# Supplementary material for: Towards fully ab initio simulation of atmospheric aerosol nucleation
Source: Nat Commun. 2022 Oct 14;13:6067. doi: 10.1038/s41467-022-33783-y (PMC9568664; doi:10.1038/s41467-022-33783-y)
Supplement: Supplementary file 3 — Source Data [file 41467_2022_33783_MOESM3_ESM.xlsx]

## Sheet: fig2
fig2a, (SA)1(DMA)1						fig2b, (SA)2						fig2c, (DMA)2						fig2d
DFT (kcal/mol)	DNN (eV)	DNN_elec (eV)	DNN_disp (eV)	DNN_short (eV)		DFT (kcal/mol)	DNN (eV)	DNN_elec (eV)	DNN_disp (eV)	DNN_short (eV)		DFT (kcal/mol)	DNN (eV)	DNN_elec (eV)	DNN_disp (eV)	DNN_short (eV)		system	RMSE_E(eV)	RMSE_F(eV/A)
26.9945	1.14	1.12	1.04	1.03		46.4265	2.05	2.06	1.88	1.88		10.7056	0.48	0.48	0.65	0.66		1SA1DMA	0.0537	0.254
27.0438	1.15	1.12	1.06	1.04		21.1574	0.94	0.95	1.06	1.06		3.42659	0.17	0.18	0.2	0.2		2SA2DMA	0.0579	0.34
27.0728	1.14	1.13	1.06	1.04		8.09546	0.36	0.36	0.44	0.45		0.625504	0.03	0.03	0.01	0.01		6SA6DMA	0.588	0.655
27.0664	1.14	1.13	1.06	1.04		2.02129	0.09	0.09	0.15	0.14		0	0	0	0	0		8SA8DMA	0.849	0.658
27.0631	1.14	1.12	1.06	1.04		0	0	0	0.03	0.02		0.349923	0.01	0.01	0.04	0.04		10SA10DMA	0.785	0.623
27.1325	1.15	1.13	1.06	1.04		0.331557	0	0.01	0	0		1.06414	0.04	0.04	0.06	0.06
27.1221	1.15	1.13	1.06	1.04		1.9461	0.06	0.06	0.03	0.02		1.83185	0.07	0.06	0.1	0.09
27.111	1.14	1.13	1.06	1.04		4.16442	0.15	0.16	0.09	0.09		2.52758	0.09	0.08	0.14	0.13
27.0987	1.14	1.13	1.06	1.04		6.58247	0.25	0.25	0.18	0.17		3.11771	0.11	0.1	0.17	0.17
27.0859	1.15	1.13	1.06	1.04		8.97616	0.34	0.34	0.28	0.28		3.59365	0.12	0.12	0.2	0.19
27.0729	1.15	1.13	1.06	1.03		11.2121	0.44	0.43	0.38	0.37		3.98119	0.14	0.13	0.23	0.21
27.0581	1.15	1.12	1.05	1.03		13.2269	0.52	0.52	0.46	0.46		4.28383	0.15	0.14	0.25	0.23
27.0424	1.15	1.13	1.05	1.03		14.998	0.59	0.59	0.54	0.53		4.52235	0.16	0.14	0.26	0.25
27.0257	1.14	1.12	1.04	1.03		16.5489	0.65	0.65	0.61	0.59		4.7084	0.16	0.15	0.28	0.26
27.0076	1.14	1.12	1.04	1.03		17.8952	0.71	0.71	0.65	0.64		4.85369	0.17	0.15	0.29	0.28
26.9884	1.14	1.12	1.04	1.03		19.0559	0.77	0.76	0.69	0.68		4.96995	0.17	0.16	0.31	0.29
26.9682	1.15	1.13	1.04	1.02		20.0563	0.8	0.8	0.71	0.7		5.06174	0.18	0.16	0.32	0.3
26.9459	1.14	1.12	1.03	1.02		20.9139	0.85	0.84	0.73	0.72		5.1361	0.18	0.16	0.33	0.31
26.9221	1.14	1.12	1.03	1.01		21.6435	0.88	0.87	0.76	0.74		5.19789	0.18	0.16	0.34	0.32
26.8961	1.14	1.12	1.03	1.01		22.267	0.91	0.9	0.78	0.76		5.24861	0.18	0.16	0.35	0.33
26.869	1.14	1.12	1.03	1.01		22.803	0.93	0.92	0.8	0.78		5.29065	0.19	0.17	0.35	0.33
26.8392	1.14	1.12	1.02	1.01		23.2625	0.96	0.94	0.83	0.8		5.32593	0.19	0.17	0.36	0.34
26.8076	1.14	1.12	1.02	1		23.6606	0.97	0.96	0.85	0.84		5.35584	0.19	0.17	0.36	0.34
26.7726	1.14	1.11	1.02	0.99		24.0095	0.99	0.98	0.89	0.87		5.38145	0.19	0.17	0.37	0.35
26.7349	1.14	1.12	1	0.98		24.3172	1	0.99	0.91	0.9		5.40343	0.19	0.17	0.37	0.35
26.6938	1.14	1.12	1	0.98		24.5865	1.02	1.01	0.95	0.93		5.42245	0.19	0.17	0.38	0.35
26.6499	1.13	1.11	0.99	0.97		24.8236	1.03	1.02	0.97	0.95		5.43903	0.19	0.17	0.38	0.36
26.6015	1.13	1.11	0.99	0.97		25.0332	1.04	1.03	1	0.98		5.45355	0.19	0.17	0.38	0.36
26.5487	1.13	1.11	0.98	0.96		25.2192	1.05	1.04	1.03	1.01		5.46632	0.19	0.17	0.38	0.36
26.4912	1.13	1.11	0.97	0.95		25.3846	1.07	1.04	1.05	1.03		5.47761	0.19	0.17	0.38	0.36
26.4287	1.12	1.11	0.97	0.94		25.5319	1.07	1.05	1.08	1.05		5.48759	0.19	0.17	0.39	0.36
26.3596	1.12	1.1	0.96	0.94		25.6636	1.08	1.06	1.11	1.07		5.4964	0.19	0.17	0.39	0.36
26.2844	1.12	1.1	0.95	0.93		25.7815	1.08	1.06	1.12	1.1		5.50421	0.19	0.17	0.39	0.37
26.2008	1.11	1.09	0.93	0.91		25.8875	1.08	1.07	1.14	1.12		5.51111	0.19	0.17	0.39	0.37
26.109	1.11	1.09	0.92	0.91		25.9831	1.09	1.07	1.16	1.14		5.51721	0.19	0.17	0.39	0.37
26.0078	1.11	1.09	0.91	0.9		26.0695	1.09	1.07	1.18	1.15		5.5226	0.19	0.17	0.39	0.37
25.8962	1.1	1.08	0.9	0.89		26.1478	1.09	1.07	1.2	1.17		5.52735	0.19	0.17	0.39	0.37
25.7712	1.1	1.08	0.89	0.87		26.219	1.09	1.08	1.21	1.18		5.53156	0.19	0.17	0.39	0.37
25.632	1.09	1.07	0.88	0.86		26.2836	1.1	1.08	1.22	1.19
25.4753	1.09	1.07	0.86	0.85		26.3425	1.1	1.08	1.23	1.21
25.2996	1.08	1.06	0.85	0.84		26.3962	1.11	1.09	1.25	1.22
25.1021	1.07	1.05	0.83	0.82		26.4452	1.11	1.09	1.25	1.23
24.8793	1.06	1.05	0.82	0.81		26.49	1.11	1.09	1.26	1.24
24.6283	1.05	1.03	0.8	0.79		26.531	1.11	1.08	1.27	1.25
24.3435	1.04	1.02	0.78	0.77		26.5686	1.11	1.09	1.28	1.25
24.0276	1.02	1.01	0.76	0.75		26.6029	1.11	1.09	1.29	1.26
23.6619	1.01	1	0.73	0.72		26.6344	1.11	1.09	1.29	1.27
23.2482	0.98	0.97	0.7	0.7		26.6633	1.11	1.09	1.3	1.27
22.7793	0.97	0.96	0.67	0.66		26.6898	1.11	1.09	1.3	1.27
22.246	0.94	0.93	0.64	0.63		26.7142	1.11	1.09	1.3	1.27
21.6977	0.92	0.91	0.61	0.6		26.7367	1.11	1.09	1.3	1.27
21.0133	0.89	0.88	0.57	0.57		26.7574	1.11	1.09	1.3	1.28
20.2404	0.86	0.85	0.53	0.52		26.7765	1.11	1.09	1.3	1.28
19.3812	0.82	0.81	0.5	0.49
18.4242	0.78	0.77	0.46	0.45
17.3781	0.74	0.73	0.41	0.41
16.2441	0.7	0.69	0.36	0.36
15.042	0.65	0.64	0.3	0.3
13.7811	0.6	0.6	0.24	0.23
12.4951	0.54	0.54	0.17	0.17
11.2707	0.49	0.49	0.12	0.11
10.0028	0.43	0.43	0.07	0.06
8.69293	0.37	0.37	0.03	0.03
7.41881	0.32	0.31	0.01	0
6.35744	0.27	0.27	0	0
5.52656	0.23	0.23	0.02	0.02
3.00147	0.12	0.12	0.44	0.45
1.93718	0.08	0.08	0.4	0.4
0.112565	0.01	0.01	0.37	0.38
0	0	0	0.37	0.37
0.767169	0.04	0.04	0.34	0.34
2.16348	0.1	0.1	0.33	0.34
4.83666	0.2	0.21	0.36	0.37
8.49913	0.36	0.37	0.45	0.46
14.105	0.61	0.62	0.63	0.63
21.425	0.96	0.96	0.79	0.8

## Sheet: fig3
fig3d
first principal component	second principal component	energy
0.01	0	81.43
0	0	74.23
0	0	75.31
0	0	65.94
0	0	67.74
0	0	76.03
-0.01	0	68.46
0	0	73.51
-0.01	0	67.38
0	0	67.38
0	0	72.06
0	0	75.67
0	0.01	74.23
0	0	65.22
0	0	63.06
0.01	0.01	77.47
0	-0.01	73.15
0	0	71.34
0.01	0	70.98
0	0	74.95
-0.01	-0.01	73.87
0.01	0.01	74.95
-0.01	0	68.82
-0.01	-0.01	68.46
0.02	0.01	68.82
0	0	68.46
-0.01	-0.01	60.53
0	0.01	69.54
0.01	0	69.54
0.01	-0.01	59.09
0	0	70.98
0	0.01	67.02
-0.01	0	66.3
0	0	73.87
0	0.01	76.39
-0.01	0.01	68.46
-0.01	0	62.7
0	0.01	69.54
0	0	68.82
0	-0.01	59.81
0.01	0	72.06
0	0	68.46
-0.01	0	63.42
0	0.01	71.7
-0.01	0	65.94
-0.01	0	68.1
0.01	0	72.78
0	0	72.06
0.01	-0.01	68.82
0.01	0	70.98
0.01	0	75.31
0	-0.01	61.61
0	0	61.98
0.01	0	66.3
0	-0.01	67.38
0	-0.01	63.06
0.01	0	65.94
0.01	-0.01	59.81
0.01	0	61.98
0.01	0	72.78
0.01	0	57.29
0	-0.01	61.61
0.01	-0.01	60.17
0.01	0	59.45
0	0	55.85
0	0	61.61
0.01	0.01	61.61
0	0	67.38
0	0	55.13
0.01	0	61.61
0	0.01	53.33
0	0	55.13
-0.01	0	50.44
0	0	59.45
0.01	0	58.73
0	0	54.41
-0.01	0	52.97
-0.01	0	49.72
0	0	55.13
0.01	-0.01	58.37
0	0	54.41
0	0	56.93
0	0	45.76
0	0	60.53
0	0	49.72
0	-0.01	54.05
0.01	0	54.41
0	0	57.65
0	0	58.01
0	0	51.53
0	0	50.08
0	0	64.14
0	0	57.65
0	-0.01	52.97
0	0	44.68
0	0	56.93
0	0	56.21
0	-0.01	55.49
0	0	46.12
0	0	56.21
0.01	0	52.97
0	0	54.77
0	0	52.25
0	0	52.25
0.01	0	62.7
0.01	-0.01	52.61
0	0	59.09
0	0	60.89
0	0	53.69
-0.01	0	58.73
0	0	61.25
0	0	53.33
0	0	57.29
0	0	61.61
0	0.01	60.89
-0.01	0	59.81
0	0	59.09
0	0	66.66
-0.01	0	54.05
0	0	54.05
0.01	0	58.73
0	0	60.17
0	-0.01	59.09
0	0	58.37
0	0	59.81
0	0	63.42
0	0	70.98
0.01	0	52.25
0	-0.01	76.75
0	0	64.14
0	0	57.65
0	0	70.98
0	0	60.53
-0.01	0	64.86
0	0	62.7
0	0	75.67
0	0	64.14
0	0	61.98
0	0	56.93
0	0	69.9
0	0	63.78
0.01	0	61.25
0.01	0	63.06
0	0	60.89
0	-0.01	58.73
0	0	68.1
0	0	61.98
0	0	69.54
-0.01	0	61.25
0	-0.01	65.58
0.01	0	60.17
0	0	73.51
0	0	58.37
-0.01	0	64.86
0	0	60.17
0	0	64.5
0	0	53.69
0	-0.01	61.98
0	-0.01	62.7
0.01	0	66.3
0	0	61.61
0	0	71.7
0	0	66.66
0	0	65.22
0	0	58.73
0.01	0	71.7
0	-0.01	65.22
0.01	0	76.03
0	0	68.1
0.01	0	67.02
0.01	0	61.98
0	-0.01	69.18
0	0	61.61
0	-0.01	67.38
0.01	0	61.25
0	0	59.09
0	0	65.94
0	0	63.42
0	0	57.29
0.01	0	68.1
0.01	-0.01	60.89
0	0	51.53
0	0.01	68.82
0	-0.01	60.89
0	0	65.58
0.01	0	70.62
0	-0.01	58.73
0	0	64.14
0.01	0	61.98
0.01	0	61.61
0.01	0	58.73
0	0	64.14
0	0	54.41
0.01	-0.01	69.9
0.01	-0.01	72.42
0.01	-0.01	62.7
0.01	-0.01	60.17
0.01	0	55.85
0	0	60.53
0	0	69.18
0	0	64.5
0	0	64.14
0	0	70.62
0	0	60.53
0.01	0	58.73
0	0	68.1
0.01	-0.01	56.57
0	-0.01	64.5
0.01	0	74.59
0	0	68.46
0	0	58.01
-0.01	0	66.66
0	0.01	72.42
-0.01	0.01	64.86
0	0	72.42
-0.01	0	67.38
-0.01	0	50.08
-0.01	0	60.17
0	0	55.85
0	0	66.66
0	0	60.17
-0.01	0	57.29
0.01	0	72.42
0	-0.01	58.01
0	0	55.49
0.01	0	66.3
0	0	63.42
0	-0.01	69.54
0	0.01	64.5
0	0	72.42
-0.01	0	54.77
-0.01	0.01	60.53
0	0	63.78
0	0	69.54
0	0	63.42
0	-0.01	52.97
0.01	0	68.1
0	0	59.09
-0.01	0	54.77
0	0	63.78
0	0	64.5
0	-0.01	56.21
0	0	67.74
-0.01	0	65.58
-0.01	0.01	66.3
0	0	69.54
0	0	67.02
0	0	65.22
0	-0.01	60.53
0	0	73.51
0.01	0	58.01
0	0	59.09
0	0	59.45
0	0	59.81
0	0	68.1
0.01	0	60.17
0.01	-0.01	68.46
0.01	-0.01	64.14
0	0	67.38
0	0	63.78
-0.01	0	67.74
0	0	63.78
-0.01	0.01	60.53
-0.01	0	67.74
0	0	61.25
0	0	62.34
0	0	69.54
0	0	59.81
-0.01	0	65.58
0	0.01	52.97
-0.01	0	64.14
0	0	66.66
-0.01	0	74.95
-0.01	0	60.53
0	0	65.22
0	0	68.46
0	-0.01	54.77
0	0	67.02
0	0	77.47
0.01	0	67.38
-0.01	0	56.93
0	0	62.34
0	0	76.75
0.01	0	61.98
0.01	-0.01	66.3
0	0	65.58
0	0	75.67
0	0	67.74
0	0	72.78
0	0	71.34
0	0	55.85
-0.01	-0.01	72.78
0	0	69.54
0	0	70.98
0	0	64.5
0	0	71.7
0	0	68.82
0	-0.01	63.42
0.01	0	76.03
0	-0.01	63.06
0	-0.01	62.7
0	0	74.59
0.01	0	69.18
0	-0.01	69.18
0	-0.01	67.38
0.01	-0.01	77.47
0.01	0	73.15
0	0	66.3
0	0	69.54
0	-0.01	67.38
0.01	-0.01	82.51
0.01	-0.01	63.06
0.01	0	65.94
0.01	0	68.1
-0.01	0	71.34
0	0	65.58
0	0	61.25
0	0	68.1
0	0	69.54
0	0	73.51
0	-0.01	73.51
0.01	0	64.14
0.01	0	72.06
0	0	67.38
0	-0.01	67.74
0.01	0	61.61
0	0	69.18
0	0	64.5
0	0	61.98
0	0	65.58
0	0	61.25
0	0	66.3
0	0	59.81
0	0	63.06
0	0	73.87
0	0	56.21
0	0	67.38
0	0	66.66
0.01	0	60.17
0	0	70.62
0	0	64.86
0	-0.01	63.06
0	0	71.34
0	0	69.9
0	0	65.94
0	0	66.66
0	0.01	64.86
0	0	58.37
0	0	64.86
0	0	57.65
-0.01	0	56.93
-0.01	0	67.02
0	0.01	65.22
0	0	62.7
0	0	56.21
0	-0.01	68.82
0.01	0	63.78
0	0	60.53
-0.01	0	66.3
0	0	58.37
0	0	59.45
0	-0.01	57.29
0	0	60.53
-0.01	0.01	61.98
0	-0.01	55.13
0	0	56.93
0	0.01	62.7
-0.01	0	57.29
-0.01	0	60.89
0	0	73.15
0.01	0	58.73
0	-0.01	59.81
0	0	65.94
0	0	62.7
-0.01	0	59.81
0	0	65.94
0	0	68.82
0	-0.01	46.84
0.01	0	67.02
0.01	0	58.01
0	0	53.69
0	-0.01	58.37
0.01	0	59.09
0	0	61.61
-0.01	0.01	62.7
0	-0.01	64.86
0	0	59.45
0	0	55.85
0.01	0	55.13
-0.01	0	64.5
-0.01	0	63.78
-0.01	0	59.09
0	0	58.37
0	0	58.01
-0.01	0	55.85
0	0	62.34
0	0	65.22
0	0	49.72
0	0	58.73
0	0	59.45
0	0	69.9
0	0	65.94
0.01	0	61.61
0	0	55.85
-0.01	0	59.81
0	0	58.73
0	0	55.85
0	0	60.53
0.01	0	65.22
0.01	0	49
0	0	61.25
0.01	-0.01	58.01
0.01	-0.01	62.7
0.01	-0.01	63.42
0	0	46.48
0	0	48.64
0.01	0	52.97
0.01	-0.01	64.86
0.01	-0.01	58.01
0.01	0	41.44
0	0	52.97
0	0	52.97
0	0	50.08
0	0	49.36
0	-0.01	55.49
0.01	0	40.36
0	0	56.93
-0.01	0	48.28
-0.01	0	52.97
0	0	50.08
0	0	52.25
0	0	56.93
0	0	46.12
0	0	56.21
0	0	57.65
0	0	55.49
0	0	52.25
0	0	48.64
0	0	50.08
0	0	52.61
0	0	50.08
0	0	55.49
0	0	58.01
0	0	52.61
0	-0.01	52.61
0	0	61.98
0	0	50.81
0	0	47.92
0	0	55.49
0	0	54.41
0.01	0	50.08
0.01	-0.01	54.05
0	0	60.17
0	0	52.97
0.01	0	53.33
0.01	0	57.65
0.01	0	49.36
0	0	53.33
0	0	55.13
0	0	61.61
0	0	57.29
0.01	0	58.37
0	0	61.25
0.01	-0.01	54.77
0	0	54.77
0	0	61.98
0.01	0	61.61
0.01	-0.01	49.72
0	0	48.28
0	0	52.97
0	0	47.92
0	-0.01	59.45
0.01	0	43.96
0	0	56.21
0	0	52.97
0	0	51.53
0.01	0	56.57
0	0	56.21
0	0	51.89
0	0.01	56.21
0	0	49.36
0	0	45.04
0	0	58.73
0.01	0	50.81
0	0	60.53
0	0	51.17
0	0	49.72
0	0	55.85
0	-0.01	46.84
0	0	56.21
0	0	51.17
-0.01	0	50.44
0	0	45.4
0	0.01	52.25
-0.01	0	53.69
0	0	60.53
0.01	0	51.89
0	0	61.61
0	0	47.2
0	0	54.41
-0.01	0	65.94
-0.01	0	60.17
0	0	56.93
0	0.01	46.48
0	0	54.41
-0.01	0	58.37
0.01	0	55.49
0	0	53.33
0	-0.01	61.98
0.01	-0.01	45.76
0.01	0	59.45
0	0	54.41
0	-0.01	59.81
0.01	0	57.65
0.01	0	51.89
-0.01	-0.01	52.25
0	0	53.69
0	0	55.85
-0.01	0	59.09
0	0	47.56
0	0	61.61
0	0	49
0	0	61.98
0	0	58.01
0	0	51.89
0	-0.01	56.93
0	0	56.93
0.01	0	51.89
-0.01	0	49.36
-0.01	0	56.57
0	0	56.57
0	0	55.85
0.01	0	59.45
-0.01	0	58.37
0	0	52.25
0.01	0	57.65
0	0	57.29
0	0	43.96
0	0	56.57
-0.01	0	51.17
0	0	51.53
0	0	60.89
0	0	51.17
0	0	48.28
0	0	43.96
0	0	54.41
0.01	-0.01	46.12
0	0	45.76
-0.01	0	56.21
0.01	0	46.48
0	0	49
-0.01	0.01	43.6
-0.01	0.01	54.05
-0.01	0	45.4
0	0	50.44
0	0	52.61
0	0	43.24
-0.01	0	52.25
-0.01	0	49.72
0	0	38.91
0	0	51.17
0	0	55.49
0	0	47.56
0	-0.01	37.83
0	0	42.16
0.01	-0.01	45.04
0.01	-0.01	47.92
0.02	-0.01	47.56
0.01	-0.01	52.61
0.01	-0.01	41.08
0	0	55.49
0	0	47.2
0.01	-0.01	48.64
0.01	-0.01	55.13
0.01	0	49.72
0	0	48.64
0	0	39.27
0	0	41.8
0	0	44.68
0	0	50.81
0.01	0	52.61
0.01	0	49
0	0	49.36
0	0	44.68
0	0	53.69
0	0	49
0	0	49
0	0	43.24
0	0	54.77
0	0	42.16
0.01	-0.01	42.52
0	0	57.65
0	0	46.12
0	0	46.12
0.01	0	47.56
0.01	0	53.69
0	0	45.4
0	0	54.77
0	0	49.36
0	0	54.05
0.01	-0.01	46.84
0.01	0	45.4
0	0	47.92
0	0	45.04
0	0	58.01
0.01	0	49.72
0.01	0	47.92
0	0	50.81
0	0	48.28
0	0	55.13
0	0	54.05
0.01	-0.01	57.65
0.01	-0.01	46.84
0	0	44.68
0	0	50.44
0	0	53.69
0	0	56.21
0	-0.01	45.04
0.01	-0.01	47.56
0.01	0	47.92
0.01	0	49.36
0	0	44.32
0.01	-0.01	40.72
0.01	-0.01	50.81
0	0	40.72
0	0	50.44
0	0	40.72
0	-0.01	50.08
0	0	49.72
0.01	0	47.2
0	-0.01	39.64
0.01	-0.01	50.81
0	0	43.96
0	0	54.41
0	0	58.73
0.01	0	42.16
0.01	0	51.17
0	0	50.08
0	0	42.52
0	0	49
0	0	51.89
0	0	42.52
0	0	54.77
0	0	55.85
0	0	50.08
-0.01	0	50.08
0	0	45.4
0.01	0	51.53
0	-0.01	53.69
0	0	56.21
0	0	54.05
-0.01	0	56.57
0	0	48.28
0.01	0	49.36
-0.01	0	55.13
0.01	0	48.28
0	0	43.24
0	-0.01	56.93
0	0	58.73
0	0	39.27
0	0	54.77
0.01	0	51.89
0	0	55.85
0	0	51.89
0	0	49.36
0	0	50.44
0	0	55.49
-0.01	0	59.81
0	0	47.92
0	0	46.84
0	-0.01	58.73
0	0	57.29
0	0	50.08
-0.01	0	49.72
0	0.01	47.92
0	0	49.36
-0.01	0	42.16
-0.01	0	54.77
0	0.01	45.4
-0.01	0	42.52
0	0	53.69
0	0	48.28
0	0	50.81
0	0	54.41
0	0.01	52.97
0	0	53.69
-0.01	0	46.12
0	0.01	46.48
0	0	54.41
0	0	49.72
0	0	55.49
0.01	0	46.48
0	0	54.77
0.01	0	48.28
0	0	54.05
0.01	-0.01	52.61
0.01	-0.01	43.24
0	0	56.57
0	0	42.16
0	0	59.45
0	0	55.49
0	0	46.84
0	0	50.81
0	0	46.12
0	0	57.29
0	0	39.64
0.01	0	52.25
0.01	-0.01	54.77
0.01	0	56.21
0.01	0	43.96
0	0	48.28
0	-0.01	47.2
0.02	-0.01	53.33
0.01	0	59.09
0	0	47.56
-0.01	-0.01	45.4
0	0	58.73
0	0	47.92
0	0	55.49
0	0	47.2
-0.01	0.01	56.21
-0.01	0	45.4
0.01	0	50.44
0.01	0	54.77
-0.01	0	41.44
0	0	44.32
0.01	0	46.84
0.01	0	53.33
0	0	58.01
-0.01	0	51.53
-0.01	0	59.81
0	0	47.56
0.01	0	60.53
0	0	54.05
0	0	60.17
0	0	52.61
0.01	0	52.25
0	0	52.61
0	0	56.21
0	0	47.92
0	0	55.13
0	0	49.36
0.01	0	52.97
0.01	-0.01	51.53
0	-0.01	52.61
0.01	0	59.45
0	0	55.13
0	0	51.53
0	0	56.57
0.01	0	52.97
0	-0.01	53.69
0.01	0	47.92
0	0	46.12
0	-0.01	50.08
0.01	0	54.77
0.01	0	47.56
0	0	55.85
0	-0.01	59.45
0.01	0	56.57
0.01	0	61.25
0	-0.01	59.81
0	0	49
0	0	48.64
0	0	44.68
0	0	54.05
0	0	60.89
0	0	52.97
0	-0.01	48.64
0.01	0	51.17
0	0	55.49
0	0	50.08
-0.01	0	48.28
-0.01	0.01	53.69
-0.01	0	58.01
-0.02	0	54.41
-0.01	0.01	58.73
-0.01	0.01	49.36
-0.01	0	51.17
0.01	0	53.33
-0.01	0	52.25
0	0	60.53
0	0	67.38
0.01	0	46.12
0	-0.01	52.61
0	0	55.49
0.01	0	64.5
0	0	52.61
0	0	59.09
0.01	0	46.48
0	0	54.05
-0.01	0	48.64
0	0	58.01
0.01	0	46.84
0.01	-0.01	49.72
0.01	0	55.13
-0.01	0	47.92
0	0	48.64
0	0	53.69
0	0	57.29
0	0	62.7
0	0	40.36
0	0	52.97
0	0	45.76
0	0	45.04
0	0	49.72
0	0	50.81
-0.01	0	49.36
0	0	57.29
0	0	54.77
0	0	51.89
-0.01	0.01	57.65
-0.01	0	51.89
-0.01	0	53.69
0	0	57.29
0	0	55.49
0	0	47.92
-0.01	0	46.48
0	0	49
0	0	51.89
0	0.01	47.2
-0.01	0	52.61
0	0	48.28
0	0	48.28
0.01	0.01	46.12
0	0	54.05
-0.01	0	58.01
-0.01	0.01	42.88
-0.01	0	51.89
-0.01	0	57.65
0	0.01	50.44
0	0	47.92
0	0	44.68
0	0	53.33
0	0	53.33
0	-0.01	53.33
0	0	49.72
0.01	0	41.08
0	0	47.92
0	-0.01	47.92
0.01	0	57.65
0.01	0	54.77
0	-0.01	53.69
-0.01	0	46.84
-0.01	0	56.21
0	0	56.57
0	0	52.25
0	0	51.17
0	0	55.85
0	0	55.85
0	0	60.17
0.01	-0.01	56.93
0	0	51.53
0	0	55.85
0	0	60.89
0	0	59.45
0	-0.01	55.85
0	0	61.98
0.01	0	67.74
0	0	50.44
0	0	64.5
0	0	67.74
0	0	62.34
0	0	54.41
0	-0.01	60.17
0	0	55.49
0.01	0	64.14
0	0	49.72
0	0	70.26
0	0	62.7
0	0	66.3
0	-0.01	61.98
0	0	64.86
0	0	59.45
0	-0.01	59.09
0	-0.01	44.68
0.01	0	69.18
0	0	50.44
0	0	58.01
0	0	53.69
0	0	58.01
0	0	54.05
0	0	56.57
0	0	53.69
0	0	58.37
0	0	55.13
0	0	62.7
0	0	51.17
0	0	55.85
-0.01	0	56.21
0	0	58.37
0	0	55.13
0	0	62.7
0	0	70.26
-0.01	0	61.98
0	0.01	56.57
0	0	60.89
0	0	56.21
0	0	61.25
0	0	60.89
0.01	0	68.46
-0.01	0	52.25
0	0	53.33
0	0	58.73
-0.01	0	64.5
0	0	64.14
0	0	56.57
0	0	57.65
0	0	57.29
0	0	52.97
0	0	49
0	0	65.22
-0.01	0	61.61
0	0	63.78
-0.01	0	52.97
-0.01	0	64.14
0	0.01	52.97
0	0	60.53
0	0	55.85
-0.01	0	61.25
0	0	62.34
0	0	54.77
-0.01	0	60.17
0	0	59.81
0	-0.01	64.14
0	-0.01	52.97
0.01	0	64.86
0	0	65.22
0	0	55.85
0	0	52.61
0	0	63.06
0	0	61.98
0	0	59.09
0	0	62.7
-0.01	0.01	69.9
-0.01	0	63.42
0	0	59.45
0	0	61.25
0	0	65.22
0	-0.01	71.7
0	0	55.13
0	0	75.31
0	0	63.78
-0.01	0	66.66
0	0.01	63.42
0	0	58.73
0	0	67.74
0	0	50.81
0.01	-0.01	59.45
0.01	0	66.3
0	0	59.45
0	0	57.29
-0.01	0	60.17
0	0	59.45
0	0	59.81
0	0	57.29
-0.01	0	63.06
0	0	57.29
-0.01	0	54.41
0	0	62.7
0	0	54.77
-0.01	0	51.89
0	0.01	61.25
-0.01	0	59.81
-0.01	0	59.09
0.01	0	62.7
0.01	0	68.46
-0.01	-0.01	61.98
0	0	62.34
0	0	55.85
0	0	54.77
0	0	63.06
-0.01	0	53.69
0	0	60.53
0	0	66.66
0	0	53.33
0	0.01	69.9
0	0	59.09
0	0	68.1
0.01	0	58.73
0.01	0	59.45
-0.01	0	68.46
0	0	63.06
0	0.01	70.98
-0.01	0.01	78.19
-0.01	0	58.73
0	0	67.74
0	0	65.22
0.01	-0.01	61.98
0	0	58.37
0	-0.01	67.02
0	0	70.26
0.02	-0.01	59.09
0.01	0	64.14
0	-0.01	68.46
0	-0.01	68.82
0.02	0	67.38
0.01	-0.01	58.37
0	0	56.93
-0.01	0	59.81
0	0	73.87
-0.01	0	67.74
0	0	58.37
0	0	72.42
0	0	61.61
0	0	64.14
0	0	60.53
0	0	58.01
0	0	56.93
0	0	58.73
0	0	59.09
-0.01	0	50.81
0.01	0	55.13
0.02	-0.01	56.93
0	-0.01	50.44
0.01	0	53.69
0	0	54.41
0	0	54.77
0	0	57.65
0	0	48.64
-0.01	0	62.34
-0.01	0	50.08
0	0	50.08
0	0	54.05
0	0	58.37
0.01	-0.01	54.77
0	-0.01	52.97
0	0	52.97
0	0	67.74
0	0	52.25
0	0	56.93
0	0	52.97
0	0	52.97
0	-0.01	46.12
0	0	49.72
0.01	0	51.89
0.01	-0.01	54.41
0.01	-0.01	61.25
0	0	47.2
-0.01	0	61.61
0	0	63.06
0.01	0	57.65
0	0	61.61
0	-0.01	59.81
0	0	45.04
0.01	0	63.78
0	0	54.77
0	-0.01	57.29
0	0	50.44
0	0	55.49
0.01	0	47.56
0.01	0	67.38
0.01	-0.01	58.73
0.01	-0.01	48.28
0	0	55.13
0	-0.01	50.81
0.01	0	57.65
0	-0.01	58.37
0.01	-0.01	54.05
0	0	67.74
0	0	60.17
-0.01	0	55.13
0	0	52.25
0.01	0	51.17
0	-0.01	48.64
0.01	0	55.85
0.01	0	55.85
0	-0.01	49.36
0	-0.01	58.73
0.01	0.01	60.17
0.01	0	47.2
0	-0.01	57.65
0	0	54.05
0.01	0	48.64
0	0	61.98
0.01	0	59.45
0	0	56.93
-0.01	0	62.34
0.01	0	49.72
0.01	0	46.84
0	-0.01	57.65
0	-0.01	55.49
0	0	68.1
0	0	45.04
0.01	0	51.53
0	0	61.25
0.01	-0.01	51.53
0.01	-0.01	56.57
0.01	0	63.78
0.01	0	59.45
0	-0.01	42.52
0	-0.01	57.29
0.01	0	53.69
0	-0.01	49.36
0.01	-0.01	53.33
0.01	0	49.36
0	0	50.81
0	-0.01	50.44
0.01	0	45.76
0	0	47.2
0	-0.01	59.45
0	0	42.52
0	0	46.84
0	0	50.81
0	0	45.4
-0.01	0	47.2
0	-0.01	48.64
0.01	-0.01	46.84
0.01	0	64.14
0	0	42.16
-0.01	0	48.28
0	0	54.05
0.01	0	53.69
0	-0.01	48.64
0.01	-0.01	59.81
0	0	58.01
0.01	0	49.36
0	0	45.4
0	0	46.12
0	0	47.56
-0.01	0	58.01
0	0	59.09
0.01	0	46.84
0.01	-0.01	56.93
0	0	39.64
0	0	56.93
0	0	54.41
0.01	0	48.28
0	-0.01	51.89
0.01	0	50.08
0.01	-0.01	52.25
0.01	-0.01	53.69
0	0	51.17
0	0	48.28
0	0	56.57
0	0	42.88
0	0	47.92
0	0	52.97
-0.01	0	59.09
0	0	44.68
0	0	51.17
0	0	54.05
0	0	51.53
0	0	46.48
0	-0.01	51.89
0.01	-0.01	43.24
0.01	0	46.48
0	-0.01	52.25
0	0	43.96
0	0	39.64
0	0	44.32
0	0	46.48
0	0	53.33
0	0	58.01
0	0	42.52
0	0	50.44
0	0	43.6
0	0	47.92
0	0	51.53
0	0	58.73
0	0	46.84
0	0	55.49
0	0	54.77
0.01	-0.01	50.08
0.01	0	53.33
0.01	0	55.49
0	-0.01	44.68
0	0	53.33
0	0	54.41
0	0	55.49
0	0	45.76
0	-0.01	58.73
0	0	55.85
0	-0.01	50.81
0.01	-0.01	58.01
0.01	-0.01	62.34
0	0	52.97
0.01	-0.01	55.13
0.01	0	58.01
0.01	0	50.08
0.01	-0.01	49.72
0	0	55.49
0	0	41.44
0	-0.01	50.08
0	-0.01	55.49
0.01	0	56.21
0	-0.01	39.64
0	-0.01	55.13
0.01	0	51.17
0	0	54.77
-0.01	0	48.28
0	0	52.97
0	0	49.36
0.01	-0.01	56.93
0.01	-0.01	49
0	0	49.36
-0.01	0	44.68
0	0	46.84
0.01	0	53.33
0.01	-0.01	47.92
0.01	-0.01	42.52
0.01	0	53.33
0	0	53.69
0	-0.01	46.84
0	0	43.6
0	0	50.44
-0.01	-0.01	52.97
0	0	59.09
0.01	0.01	60.17
0	-0.01	54.77
0	-0.01	41.08
0.01	0	57.65
0	0	51.17
0	-0.01	57.65
0	0	58.37
0.01	0	44.68
0	0	57.29
0.01	0	52.61
0.01	-0.01	63.78
0	0	59.45
0	-0.01	46.12
0	0	60.89
0	0	56.21
0	0	52.97
0	-0.01	48.28
0.01	0	45.4
0	-0.01	52.61
0.01	0	66.3
0.01	-0.01	58.73
0.01	-0.01	56.93
0.01	-0.01	64.5
0.01	0	60.53
0	0	56.93
0	-0.01	54.77
0.01	0	56.57
0.01	0	57.29
0.01	-0.01	53.69
0.01	-0.01	63.42
0.01	-0.01	69.9
0.01	0	53.33
0.01	0	41.8
0	-0.01	58.37
0	0	49.36
0	0	52.25
0.01	-0.01	47.56
0.01	-0.01	49.72
0.02	0	53.69
0	-0.01	65.58
0	-0.01	49.36
0	0	55.13
0.01	0	49
0.01	-0.01	49.36
0	0	55.85
0	0	58.73
0.01	0	44.32
0.01	-0.01	43.24
0.01	0	52.97
0.01	-0.01	46.12
0.01	-0.01	47.92
0.02	0	64.86
0.01	0	55.85
0.01	-0.01	51.89
0.01	-0.01	58.01
0.01	-0.01	61.61
0.01	-0.01	42.88
0.01	-0.01	45.04
0.02	-0.01	55.85
0	-0.01	46.12
0.01	0	42.88
0.01	0	57.29
0.01	-0.01	46.12
0	-0.01	59.09
0.01	-0.01	56.93
0.01	0	58.37
0.01	0	46.12
0.01	0	52.25
0	0	51.89
0	-0.01	56.21
0	0	46.84
0.01	0	59.81
0.01	0	51.89
0.01	-0.01	49.36
0.01	0	43.6
0.01	-0.01	41.8
0.01	-0.01	40
0	-0.01	49
0	0	46.12
0	-0.01	46.12
0.01	-0.01	45.04
0.01	0	50.44
0	0	49.36
0	0	48.28
0.01	-0.01	55.49
0.02	0	44.68
0	0	48.28
0	-0.01	51.89
0.01	0	47.2
0.01	0	51.53
0.01	-0.01	37.47
0	0	52.61
0	0	45.4
0	0	52.61
0	0	43.96
0	0	38.19
0	0	47.56
-0.01	0	49
0	0	49.72
0	0	47.92
0.01	-0.01	42.52
0.01	-0.01	38.55
0	-0.01	50.81
0.01	0	46.12
0.01	0	40.36
0.01	0	38.55
0.01	-0.01	34.23
0.01	-0.01	33.87
0.01	0	46.48
0	-0.01	38.55
0	-0.01	34.23
0.01	-0.01	37.83
0.02	-0.01	38.19
0.02	-0.01	41.08
0.01	-0.01	32.79
0.01	-0.01	35.31
0.01	0	42.88
0	0	34.23
0	0	42.52
0	0	39.27
0	-0.01	37.83
0.01	0	41.08
0.01	-0.01	37.83
0	0	40
0.01	-0.01	38.91
0.01	0	33.15
0	0	35.31
0	0	39.27
0	0	38.91
0	0	36.39
0	0	21.62
0	-0.01	37.47
0.01	0	38.91
0.01	-0.01	35.31
0.01	-0.01	33.51
0.01	-0.01	36.75
0	-0.01	33.87
0.01	0	29.55
0	0	39.64
0	-0.01	40
0	0	32.07
0	0	45.04
0.01	0	38.55
0	-0.01	43.24
0	-0.01	37.11
0.01	0	44.32
0.01	0	47.2
0	-0.01	32.07
0.01	-0.01	35.67
0.02	-0.01	43.96
0.01	-0.01	39.27
0.01	0	34.59
-0.01	0	43.6
0	0	40
0	0	36.03
0	0	45.4
0	0	44.68
0	-0.01	45.4
0.01	0	39.64
0.01	0	43.6
0.01	0	42.52
0.01	-0.01	40.72
0.01	-0.01	30.63
0.01	0	44.68
0	-0.01	46.12
0	0	44.32
0	0	46.12
0	-0.01	46.48
0.01	-0.01	37.11
0.01	0	42.52
0	0	54.41
0	0	38.55
0.01	-0.01	44.32
0	0	45.4
0	-0.01	47.2
0	0	52.25
0.01	-0.01	50.81
0.02	-0.01	47.56
0.01	-0.01	52.61
0.01	-0.01	45.4
0.01	-0.01	39.64
0.01	-0.01	48.28
0.02	-0.01	38.91
0	-0.01	49.36
0.01	0	49.72
0.01	0	44.32
0	0	44.32
0	0	52.97
0	0	51.53
0.01	-0.01	41.44
0.01	0	46.12
0	0	56.21
0.01	0	45.04
0	-0.01	54.77
0.02	-0.01	41.08
0.01	0	46.48
0	-0.01	47.56
0	0	46.84
0.01	0	50.08
0	-0.01	45.76
0.01	0	38.19
0	0	56.21
0.01	-0.01	53.33
0.01	-0.01	46.12
0.02	-0.01	51.53
0.01	-0.01	45.4
0	-0.01	48.28
0	0	47.92
0.01	0	47.92
0.01	-0.01	50.08
0.01	-0.01	45.04
0.01	0	48.64
0.01	0	50.81
0	-0.01	50.44
0.01	0	50.44
0.01	0	51.17
0.01	-0.01	47.56
0	-0.01	49.72
0.01	0	50.08
0	-0.01	49
0	0	43.24
0.01	-0.01	55.85
0.01	0	51.89
0.01	-0.01	43.96
0.01	-0.01	55.49
0.01	-0.01	56.93
0	0	50.08
0.01	-0.01	49
0	0	52.25
0	0	50.81
0	0	51.17
0	-0.01	55.49
0	0	50.08
0.01	0	65.22
0.01	-0.01	56.21
0	-0.01	51.89
-0.01	0	58.01
0	0	54.41
0.01	0	57.65
0	0	58.37
-0.01	-0.01	54.41
0	0	58.37
0	0	59.09
0	0	55.13
0	0	55.13
0	0	59.09
0	0	55.49
0.01	0	61.61
0.01	0	50.44
0	-0.01	63.42
0.01	-0.01	49
0.01	0	52.97
0	0	45.76
0	-0.01	60.17
0	0	50.44
0	0	56.21
0.01	0	50.81
0	0	57.65
0	0	53.69
0	0	56.57
0.01	0	43.6
0	-0.01	48.64
0.01	-0.01	58.73
0.01	-0.01	43.6
0	0	54.77
-0.01	0	45.76
0.01	0	51.53
0.01	0	45.76
0.01	-0.01	43.6
0.01	-0.01	41.44
0.01	0	50.08
0.01	-0.01	55.49
0	-0.01	53.69
0.01	0	51.89
0.01	0	47.92
0	-0.01	34.95
0	-0.01	53.69
0.01	0	58.37
0	-0.01	54.05
0.01	0	52.97
0.01	0	55.85
0	-0.01	50.08
0	-0.01	51.53
0.01	0	47.2
0.01	-0.01	47.92
0	-0.01	46.84
0	0	56.93
0.01	0	44.68
0	-0.01	51.53
0.01	0	50.44
0	-0.01	49.36
0.01	-0.01	53.33
0.01	-0.01	49.36
0.01	0	40
0.01	-0.01	62.7
0	0	51.53
0	0	55.49
0.01	-0.01	53.33
0.01	-0.01	50.08
0.01	0	52.25
-0.01	-0.01	61.25
0	0	49.72
0.01	0	46.48
0	0	52.97
0	-0.01	60.17
0	0	43.24
0	-0.01	47.92
0.01	0	52.61
0.01	0	49
0.01	-0.01	42.52
0	-0.01	55.49
0.01	-0.01	36.75
0.01	0	60.53
0	-0.01	49
0	-0.01	52.25
0.02	-0.01	60.17
0.01	-0.01	55.13
0.01	0	54.05
0.01	-0.01	51.17
0	-0.01	49
0	-0.01	42.88
0	0	55.13
0.01	0	43.6
0.01	-0.02	46.48
0	-0.01	50.08
0.01	0	51.17
0.01	0	52.97
0.01	-0.01	49
0.01	-0.01	47.2
0	-0.01	46.84
0.01	0	47.2
0.01	0	50.08
0	-0.01	45.04
0	-0.01	46.12
0	0	38.91
0.01	0	55.49
0.01	-0.01	44.68
0	-0.01	40
0.01	-0.01	44.32
0.01	0	49.72
0.01	0	44.68
0	0	46.12
0	0	48.28
0.01	0	52.97
0.01	-0.01	52.25
0.01	0	47.56
0.01	0	45.04
0	0	46.12
0.01	-0.01	57.29
0.01	0	56.21
0.01	-0.01	46.84
0	-0.01	56.21
0	0	36.75
0	0	49
0	-0.01	52.25
0	-0.01	48.28
0	0	51.17
0	0	47.92
0.01	-0.01	49.36
0	-0.01	56.21
0	0	51.17
0	0	46.12
0	0	50.81
0.01	-0.01	45.4
0	-0.01	42.52
0.01	-0.01	37.11
0.01	0	40.36
0.01	-0.01	48.64
0.01	-0.01	49.36
0.01	-0.01	56.57
0.01	0	53.33
0	0	44.68
0.01	-0.01	42.16
0.02	-0.01	45.4
0.01	-0.01	46.48
0.01	0	45.76
0.01	-0.01	51.53
0.01	-0.01	43.6
0.01	-0.01	40.72
0.01	0	34.23
0	-0.01	47.2
0.01	0	48.64
0.01	-0.01	42.88
0.01	-0.01	48.28
0	0	46.48
0.01	0	41.44
0	0	46.84
0.01	0	36.39
0.01	-0.01	37.11
0	0	46.12
0	0	36.03
0	0	44.68
0.01	0	34.95
0.01	0	31.35
0	-0.01	47.2
0	0	43.6
0.01	-0.01	46.12
0.01	0	38.91
0.01	-0.01	41.44
0.01	-0.01	39.27
0	0	46.12
0	0	34.95
0	0	35.67
0	0	43.96
0	-0.01	40.36
0.01	-0.01	40
0.01	0	51.17
0	0	35.31
0	0	42.88
0	0	40.72
0	-0.01	37.47
0	0	45.4
0	0	44.68
0	0	36.03
0	0	36.75
0	0	43.24
0.01	-0.01	31.35
0.01	-0.01	37.47
0.01	0	36.03
0	-0.01	34.95
0.01	-0.01	35.31
0.02	0	46.48
0	0	34.95
0	-0.01	40.36
0.01	0	33.15
0.01	-0.01	38.91
0.01	-0.01	38.55
0.01	0	38.55
0.01	-0.01	38.19
0	0	32.43
0	0	39.27
0.01	0	43.6
0	-0.01	47.2
0.01	0	38.19
0.01	0	40.72
0	0	40.36
0	-0.01	42.52
0.01	0	39.27
0.01	-0.01	37.47
0.01	-0.01	47.2
0.01	-0.01	52.61
0	-0.01	40
0.01	0	49.36
0.01	0	55.13
0.01	-0.01	55.85
0	-0.01	53.33
0.01	0	47.2
0.01	-0.01	47.56
0.01	-0.01	45.04
0.02	-0.01	41.8
0.01	0	46.48
0	-0.01	54.77
0.01	0	47.56
0	0	52.61
0	0	40.36
0.01	0	41.44
0	0	43.96
0.01	-0.01	46.48
0	-0.01	42.52
0.01	0	41.8
0	0	43.24
-0.01	0	41.8
0	0	36.03
0.01	-0.01	44.32
0.01	-0.01	46.48
0	0	37.11
0	-0.01	35.67
0.01	-0.01	45.76
0.01	0	41.8
0.01	-0.01	43.96
0.02	-0.01	44.32
0.01	-0.01	36.03
0	-0.01	46.48
0	0	51.53
0	-0.01	35.67
0	-0.01	38.55
0.01	0	38.91
0.01	0	46.12
0	-0.01	45.4
0	0	43.6
0.01	0	37.11
0	-0.01	45.04
0.01	-0.01	39.27
0.02	-0.01	50.81
0.01	-0.01	47.2
0	-0.01	45.04
0.01	0	45.76
0.01	-0.01	49.72
0.01	-0.01	39.27
0	0	44.32
0	-0.01	34.95
0.02	-0.01	40.36
0.01	-0.01	47.56
0	-0.01	42.16
-0.01	0	43.96
0.01	0	46.48
0.01	0	41.44
-0.01	0	54.05
0	-0.01	39.64
0.01	-0.01	34.59
0.01	-0.01	38.55
0	0	35.67
0	0	41.44
0	0	40.72
0.01	-0.01	44.68
0.01	0	47.2
0.01	0	36.75
0	-0.01	43.96
0	0	36.03
0.01	0	36.75
0	0	43.96
0	0	46.84
0	-0.01	42.52
0.01	-0.01	40.72
0.02	-0.01	35.67
0.01	0	35.31
0	-0.01	50.44
0	0	42.52
0.01	-0.01	51.89
0	0	46.12
0.01	0	41.44
0	-0.01	52.97
0	0	41.44
0.01	0	42.16
0	-0.01	37.47
0	0	39.64
0.01	-0.01	34.59
0.01	-0.01	45.76
0.01	-0.01	34.59
0.01	0	36.75
0	-0.01	42.52
0	-0.01	41.8
0.01	-0.01	40
0	0	50.08
0	0	37.11
0	-0.01	37.11
0	-0.01	50.08
0.01	-0.01	42.88
0	0	48.28
0	0	42.88
0	0	42.16
0	0	42.16
0	0	46.48
0	0	47.2
0	0	42.88
0	0	47.92
0.01	-0.01	40.72
0.01	-0.01	48.64
0	-0.01	34.23
0.01	0	42.52
0	0	46.12
0	-0.01	39.27
0.01	0	44.32
0.01	0	42.88
-0.01	0	46.48
0	-0.01	44.68
0.01	-0.01	43.6
0.01	-0.01	49
0.01	0	40.72
0	0	47.2
0	0	45.04
0.01	-0.01	55.85
0	0	43.96
0.01	-0.01	40.36
0.01	0	50.08
0	0	44.32
0	-0.01	44.32
0	0	40.36
0	-0.01	50.44
0	-0.01	37.83
0	0	47.92
0	0	48.28
0	0	44.68
0	0	50.44
0.01	0	49.36
0.01	0	51.89
0	-0.01	49
0.01	0	41.44
0	0	44.68
0	-0.01	39.27
0	0	48.28
0	0	45.4
0	0	36.03
0	0	37.83
0	-0.01	40.36
0.01	0	44.68
0	0.01	46.84
0	-0.01	38.91
0	0	43.24
0	0	47.56
0.01	-0.01	36.75
0	0	41.44
0.01	0	43.96
0	-0.01	37.47
-0.01	0	36.03
0.01	0	39.64
0	0	45.4
0	0	40.36
0	0	41.8
0.01	0	48.64
0.01	-0.01	46.48
0.01	0	38.55
0	-0.01	47.92
0.01	0	43.96
0.01	-0.01	45.76
0.01	-0.01	47.92
0	-0.01	54.05
0	0	42.52
-0.01	0	35.31
0	0	44.32
0	0	36.75
0	-0.01	46.84
0	0	49
0	0	49.36
0	0	44.32
0	0	50.08
0	0	49.72
-0.01	0	37.83
0	0	49.72
-0.01	0	43.96
0	0	41.44
0	-0.01	50.81
0.01	0	38.91
-0.01	0	46.12
0	0	50.81
0	0	47.92
0	0	51.89
0	0	34.95
0	0	49.72
0	-0.01	44.32
0	0	45.04
0	0	54.77
-0.01	0	43.6
0	0	37.47
0.01	0	50.81
0	-0.01	55.49
0	-0.01	45.4
0	0	43.24
0	0	48.28
0	0	49.72
0	0	45.76
0	-0.01	48.64
0	0	56.93
0	0	50.81
0	0	46.12
0	0	50.08
0.01	-0.01	47.56
0	0	46.48
0	0	46.84
0.01	0	40.36
0	0	57.65
0.01	0	41.8
0	-0.01	45.76
0	0	55.85
0	0	51.17
0	-0.01	51.89
0.01	0	45.04
0	0	36.75
0	-0.01	52.97
0.01	0	54.05
-0.01	0	46.12
-0.01	0.01	46.12
-0.01	0.01	52.25
-0.01	0.01	46.12
-0.01	0	42.88
0.01	0	53.69
0.01	0	47.92
0.01	-0.01	50.81
0.01	-0.01	45.04
0	0	38.91
-0.01	0	56.93
0	0.01	46.12
0	0	43.96
0	-0.01	48.28
0	-0.01	49.36
0.01	0	40.72
-0.01	0	47.2
-0.01	0.01	37.47
0	0	52.97
-0.01	0.01	41.08
-0.01	0	47.56
-0.01	0.01	49
0	0	53.33
0	0	37.83
0	0	41.08
0.01	0	44.68
0	0	36.39
-0.01	0	40.72
-0.01	0	39.64
0	0	41.44
0	-0.01	43.24
0	-0.01	40.36
0	0	50.44
-0.01	0.01	41.8
0	0	37.83
0	0	41.8
0.01	-0.01	48.28
0.01	-0.01	36.75
0	-0.01	46.84
0	0	43.24
0	0	52.97
0	-0.01	36.39
0.01	-0.01	50.44
0.01	0	49.36
0	-0.01	43.96
-0.01	0	39.64
0	0	51.53
0	0	43.96
0	0	44.68
0.01	-0.01	41.44
0	0	40
0	-0.01	52.25
0.01	0	46.12
0	0	51.17
0	0	45.04
0	0	54.05
0	0	44.32
0	-0.01	56.21
0	0	46.84
0	0	61.25
0	0	50.81
0	-0.01	43.24
0	0	47.56
0.01	0	45.4
0	0	52.97
-0.01	0	57.29
-0.01	0	51.17
-0.01	0	56.93
0.01	0	53.33
0	-0.01	52.61
0	0	52.25
0	0	56.21
0	0	49.36
0	0	55.85
0.01	-0.01	58.01
0	0	55.85
0	0	35.31
0	0	51.53
0	0	47.56
0.01	0	61.61
0	0	59.81
0	0	52.97
0	0	41.44
0	0	57.29
0	0	51.17
0	0	55.85
-0.01	0	63.42
-0.01	0	47.56
0	0	45.4
0	0	60.17
-0.01	-0.01	50.44
-0.01	0	54.41
0.01	0	58.73
0	-0.01	51.17
0	-0.01	56.57
0	0	45.04
0	0	52.97
0	0	45.4
0	0	55.13
0.01	-0.01	55.13
0.01	-0.01	52.25
0	0	46.12
0	0	51.89
0	0	52.25
0	0	50.08
0	0	49
0	0	52.97
0	0	46.84
0	0	46.84
0	0	51.53
0.01	0	48.28
0	0	46.12
0	-0.01	47.2
0.01	-0.01	45.04
0	0	43.24
0.01	0	54.05
0.01	-0.01	50.44
0.01	-0.01	54.77
0	0	42.52
-0.01	0	51.53
-0.01	0	55.13
0	0	53.33
0	0	48.64
0.01	-0.01	46.84
0.01	-0.01	52.97
0.01	-0.01	48.28
0	0	48.28
0	0	52.97
0	-0.01	50.08
0	0	44.32
0.01	0	54.41
[truncated: 11,650 more rows]

## Sheet: fig4
fig4a
reaction	k (cm3 s-1)	klow (cm3 s-1)	kup (cm3 s-1)	k/klow	kup/k	kgas	k/kgas	klow/kgas	kup/kgas
1DMA+1DMA->2DMA	4.23e-10	1.49e-10	9.2e-10	2.84	2.17	5.9e-10	0.72	0.25	1.56
1SA+1SA->2SA	5.76e-10	1.74e-10	1.36e-09	3.31	2.36	3.47e-10	1.66	0.5	3.92
1DMA+1SA.1DMA->1SA.2DMA	1.56e-09	6.62e-10	3.03e-09	2.35	1.95	5.89e-10	2.65	1.12	5.15
1DMA+2SA->2SA.1DMA	1.53e-09	2.32e-10	4.89e-09	6.59	3.2	5.46e-10	2.8	0.42	8.95
1DMA+1SA->1SA.1DMA	1.75e-09	1.06e-09	2.7e-09	1.65	1.54	4.7e-10	3.72	2.25	5.74
1SA+1SA.1DMA->2SA.1DMA	2.29e-09	5.45e-10	6.08e-09	4.21	2.65	4.24e-10	5.4	1.28	14.33
1SA+2SA.1DMA->3SA.1DMA	2.47e-09	3.75e-10	7.9e-09	6.59	3.2	4.47e-10	5.52	0.84	17.66
1SA+1SA.2DMA->2SA.2DMA	4.36e-09	1.04e-09	1.16e-08	4.21	2.65	4.78e-10	9.11	2.17	24.24
fig4b
reaction	k (cm3 s-1)	klow (cm3 s-1)	kup (cm3 s-1)	k/klow	kup/k	kgas	k/kgas	klow/kgas	kup/kgas
1DMA+1DMA->2DMA	1.19e-09	6.97e-10	1.88e-09	1.71	1.58	5.68e-10	2.1	1.23	3.31
1SA+1SA->2SA	7.92e-10	2.78e-10	1.72e-09	2.84	2.17	3.34e-10	2.37	0.83	5.15
1DMA+2SA->2SA.1DMA	1.36e-09	4.1e-10	3.2e-09	3.31	2.36	5.26e-10	2.59	0.78	6.08
1DMA+1SA->1SA.1DMA	1.3e-09	6.9e-10	2.18e-09	1.88	1.68	4.53e-10	2.87	1.52	4.82
1DMA+1SA.1DMA->1SA.2DMA	1.64e-09	6.98e-10	3.2e-09	2.35	1.95	5.67e-10	2.89	1.23	5.65
1DMA+1SA.2DMA->1SA.3DMA	3.88e-09	1.17e-09	9.15e-09	3.31	2.36	6.5e-10	5.97	1.8	14.08
1DMA+2SA.1DMA->2SA.2DMA	3.84e-09	9.11e-10	1.02e-08	4.21	2.65	6.19e-10	6.21	1.47	16.49
1SA+1SA.1DMA->2SA.1DMA	2.57e-09	3.9e-10	8.23e-09	6.59	3.2	4.08e-10	6.29	0.95	20.15
1DMA+2DMA->3DMA	7.74e-09	2.34e-09	1.83e-08	3.31	2.36	6.28e-10	12.32	3.73	29.14
fig4c, clean environment				fig4d, polluted environment				fig4d, polluted environment				fig4d, polluted environment
J_Condition_CS_2.6E-3_278K_HS				J_Condition_CS_2.6E-3_278K_DNN				J_Condition_CS_2.7E-2_278K_HS				J_Condition_CS_2.7E-2_278K_DNN
A concen (cm-3)	B concen (ppt)	Formation Rate (cm-3 s-1)		A concen (cm-3)	B concen (ppt)	Formation Rate (cm-3 s-1)		A concen (cm-3)	B concen (ppt)	Formation Rate (cm-3 s-1)		A concen (cm-3)	B concen (ppt)	Formation Rate (cm-3 s-1)
100000	0.1	1.02e-05		100000	0.1	0.000533		100000	0.1	7.19e-11		100000	0.1	2.82e-08
100000	0.2	7.22e-05		100000	0.2	0.00186		100000	0.2	1.62e-09		100000	0.2	3.89e-07
100000	0.3	0.00017		100000	0.3	0.00291		100000	0.3	8.83e-09		100000	0.3	1.43e-06
100000	0.4	0.000277		100000	0.4	0.00355		100000	0.4	2.72e-08		100000	0.4	3.2e-06
100000	0.5	0.000379		100000	0.5	0.00389		100000	0.5	6.17e-08		100000	0.5	5.51e-06
100000	0.6	0.000472		100000	0.6	0.00406		100000	0.6	1.16e-07		100000	0.6	8.16e-06
100000	0.7	0.000555		100000	0.7	0.00411		100000	0.7	1.91e-07		100000	0.7	1.09e-05
100000	0.8	0.00063		100000	0.8	0.00411		100000	0.8	2.89e-07		100000	0.8	1.37e-05
100000	0.9	0.000695		100000	0.9	0.00406		100000	0.9	4.07e-07		100000	0.9	1.64e-05
100000	1	0.000754		100000	1	0.004		100000	1	5.44e-07		100000	1	1.89e-05
100000	1.1	0.000807		100000	1.1	0.00392		100000	1.1	7e-07		100000	1.1	2.13e-05
100000	1.2	0.000854		100000	1.2	0.00384		100000	1.2	8.7e-07		100000	1.2	2.34e-05
100000	1.3	0.000896		100000	1.3	0.00377		100000	1.3	1.05e-06		100000	1.3	2.53e-05
100000	1.4	0.000935		100000	1.4	0.00369		100000	1.4	1.25e-06		100000	1.4	2.7e-05
100000	1.5	0.000969		100000	1.5	0.00361		100000	1.5	1.45e-06		100000	1.5	2.85e-05
100000	1.6	0.001		100000	1.6	0.00354		100000	1.6	1.66e-06		100000	1.6	2.98e-05
100000	1.7	0.00103		100000	1.7	0.00347		100000	1.7	1.87e-06		100000	1.7	3.1e-05
100000	1.8	0.00106		100000	1.8	0.00341		100000	1.8	2.09e-06		100000	1.8	3.2e-05
100000	1.9	0.00108		100000	1.9	0.00334		100000	1.9	2.31e-06		100000	1.9	3.29e-05
100000	2	0.0011		100000	2	0.00329		100000	2	2.53e-06		100000	2	3.36e-05
100000	2.1	0.00113		100000	2.1	0.00323		100000	2.1	2.76e-06		100000	2.1	3.43e-05
100000	2.2	0.00115		100000	2.2	0.00318		100000	2.2	2.98e-06		100000	2.2	3.48e-05
100000	2.3	0.00116		100000	2.3	0.00313		100000	2.3	3.19e-06		100000	2.3	3.53e-05
100000	2.4	0.00118		100000	2.4	0.00308		100000	2.4	3.41e-06		100000	2.4	3.57e-05
100000	2.5	0.0012		100000	2.5	0.00304		100000	2.5	3.62e-06		100000	2.5	3.6e-05
100000	2.6	0.00121		100000	2.6	0.003		100000	2.6	3.84e-06		100000	2.6	3.62e-05
100000	2.7	0.00123		100000	2.7	0.00296		100000	2.7	4.04e-06		100000	2.7	3.64e-05
100000	2.8	0.00124		100000	2.8	0.00292		100000	2.8	4.25e-06		100000	2.8	3.66e-05
100000	2.9	0.00125		100000	2.9	0.00289		100000	2.9	4.45e-06		100000	2.9	3.67e-05
100000	3	0.00126		100000	3	0.00286		100000	3	4.64e-06		100000	3	3.68e-05
100000	3.1	0.00128		100000	3.1	0.00282		100000	3.1	4.83e-06		100000	3.1	3.68e-05
100000	3.2	0.00129		100000	3.2	0.0028		100000	3.2	5.02e-06		100000	3.2	3.69e-05
100000	3.3	0.0013		100000	3.3	0.00277		100000	3.3	5.2e-06		100000	3.3	3.69e-05
100000	3.4	0.00131		100000	3.4	0.00274		100000	3.4	5.38e-06		100000	3.4	3.68e-05
100000	3.5	0.00132		100000	3.5	0.00271		100000	3.5	5.56e-06		100000	3.5	3.68e-05
100000	3.6	0.00132		100000	3.6	0.00269		100000	3.6	5.73e-06		100000	3.6	3.67e-05
100000	3.7	0.00133		100000	3.7	0.00267		100000	3.7	5.89e-06		100000	3.7	3.66e-05
100000	3.8	0.00134		100000	3.8	0.00264		100000	3.8	6.06e-06		100000	3.8	3.66e-05
100000	3.9	0.00135		100000	3.9	0.00262		100000	3.9	6.21e-06		100000	3.9	3.65e-05
100000	4	0.00136		100000	4	0.0026		100000	4	6.37e-06		100000	4	3.63e-05
100000	4.1	0.00136		100000	4.1	0.00258		100000	4.1	6.52e-06		100000	4.1	3.62e-05
100000	4.2	0.00137		100000	4.2	0.00256		100000	4.2	6.67e-06		100000	4.2	3.61e-05
100000	4.3	0.00138		100000	4.3	0.00254		100000	4.3	6.81e-06		100000	4.3	3.6e-05
100000	4.4	0.00138		100000	4.4	0.00253		100000	4.4	6.95e-06		100000	4.4	3.58e-05
100000	4.5	0.00139		100000	4.5	0.00251		100000	4.5	7.08e-06		100000	4.5	3.57e-05
100000	4.6	0.00139		100000	4.6	0.00249		100000	4.6	7.22e-06		100000	4.6	3.55e-05
100000	4.7	0.0014		100000	4.7	0.00248		100000	4.7	7.34e-06		100000	4.7	3.54e-05
100000	4.8	0.0014		100000	4.8	0.00246		100000	4.8	7.47e-06		100000	4.8	3.52e-05
100000	4.9	0.00141		100000	4.9	0.00245		100000	4.9	7.59e-06		100000	4.9	3.51e-05
100000	5	0.00141		100000	5	0.00243		100000	5	7.71e-06		100000	5	3.49e-05
100000	5.1	0.00142		100000	5.1	0.00242		100000	5.1	7.83e-06		100000	5.1	3.48e-05
100000	5.2	0.00142		100000	5.2	0.00241		100000	5.2	7.94e-06		100000	5.2	3.46e-05
100000	5.3	0.00143		100000	5.3	0.0024		100000	5.3	8.05e-06		100000	5.3	3.44e-05
100000	5.4	0.00143		100000	5.4	0.00238		100000	5.4	8.16e-06		100000	5.4	3.43e-05
100000	5.5	0.00144		100000	5.5	0.00237		100000	5.5	8.27e-06		100000	5.5	3.41e-05
100000	5.6	0.00144		100000	5.6	0.00236		100000	5.6	8.37e-06		100000	5.6	3.4e-05
100000	5.7	0.00144		100000	5.7	0.00235		100000	5.7	8.47e-06		100000	5.7	3.38e-05
100000	5.8	0.00145		100000	5.8	0.00234		100000	5.8	8.57e-06		100000	5.8	3.37e-05
100000	5.9	0.00145		100000	5.9	0.00233		100000	5.9	8.67e-06		100000	5.9	3.35e-05
100000	6	0.00145		100000	6	0.00232		100000	6	8.76e-06		100000	6	3.34e-05
100000	6.1	0.00146		100000	6.1	0.00231		100000	6.1	8.85e-06		100000	6.1	3.32e-05
100000	6.2	0.00146		100000	6.2	0.0023		100000	6.2	8.94e-06		100000	6.2	3.3e-05
100000	6.3	0.00146		100000	6.3	0.00229		100000	6.3	9.03e-06		100000	6.3	3.29e-05
100000	6.4	0.00147		100000	6.4	0.00228		100000	6.4	9.11e-06		100000	6.4	3.27e-05
100000	6.5	0.00147		100000	6.5	0.00227		100000	6.5	9.2e-06		100000	6.5	3.26e-05
100000	6.6	0.00147		100000	6.6	0.00227		100000	6.6	9.28e-06		100000	6.6	3.25e-05
100000	6.7	0.00148		100000	6.7	0.00226		100000	6.7	9.36e-06		100000	6.7	3.23e-05
100000	6.8	0.00148		100000	6.8	0.00225		100000	6.8	9.44e-06		100000	6.8	3.22e-05
100000	6.9	0.00148		100000	6.9	0.00224		100000	6.9	9.51e-06		100000	6.9	3.2e-05
100000	7	0.00148		100000	7	0.00223		100000	7	9.59e-06		100000	7	3.19e-05
100000	7.1	0.00149		100000	7.1	0.00223		100000	7.1	9.66e-06		100000	7.1	3.17e-05
100000	7.2	0.00149		100000	7.2	0.00222		100000	7.2	9.73e-06		100000	7.2	3.16e-05
100000	7.3	0.00149		100000	7.3	0.00221		100000	7.3	9.8e-06		100000	7.3	3.15e-05
100000	7.4	0.00149		100000	7.4	0.00221		100000	7.4	9.87e-06		100000	7.4	3.13e-05
100000	7.5	0.0015		100000	7.5	0.0022		100000	7.5	9.94e-06		100000	7.5	3.12e-05
100000	7.6	0.0015		100000	7.6	0.00219		100000	7.6	1e-05		100000	7.6	3.11e-05
100000	7.7	0.0015		100000	7.7	0.00219		100000	7.7	1.01e-05		100000	7.7	3.1e-05
100000	7.8	0.0015		100000	7.8	0.00218		100000	7.8	1.01e-05		100000	7.8	3.08e-05
100000	7.9	0.00151		100000	7.9	0.00217		100000	7.9	1.02e-05		100000	7.9	3.07e-05
100000	8	0.00151		100000	8	0.00217		100000	8	1.03e-05		100000	8	3.06e-05
100000	8.1	0.00151		100000	8.1	0.00216		100000	8.1	1.03e-05		100000	8.1	3.05e-05
100000	8.2	0.00151		100000	8.2	0.00216		100000	8.2	1.04e-05		100000	8.2	3.03e-05
100000	8.3	0.00151		100000	8.3	0.00215		100000	8.3	1.04e-05		100000	8.3	3.02e-05
100000	8.4	0.00152		100000	8.4	0.00215		100000	8.4	1.05e-05		100000	8.4	3.01e-05
100000	8.5	0.00152		100000	8.5	0.00214		100000	8.5	1.05e-05		100000	8.5	3e-05
100000	8.6	0.00152		100000	8.6	0.00214		100000	8.6	1.06e-05		100000	8.6	2.99e-05
100000	8.7	0.00152		100000	8.7	0.00213		100000	8.7	1.06e-05		100000	8.7	2.98e-05
100000	8.8	0.00152		100000	8.8	0.00213		100000	8.8	1.07e-05		100000	8.8	2.96e-05
100000	8.9	0.00152		100000	8.9	0.00212		100000	8.9	1.08e-05		100000	8.9	2.95e-05
100000	9	0.00153		100000	9	0.00212		100000	9	1.08e-05		100000	9	2.94e-05
100000	9.1	0.00153		100000	9.1	0.00211		100000	9.1	1.09e-05		100000	9.1	2.93e-05
100000	9.2	0.00153		100000	9.2	0.00211		100000	9.2	1.09e-05		100000	9.2	2.92e-05
100000	9.3	0.00153		100000	9.3	0.0021		100000	9.3	1.09e-05		100000	9.3	2.91e-05
100000	9.4	0.00153		100000	9.4	0.0021		100000	9.4	1.1e-05		100000	9.4	2.9e-05
100000	9.5	0.00153		100000	9.5	0.0021		100000	9.5	1.1e-05		100000	9.5	2.89e-05
100000	9.6	0.00154		100000	9.6	0.00209		100000	9.6	1.11e-05		100000	9.6	2.88e-05
100000	9.7	0.00154		100000	9.7	0.00209		100000	9.7	1.11e-05		100000	9.7	2.87e-05
100000	9.8	0.00154		100000	9.8	0.00208		100000	9.8	1.12e-05		100000	9.8	2.86e-05
100000	9.9	0.00154		100000	9.9	0.00208		100000	9.9	1.12e-05		100000	9.9	2.85e-05
100000	10	0.00154		100000	10	0.00208		100000	10	1.13e-05		100000	10	2.84e-05
200000	0.1	0.00016		200000	0.1	0.00829		200000	0.1	1.14e-09		200000	0.1	4.46e-07
200000	0.2	0.00113		200000	0.2	0.029		200000	0.2	2.58e-08		200000	0.2	6.17e-06
200000	0.3	0.00265		200000	0.3	0.0455		200000	0.3	1.41e-07		200000	0.3	2.28e-05
200000	0.4	0.00431		200000	0.4	0.0555		200000	0.4	4.33e-07		200000	0.4	5.08e-05
200000	0.5	0.0059		200000	0.5	0.0609		200000	0.5	9.82e-07		200000	0.5	8.77e-05
200000	0.6	0.00734		200000	0.6	0.0634		200000	0.6	1.84e-06		200000	0.6	0.00013
200000	0.7	0.00864		200000	0.7	0.0642		200000	0.7	3.05e-06		200000	0.7	0.000174
200000	0.8	0.00978		200000	0.8	0.064		200000	0.8	4.59e-06		200000	0.8	0.000219
200000	0.9	0.0108		200000	0.9	0.0633		200000	0.9	6.48e-06		200000	0.9	0.000262
200000	1	0.0117		200000	1	0.0623		200000	1	8.67e-06		200000	1	0.000302
200000	1.1	0.0125		200000	1.1	0.0611		200000	1.1	1.11e-05		200000	1.1	0.000339
200000	1.2	0.0132		200000	1.2	0.0598		200000	1.2	1.39e-05		200000	1.2	0.000373
200000	1.3	0.0139		200000	1.3	0.0586		200000	1.3	1.68e-05		200000	1.3	0.000404
200000	1.4	0.0145		200000	1.4	0.0573		200000	1.4	1.99e-05		200000	1.4	0.000431
200000	1.5	0.015		200000	1.5	0.0561		200000	1.5	2.31e-05		200000	1.5	0.000455
200000	1.6	0.0155		200000	1.6	0.055		200000	1.6	2.65e-05		200000	1.6	0.000476
200000	1.7	0.0159		200000	1.7	0.0539		200000	1.7	2.99e-05		200000	1.7	0.000495
200000	1.8	0.0164		200000	1.8	0.0528		200000	1.8	3.33e-05		200000	1.8	0.000511
200000	1.9	0.0167		200000	1.9	0.0519		200000	1.9	3.69e-05		200000	1.9	0.000525
200000	2	0.0171		200000	2	0.0509		200000	2	4.04e-05		200000	2	0.000537
200000	2.1	0.0174		200000	2.1	0.0501		200000	2.1	4.39e-05		200000	2.1	0.000547
200000	2.2	0.0177		200000	2.2	0.0493		200000	2.2	4.74e-05		200000	2.2	0.000556
200000	2.3	0.018		200000	2.3	0.0485		200000	2.3	5.09e-05		200000	2.3	0.000563
200000	2.4	0.0182		200000	2.4	0.0478		200000	2.4	5.44e-05		200000	2.4	0.00057
200000	2.5	0.0185		200000	2.5	0.0471		200000	2.5	5.78e-05		200000	2.5	0.000575
200000	2.6	0.0187		200000	2.6	0.0464		200000	2.6	6.11e-05		200000	2.6	0.000579
200000	2.7	0.0189		200000	2.7	0.0458		200000	2.7	6.44e-05		200000	2.7	0.000582
200000	2.8	0.0191		200000	2.8	0.0452		200000	2.8	6.77e-05		200000	2.8	0.000585
200000	2.9	0.0193		200000	2.9	0.0447		200000	2.9	7.09e-05		200000	2.9	0.000586
200000	3	0.0195		200000	3	0.0442		200000	3	7.4e-05		200000	3	0.000588
200000	3.1	0.0197		200000	3.1	0.0437		200000	3.1	7.7e-05		200000	3.1	0.000589
200000	3.2	0.0198		200000	3.2	0.0432		200000	3.2	8e-05		200000	3.2	0.000589
200000	3.3	0.02		200000	3.3	0.0428		200000	3.3	8.29e-05		200000	3.3	0.000589
200000	3.4	0.0201		200000	3.4	0.0423		200000	3.4	8.58e-05		200000	3.4	0.000588
200000	3.5	0.0203		200000	3.5	0.0419		200000	3.5	8.86e-05		200000	3.5	0.000588
200000	3.6	0.0204		200000	3.6	0.0415		200000	3.6	9.13e-05		200000	3.6	0.000587
200000	3.7	0.0205		200000	3.7	0.0412		200000	3.7	9.4e-05		200000	3.7	0.000585
200000	3.8	0.0207		200000	3.8	0.0408		200000	3.8	9.65e-05		200000	3.8	0.000584
200000	3.9	0.0208		200000	3.9	0.0405		200000	3.9	9.91e-05		200000	3.9	0.000582
200000	4	0.0209		200000	4	0.0402		200000	4	0.000102		200000	4	0.00058
200000	4.1	0.021		200000	4.1	0.0398		200000	4.1	0.000104		200000	4.1	0.000578
200000	4.2	0.0211		200000	4.2	0.0396		200000	4.2	0.000106		200000	4.2	0.000576
200000	4.3	0.0212		200000	4.3	0.0393		200000	4.3	0.000109		200000	4.3	0.000574
200000	4.4	0.0213		200000	4.4	0.039		200000	4.4	0.000111		200000	4.4	0.000572
200000	4.5	0.0214		200000	4.5	0.0387		200000	4.5	0.000113		200000	4.5	0.00057
200000	4.6	0.0215		200000	4.6	0.0385		200000	4.6	0.000115		200000	4.6	0.000567
200000	4.7	0.0215		200000	4.7	0.0382		200000	4.7	0.000117		200000	4.7	0.000565
200000	4.8	0.0216		200000	4.8	0.038		200000	4.8	0.000119		200000	4.8	0.000563
200000	4.9	0.0217		200000	4.9	0.0378		200000	4.9	0.000121		200000	4.9	0.00056
200000	5	0.0218		200000	5	0.0376		200000	5	0.000123		200000	5	0.000558
200000	5.1	0.0218		200000	5.1	0.0373		200000	5.1	0.000125		200000	5.1	0.000555
200000	5.2	0.0219		200000	5.2	0.0371		200000	5.2	0.000127		200000	5.2	0.000553
200000	5.3	0.022		200000	5.3	0.0369		200000	5.3	0.000128		200000	5.3	0.00055
200000	5.4	0.022		200000	5.4	0.0368		200000	5.4	0.00013		200000	5.4	0.000548
200000	5.5	0.0221		200000	5.5	0.0366		200000	5.5	0.000132		200000	5.5	0.000545
200000	5.6	0.0222		200000	5.6	0.0364		200000	5.6	0.000133		200000	5.6	0.000543
200000	5.7	0.0222		200000	5.7	0.0362		200000	5.7	0.000135		200000	5.7	0.00054
200000	5.8	0.0223		200000	5.8	0.0361		200000	5.8	0.000137		200000	5.8	0.000538
200000	5.9	0.0223		200000	5.9	0.0359		200000	5.9	0.000138		200000	5.9	0.000535
200000	6	0.0224		200000	6	0.0357		200000	6	0.00014		200000	6	0.000533
200000	6.1	0.0224		200000	6.1	0.0356		200000	6.1	0.000141		200000	6.1	0.00053
200000	6.2	0.0225		200000	6.2	0.0354		200000	6.2	0.000143		200000	6.2	0.000528
200000	6.3	0.0225		200000	6.3	0.0353		200000	6.3	0.000144		200000	6.3	0.000525
200000	6.4	0.0226		200000	6.4	0.0352		200000	6.4	0.000145		200000	6.4	0.000523
200000	6.5	0.0226		200000	6.5	0.035		200000	6.5	0.000147		200000	6.5	0.00052
200000	6.6	0.0227		200000	6.6	0.0349		200000	6.6	0.000148		200000	6.6	0.000518
200000	6.7	0.0227		200000	6.7	0.0348		200000	6.7	0.000149		200000	6.7	0.000516
200000	6.8	0.0228		200000	6.8	0.0347		200000	6.8	0.00015		200000	6.8	0.000514
200000	6.9	0.0228		200000	6.9	0.0345		200000	6.9	0.000152		200000	6.9	0.000511
200000	7	0.0228		200000	7	0.0344		200000	7	0.000153		200000	7	0.000509
200000	7.1	0.0229		200000	7.1	0.0343		200000	7.1	0.000154		200000	7.1	0.000507
200000	7.2	0.0229		200000	7.2	0.0342		200000	7.2	0.000155		200000	7.2	0.000505
200000	7.3	0.023		200000	7.3	0.0341		200000	7.3	0.000156		200000	7.3	0.000502
200000	7.4	0.023		200000	7.4	0.034		200000	7.4	0.000157		200000	7.4	0.0005
200000	7.5	0.023		200000	7.5	0.0339		200000	7.5	0.000158		200000	7.5	0.000498
200000	7.6	0.0231		200000	7.6	0.0338		200000	7.6	0.00016		200000	7.6	0.000496
200000	7.7	0.0231		200000	7.7	0.0337		200000	7.7	0.000161		200000	7.7	0.000494
200000	7.8	0.0231		200000	7.8	0.0336		200000	7.8	0.000162		200000	7.8	0.000492
200000	7.9	0.0232		200000	7.9	0.0335		200000	7.9	0.000163		200000	7.9	0.00049
200000	8	0.0232		200000	8	0.0334		200000	8	0.000164		200000	8	0.000488
200000	8.1	0.0232		200000	8.1	0.0333		200000	8.1	0.000164		200000	8.1	0.000486
200000	8.2	0.0233		200000	8.2	0.0332		200000	8.2	0.000165		200000	8.2	0.000484
200000	8.3	0.0233		200000	8.3	0.0331		200000	8.3	0.000166		200000	8.3	0.000482
200000	8.4	0.0233		200000	8.4	0.0331		200000	8.4	0.000167		200000	8.4	0.00048
200000	8.5	0.0233		200000	8.5	0.033		200000	8.5	0.000168		200000	8.5	0.000479
200000	8.6	0.0234		200000	8.6	0.0329		200000	8.6	0.000169		200000	8.6	0.000477
200000	8.7	0.0234		200000	8.7	0.0328		200000	8.7	0.00017		200000	8.7	0.000475
200000	8.8	0.0234		200000	8.8	0.0327		200000	8.8	0.000171		200000	8.8	0.000473
200000	8.9	0.0234		200000	8.9	0.0327		200000	8.9	0.000171		200000	8.9	0.000471
200000	9	0.0235		200000	9	0.0326		200000	9	0.000172		200000	9	0.00047
200000	9.1	0.0235		200000	9.1	0.0325		200000	9.1	0.000173		200000	9.1	0.000468
200000	9.2	0.0235		200000	9.2	0.0325		200000	9.2	0.000174		200000	9.2	0.000466
200000	9.3	0.0235		200000	9.3	0.0324		200000	9.3	0.000175		200000	9.3	0.000465
200000	9.4	0.0236		200000	9.4	0.0323		200000	9.4	0.000175		200000	9.4	0.000463
200000	9.5	0.0236		200000	9.5	0.0323		200000	9.5	0.000176		200000	9.5	0.000461
200000	9.6	0.0236		200000	9.6	0.0322		200000	9.6	0.000177		200000	9.6	0.00046
200000	9.7	0.0236		200000	9.7	0.0321		200000	9.7	0.000177		200000	9.7	0.000458
200000	9.8	0.0237		200000	9.8	0.0321		200000	9.8	0.000178		200000	9.8	0.000457
200000	9.9	0.0237		200000	9.9	0.032		200000	9.9	0.000179		200000	9.9	0.000455
200000	10	0.0237		200000	10	0.0319		200000	10	0.000179		200000	10	0.000454
300000	0.1	0.000788		300000	0.1	0.0408		300000	0.1	5.75e-09		300000	0.1	2.24e-06
300000	0.2	0.00555		300000	0.2	0.143		300000	0.2	1.3e-07		300000	0.2	3.09e-05
300000	0.3	0.0131		300000	0.3	0.225		300000	0.3	7.07e-07		300000	0.3	0.000114
300000	0.4	0.0212		300000	0.4	0.274		300000	0.4	2.18e-06		300000	0.4	0.000256
300000	0.5	0.0291		300000	0.5	0.301		300000	0.5	4.95e-06		300000	0.5	0.000441
300000	0.6	0.0362		300000	0.6	0.313		300000	0.6	9.29e-06		300000	0.6	0.000654
300000	0.7	0.0425		300000	0.7	0.317		300000	0.7	1.53e-05		300000	0.7	0.000879
300000	0.8	0.0481		300000	0.8	0.316		300000	0.8	2.32e-05		300000	0.8	0.0011
300000	0.9	0.0531		300000	0.9	0.312		300000	0.9	3.26e-05		300000	0.9	0.00132
300000	1	0.0575		300000	1	0.307		300000	1	4.37e-05		300000	1	0.00152
300000	1.1	0.0614		300000	1.1	0.301		300000	1.1	5.62e-05		300000	1.1	0.00171
300000	1.2	0.0649		300000	1.2	0.294		300000	1.2	6.99e-05		300000	1.2	0.00188
300000	1.3	0.0681		300000	1.3	0.288		300000	1.3	8.46e-05		300000	1.3	0.00204
300000	1.4	0.0709		300000	1.4	0.282		300000	1.4	0.0001		300000	1.4	0.00218
300000	1.5	0.0735		300000	1.5	0.276		300000	1.5	0.000117		300000	1.5	0.0023
300000	1.6	0.0759		300000	1.6	0.27		300000	1.6	0.000133		300000	1.6	0.00241
300000	1.7	0.078		300000	1.7	0.264		300000	1.7	0.000151		300000	1.7	0.0025
300000	1.8	0.08		300000	1.8	0.259		300000	1.8	0.000168		300000	1.8	0.00258
300000	1.9	0.0818		300000	1.9	0.254		300000	1.9	0.000186		300000	1.9	0.00265
300000	2	0.0835		300000	2	0.25		300000	2	0.000204		300000	2	0.00271
300000	2.1	0.085		300000	2.1	0.245		300000	2.1	0.000221		300000	2.1	0.00277
300000	2.2	0.0865		300000	2.2	0.241		300000	2.2	0.000239		300000	2.2	0.00281
300000	2.3	0.0878		300000	2.3	0.237		300000	2.3	0.000257		300000	2.3	0.00285
300000	2.4	0.0891		300000	2.4	0.234		300000	2.4	0.000274		300000	2.4	0.00288
300000	2.5	0.0903		300000	2.5	0.23		300000	2.5	0.000291		300000	2.5	0.0029
300000	2.6	0.0914		300000	2.6	0.227		300000	2.6	0.000308		300000	2.6	0.00293
300000	2.7	0.0924		300000	2.7	0.224		300000	2.7	0.000325		300000	2.7	0.00294
300000	2.8	0.0934		300000	2.8	0.221		300000	2.8	0.000341		300000	2.8	0.00295
300000	2.9	0.0943		300000	2.9	0.219		300000	2.9	0.000357		300000	2.9	0.00296
300000	3	0.0952		300000	3	0.216		300000	3	0.000373		300000	3	0.00297
300000	3.1	0.096		300000	3.1	0.214		300000	3.1	0.000389		300000	3.1	0.00297
300000	3.2	0.0968		300000	3.2	0.211		300000	3.2	0.000404		300000	3.2	0.00298
300000	3.3	0.0975		300000	3.3	0.209		300000	3.3	0.000418		300000	3.3	0.00298
300000	3.4	0.0982		300000	3.4	0.207		300000	3.4	0.000433		300000	3.4	0.00297
300000	3.5	0.0989		300000	3.5	0.205		300000	3.5	0.000447		300000	3.5	0.00297
300000	3.6	0.0995		300000	3.6	0.203		300000	3.6	0.000461		300000	3.6	0.00296
300000	3.7	0.1		300000	3.7	0.201		300000	3.7	0.000474		300000	3.7	0.00296
300000	3.8	0.101		300000	3.8	0.199		300000	3.8	0.000487		300000	3.8	0.00295
300000	3.9	0.101		300000	3.9	0.198		300000	3.9	0.0005		300000	3.9	0.00294
300000	4	0.102		300000	4	0.196		300000	4	0.000512		300000	4	0.00293
300000	4.1	0.102		300000	4.1	0.195		300000	4.1	0.000524		300000	4.1	0.00292
300000	4.2	0.103		300000	4.2	0.193		300000	4.2	0.000536		300000	4.2	0.00291
300000	4.3	0.103		300000	4.3	0.192		300000	4.3	0.000548		300000	4.3	0.0029
300000	4.4	0.104		300000	4.4	0.19		300000	4.4	0.000559		300000	4.4	0.00289
300000	4.5	0.104		300000	4.5	0.189		300000	4.5	0.00057		300000	4.5	0.00288
300000	4.6	0.104		300000	4.6	0.188		300000	4.6	0.00058		300000	4.6	0.00287
300000	4.7	0.105		300000	4.7	0.187		300000	4.7	0.000591		300000	4.7	0.00286
300000	4.8	0.105		300000	4.8	0.185		300000	4.8	0.000601		300000	4.8	0.00284
300000	4.9	0.106		300000	4.9	0.184		300000	4.9	0.000611		300000	4.9	0.00283
300000	5	0.106		300000	5	0.183		300000	5	0.00062		300000	5	0.00282
300000	5.1	0.106		300000	5.1	0.182		300000	5.1	0.00063		300000	5.1	0.0028
300000	5.2	0.107		300000	5.2	0.181		300000	5.2	0.000639		300000	5.2	0.00279
300000	5.3	0.107		300000	5.3	0.18		300000	5.3	0.000648		300000	5.3	0.00278
300000	5.4	0.107		300000	5.4	0.179		300000	5.4	0.000657		300000	5.4	0.00277
300000	5.5	0.108		300000	5.5	0.178		300000	5.5	0.000665		300000	5.5	0.00275
300000	5.6	0.108		300000	5.6	0.177		300000	5.6	0.000673		300000	5.6	0.00274
300000	5.7	0.108		300000	5.7	0.177		300000	5.7	0.000681		300000	5.7	0.00273
300000	5.8	0.108		300000	5.8	0.176		300000	5.8	0.000689		300000	5.8	0.00272
300000	5.9	0.109		300000	5.9	0.175		300000	5.9	0.000697		300000	5.9	0.0027
300000	6	0.109		300000	6	0.174		300000	6	0.000705		300000	6	0.00269
300000	6.1	0.109		300000	6.1	0.173		300000	6.1	0.000712		300000	6.1	0.00268
300000	6.2	0.109		300000	6.2	0.173		300000	6.2	0.000719		300000	6.2	0.00267
300000	6.3	0.11		300000	6.3	0.172		300000	6.3	0.000726		300000	6.3	0.00265
300000	6.4	0.11		300000	6.4	0.171		300000	6.4	0.000733		300000	6.4	0.00264
300000	6.5	0.11		300000	6.5	0.171		300000	6.5	0.00074		300000	6.5	0.00263
300000	6.6	0.11		300000	6.6	0.17		300000	6.6	0.000746		300000	6.6	0.00262
300000	6.7	0.111		300000	6.7	0.169		300000	6.7	0.000753		300000	6.7	0.00261
300000	6.8	0.111		300000	6.8	0.169		300000	6.8	0.000759		300000	6.8	0.00259
300000	6.9	0.111		300000	6.9	0.168		300000	6.9	0.000765		300000	6.9	0.00258
300000	7	0.111		300000	7	0.168		300000	7	0.000771		300000	7	0.00257
300000	7.1	0.111		300000	7.1	0.167		300000	7.1	0.000777		300000	7.1	0.00256
300000	7.2	0.112		300000	7.2	0.167		300000	7.2	0.000783		300000	7.2	0.00255
300000	7.3	0.112		300000	7.3	0.166		300000	7.3	0.000789		300000	7.3	0.00254
300000	7.4	0.112		300000	7.4	0.166		300000	7.4	0.000794		300000	7.4	0.00253
300000	7.5	0.112		300000	7.5	0.165		300000	7.5	0.000799		300000	7.5	0.00252
300000	7.6	0.112		300000	7.6	0.165		300000	7.6	0.000805		300000	7.6	0.00251
300000	7.7	0.112		300000	7.7	0.164		300000	7.7	0.00081		300000	7.7	0.0025
300000	7.8	0.113		300000	7.8	0.164		300000	7.8	0.000815		300000	7.8	0.00249
300000	7.9	0.113		300000	7.9	0.163		300000	7.9	0.00082		300000	7.9	0.00248
300000	8	0.113		300000	8	0.163		300000	8	0.000825		300000	8	0.00247
300000	8.1	0.113		300000	8.1	0.162		300000	8.1	0.00083		300000	8.1	0.00246
300000	8.2	0.113		300000	8.2	0.162		300000	8.2	0.000834		300000	8.2	0.00245
300000	8.3	0.113		300000	8.3	0.161		300000	8.3	0.000839		300000	8.3	0.00244
300000	8.4	0.113		300000	8.4	0.161		300000	8.4	0.000843		300000	8.4	0.00243
300000	8.5	0.114		300000	8.5	0.161		300000	8.5	0.000848		300000	8.5	0.00242
300000	8.6	0.114		300000	8.6	0.16		300000	8.6	0.000852		300000	8.6	0.00241
300000	8.7	0.114		300000	8.7	0.16		300000	8.7	0.000856		300000	8.7	0.0024
300000	8.8	0.114		300000	8.8	0.159		300000	8.8	0.000861		300000	8.8	0.00239
300000	8.9	0.114		300000	8.9	0.159		300000	8.9	0.000865		300000	8.9	0.00238
300000	9	0.114		300000	9	0.159		300000	9	0.000869		300000	9	0.00237
300000	9.1	0.114		300000	9.1	0.158		300000	9.1	0.000873		300000	9.1	0.00236
300000	9.2	0.114		300000	9.2	0.158		300000	9.2	0.000877		300000	9.2	0.00236
300000	9.3	0.114		300000	9.3	0.158		300000	9.3	0.00088		300000	9.3	0.00235
300000	9.4	0.115		300000	9.4	0.157		300000	9.4	0.000884		300000	9.4	0.00234
300000	9.5	0.115		300000	9.5	0.157		300000	9.5	0.000888		300000	9.5	0.00233
300000	9.6	0.115		300000	9.6	0.157		300000	9.6	0.000891		300000	9.6	0.00232
300000	9.7	0.115		300000	9.7	0.156		300000	9.7	0.000895		300000	9.7	0.00231
300000	9.8	0.115		300000	9.8	0.156		300000	9.8	0.000898		300000	9.8	0.00231
300000	9.9	0.115		300000	9.9	0.156		300000	9.9	0.000902		300000	9.9	0.0023
300000	10	0.115		300000	10	0.156		300000	10	0.000905		300000	10	0.00229
400000	0.1	0.00243		400000	0.1	0.125		400000	0.1	1.81e-08		400000	0.1	6.99e-06
400000	0.2	0.0171		400000	0.2	0.441		400000	0.2	4.07e-07		400000	0.2	9.69e-05
400000	0.3	0.0403		400000	0.3	0.692		400000	0.3	2.22e-06		400000	0.3	0.000359
400000	0.4	0.0654		400000	0.4	0.844		400000	0.4	6.86e-06		400000	0.4	0.000803
400000	0.5	0.0893		400000	0.5	0.926		400000	0.5	1.56e-05		400000	0.5	0.00139
400000	0.6	0.111		400000	0.6	0.963		400000	0.6	2.92e-05		400000	0.6	0.00206
400000	0.7	0.13		400000	0.7	0.974		400000	0.7	4.83e-05		400000	0.7	0.00277
400000	0.8	0.148		400000	0.8	0.971		400000	0.8	7.28e-05		400000	0.8	0.00348
400000	0.9	0.163		400000	0.9	0.958		400000	0.9	0.000103		400000	0.9	0.00416
400000	1	0.176		400000	1	0.941		400000	1	0.000137		400000	1	0.0048
400000	1.1	0.188		400000	1.1	0.922		400000	1.1	0.000177		400000	1.1	0.0054
400000	1.2	0.199		400000	1.2	0.902		400000	1.2	0.00022		400000	1.2	0.00594
400000	1.3	0.208		400000	1.3	0.882		400000	1.3	0.000266		400000	1.3	0.00643
400000	1.4	0.217		400000	1.4	0.863		400000	1.4	0.000315		400000	1.4	0.00686
400000	1.5	0.225		400000	1.5	0.844		400000	1.5	0.000367		400000	1.5	0.00725
400000	1.6	0.232		400000	1.6	0.826		400000	1.6	0.00042		400000	1.6	0.00759
400000	1.7	0.238		400000	1.7	0.809		400000	1.7	0.000474		400000	1.7	0.00788
400000	1.8	0.244		400000	1.8	0.793		400000	1.8	0.000529		400000	1.8	0.00814
400000	1.9	0.25		400000	1.9	0.778		400000	1.9	0.000585		400000	1.9	0.00837
400000	2	0.255		400000	2	0.763		400000	2	0.000641		400000	2	0.00856
400000	2.1	0.259		400000	2.1	0.75		400000	2.1	0.000697		400000	2.1	0.00872
400000	2.2	0.264		400000	2.2	0.737		400000	2.2	0.000753		400000	2.2	0.00886
400000	2.3	0.268		400000	2.3	0.725		400000	2.3	0.000808		400000	2.3	0.00898
400000	2.4	0.272		400000	2.4	0.714		400000	2.4	0.000863		400000	2.4	0.00908
400000	2.5	0.275		400000	2.5	0.704		400000	2.5	0.000917		400000	2.5	0.00916
400000	2.6	0.278		400000	2.6	0.694		400000	2.6	0.000971		400000	2.6	0.00923
400000	2.7	0.281		400000	2.7	0.684		400000	2.7	0.00102		400000	2.7	0.00928
400000	2.8	0.284		400000	2.8	0.675		400000	2.8	0.00107		400000	2.8	0.00932
400000	2.9	0.287		400000	2.9	0.667		400000	2.9	0.00113		400000	2.9	0.00935
400000	3	0.29		400000	3	0.659		400000	3	0.00118		400000	3	0.00937
400000	3.1	0.292		400000	3.1	0.651		400000	3.1	0.00122		400000	3.1	0.00938
400000	3.2	0.295		400000	3.2	0.644		400000	3.2	0.00127		400000	3.2	0.00939
400000	3.3	0.297		400000	3.3	0.637		400000	3.3	0.00132		400000	3.3	0.00939
400000	3.4	0.299		400000	3.4	0.631		400000	3.4	0.00136		400000	3.4	0.00938
400000	3.5	0.301		400000	3.5	0.624		400000	3.5	0.00141		400000	3.5	0.00937
400000	3.6	0.303		400000	3.6	0.618		400000	3.6	0.00145		400000	3.6	0.00935
400000	3.7	0.305		400000	3.7	0.613		400000	3.7	0.00149		400000	3.7	0.00933
400000	3.8	0.306		400000	3.8	0.607		400000	3.8	0.00153		400000	3.8	0.00931
400000	3.9	0.308		400000	3.9	0.602		400000	3.9	0.00157		400000	3.9	0.00928
400000	4	0.309		400000	4	0.597		400000	4	0.00161		400000	4	0.00925
400000	4.1	0.311		400000	4.1	0.593		400000	4.1	0.00165		400000	4.1	0.00922
400000	4.2	0.312		400000	4.2	0.588		400000	4.2	0.00169		400000	4.2	0.00919
400000	4.3	0.314		400000	4.3	0.584		400000	4.3	0.00172		400000	4.3	0.00915
400000	4.4	0.315		400000	4.4	0.579		400000	4.4	0.00176		400000	4.4	0.00912
400000	4.5	0.316		400000	4.5	0.575		400000	4.5	0.00179		400000	4.5	0.00908
400000	4.6	0.318		400000	4.6	0.572		400000	4.6	0.00183		400000	4.6	0.00904
400000	4.7	0.319		400000	4.7	0.568		400000	4.7	0.00186		400000	4.7	0.00901
400000	4.8	0.32		400000	4.8	0.564		400000	4.8	0.00189		400000	4.8	0.00897
400000	4.9	0.321		400000	4.9	0.561		400000	4.9	0.00192		400000	4.9	0.00893
400000	5	0.322		400000	5	0.558		400000	5	0.00195		400000	5	0.00889
400000	5.1	0.323		400000	5.1	0.554		400000	5.1	0.00198		400000	5.1	0.00885
400000	5.2	0.324		400000	5.2	0.551		400000	5.2	0.00201		400000	5.2	0.00881
400000	5.3	0.325		400000	5.3	0.548		400000	5.3	0.00204		400000	5.3	0.00877
400000	5.4	0.326		400000	5.4	0.545		400000	5.4	0.00207		400000	5.4	0.00873
400000	5.5	0.327		400000	5.5	0.543		400000	5.5	0.00209		400000	5.5	0.00869
400000	5.6	0.328		400000	5.6	0.54		400000	5.6	0.00212		400000	5.6	0.00864
400000	5.7	0.329		400000	5.7	0.537		400000	5.7	0.00215		400000	5.7	0.0086
400000	5.8	0.329		400000	5.8	0.535		400000	5.8	0.00217		400000	5.8	0.00856
400000	5.9	0.33		400000	5.9	0.532		400000	5.9	0.0022		400000	5.9	0.00852
400000	6	0.331		400000	6	0.53		400000	6	0.00222		400000	6	0.00849
400000	6.1	0.332		400000	6.1	0.528		400000	6.1	0.00224		400000	6.1	0.00845
400000	6.2	0.332		400000	6.2	0.525		400000	6.2	0.00227		400000	6.2	0.00841
400000	6.3	0.333		400000	6.3	0.523		400000	6.3	0.00229		400000	6.3	0.00837
400000	6.4	0.334		400000	6.4	0.521		400000	6.4	0.00231		400000	6.4	0.00833
400000	6.5	0.334		400000	6.5	0.519		400000	6.5	0.00233		400000	6.5	0.00829
400000	6.6	0.335		400000	6.6	0.517		400000	6.6	0.00235		400000	6.6	0.00825
400000	6.7	0.336		400000	6.7	0.515		400000	6.7	0.00237		400000	6.7	0.00822
400000	6.8	0.336		400000	6.8	0.513		400000	6.8	0.00239		400000	6.8	0.00818
400000	6.9	0.337		400000	6.9	0.511		400000	6.9	0.00241		400000	6.9	0.00814
400000	7	0.337		400000	7	0.51		400000	7	0.00243		400000	7	0.00811
400000	7.1	0.338		400000	7.1	0.508		400000	7.1	0.00245		400000	7.1	0.00807
400000	7.2	0.339		400000	7.2	0.506		400000	7.2	0.00247		400000	7.2	0.00804
400000	7.3	0.339		400000	7.3	0.505		400000	7.3	0.00248		400000	7.3	0.008
400000	7.4	0.34		400000	7.4	0.503		400000	7.4	0.0025		400000	7.4	0.00797
400000	7.5	0.34		400000	7.5	0.502		400000	7.5	0.00252		400000	7.5	0.00794
400000	7.6	0.341		400000	7.6	0.5		400000	7.6	0.00253		400000	7.6	0.0079
400000	7.7	0.341		400000	7.7	0.499		400000	7.7	0.00255		400000	7.7	0.00787
400000	7.8	0.342		400000	7.8	0.497		400000	7.8	0.00257		400000	7.8	0.00784
400000	7.9	0.342		400000	7.9	0.496		400000	7.9	0.00258		400000	7.9	0.0078
400000	8	0.342		400000	8	0.494		400000	8	0.0026		400000	8	0.00777
400000	8.1	0.343		400000	8.1	0.493		400000	8.1	0.00261		400000	8.1	0.00774
400000	8.2	0.343		400000	8.2	0.492		400000	8.2	0.00263		400000	8.2	0.00771
400000	8.3	0.344		400000	8.3	0.49		400000	8.3	0.00264		400000	8.3	0.00768
400000	8.4	0.344		400000	8.4	0.489		400000	8.4	0.00266		400000	8.4	0.00765
400000	8.5	0.345		400000	8.5	0.488		400000	8.5	0.00267		400000	8.5	0.00762
400000	8.6	0.345		400000	8.6	0.487		400000	8.6	0.00268		400000	8.6	0.00759
400000	8.7	0.345		400000	8.7	0.486		400000	8.7	0.0027		400000	8.7	0.00756
400000	8.8	0.346		400000	8.8	0.484		400000	8.8	0.00271		400000	8.8	0.00753
400000	8.9	0.346		400000	8.9	0.483		400000	8.9	0.00272		400000	8.9	0.00751
400000	9	0.346		400000	9	0.482		400000	9	0.00274		400000	9	0.00748
400000	9.1	0.347		400000	9.1	0.481		400000	9.1	0.00275		400000	9.1	0.00745
400000	9.2	0.347		400000	9.2	0.48		400000	9.2	0.00276		400000	9.2	0.00742
400000	9.3	0.347		400000	9.3	0.479		400000	9.3	0.00277		400000	9.3	0.0074
400000	9.4	0.348		400000	9.4	0.478		400000	9.4	0.00278		400000	9.4	0.00737
400000	9.5	0.348		400000	9.5	0.477		400000	9.5	0.0028		400000	9.5	0.00735
400000	9.6	0.348		400000	9.6	0.476		400000	9.6	0.00281		400000	9.6	0.00732
400000	9.7	0.349		400000	9.7	0.475		400000	9.7	0.00282		400000	9.7	0.0073
400000	9.8	0.349		400000	9.8	0.474		400000	9.8	0.00283		400000	9.8	0.00727
400000	9.9	0.349		400000	9.9	0.473		400000	9.9	0.00284		400000	9.9	0.00725
400000	10	0.35		400000	10	0.472		400000	10	0.00285		400000	10	0.00722
500000	0.1	0.00578		500000	0.1	0.296		500000	0.1	4.39e-08		500000	0.1	1.69e-05
500000	0.2	0.0407		500000	0.2	1.04		500000	0.2	9.89e-07		500000	0.2	0.000234
500000	0.3	0.0957		500000	0.3	1.64		500000	0.3	5.4e-06		500000	0.3	0.000869
500000	0.4	0.155		500000	0.4	2.01		500000	0.4	1.66e-05		500000	0.4	0.00195
500000	0.5	0.212		500000	0.5	2.2		500000	0.5	3.78e-05		500000	0.5	0.00337
500000	0.6	0.263		500000	0.6	2.29		500000	0.6	7.09e-05		500000	0.6	0.005
500000	0.7	0.309		500000	0.7	2.31		500000	0.7	0.000117		500000	0.7	0.00672
500000	0.8	0.349		500000	0.8	2.3		500000	0.8	0.000177		500000	0.8	0.00845
500000	0.9	0.385		500000	0.9	2.27		500000	0.9	0.00025		500000	0.9	0.0101
500000	1	0.416		500000	1	2.23		500000	1	0.000334		500000	1	0.0117
500000	1.1	0.444		500000	1.1	2.18		500000	1.1	0.000429		500000	1.1	0.0131
500000	1.2	0.469		500000	1.2	2.14		500000	1.2	0.000534		500000	1.2	0.0145
500000	1.3	0.492		500000	1.3	2.09		500000	1.3	0.000647		500000	1.3	0.0156
500000	1.4	0.512		500000	1.4	2.04		500000	1.4	0.000767		500000	1.4	0.0167
500000	1.5	0.53		500000	1.5	2		500000	1.5	0.000891		500000	1.5	0.0176
500000	1.6	0.547		500000	1.6	1.95		500000	1.6	0.00102		500000	1.6	0.0185
500000	1.7	0.562		500000	1.7	1.91		500000	1.7	0.00115		500000	1.7	0.0192
500000	1.8	0.576		500000	1.8	1.87		500000	1.8	0.00129		500000	1.8	0.0198
500000	1.9	0.589		500000	1.9	1.84		500000	1.9	0.00142		500000	1.9	0.0204
500000	2	0.6		500000	2	1.8		500000	2	0.00156		500000	2	0.0209
500000	2.1	0.611		500000	2.1	1.77		500000	2.1	0.0017		500000	2.1	0.0213
500000	2.2	0.621		500000	2.2	1.74		500000	2.2	0.00183		500000	2.2	0.0216
500000	2.3	0.631		500000	2.3	1.71		500000	2.3	0.00197		500000	2.3	0.0219
500000	2.4	0.639		500000	2.4	1.68		500000	2.4	0.0021		500000	2.4	0.0221
500000	2.5	0.647		500000	2.5	1.66		500000	2.5	0.00223		500000	2.5	0.0223
500000	2.6	0.655		500000	2.6	1.63		500000	2.6	0.00236		500000	2.6	0.0225
500000	2.7	0.662		500000	2.7	1.61		500000	2.7	0.00249		500000	2.7	0.0226
500000	2.8	0.669		500000	2.8	1.59		500000	2.8	0.00261		500000	2.8	0.0227
500000	2.9	0.675		500000	2.9	1.57		500000	2.9	0.00274		500000	2.9	0.0228
500000	3	0.681		500000	3	1.55		500000	3	0.00286		500000	3	0.0228
500000	3.1	0.687		500000	3.1	1.53		500000	3.1	0.00298		500000	3.1	0.0229
500000	3.2	0.692		500000	3.2	1.52		500000	3.2	0.00309		500000	3.2	0.0229
500000	3.3	0.698		500000	3.3	1.5		500000	3.3	0.00321		500000	3.3	0.0229
500000	3.4	0.702		500000	3.4	1.48		500000	3.4	0.00332		500000	3.4	0.0229
500000	3.5	0.707		500000	3.5	1.47		500000	3.5	0.00342		500000	3.5	0.0228
500000	3.6	0.711		500000	3.6	1.46		500000	3.6	0.00353		500000	3.6	0.0228
500000	3.7	0.716		500000	3.7	1.44		500000	3.7	0.00363		500000	3.7	0.0227
500000	3.8	0.72		500000	3.8	1.43		500000	3.8	0.00373		500000	3.8	0.0227
500000	3.9	0.723		500000	3.9	1.42		500000	3.9	0.00383		500000	3.9	0.0226
500000	4	0.727		500000	4	1.4		500000	4	0.00392		500000	4	0.0225
500000	4.1	0.73		500000	4.1	1.39		500000	4.1	0.00402		500000	4.1	0.0225
500000	4.2	0.734		500000	4.2	1.38		500000	4.2	0.00411		500000	4.2	0.0224
500000	4.3	0.737		500000	4.3	1.37		500000	4.3	0.0042		500000	4.3	0.0223
500000	4.4	0.74		500000	4.4	1.36		500000	4.4	0.00428		500000	4.4	0.0222
500000	4.5	0.743		500000	4.5	1.35		500000	4.5	0.00436		500000	4.5	0.0221
500000	4.6	0.746		500000	4.6	1.34		500000	4.6	0.00445		500000	4.6	0.022
500000	4.7	0.749		500000	4.7	1.33		500000	4.7	0.00453		500000	4.7	0.0219
500000	4.8	0.751		500000	4.8	1.33		500000	4.8	0.0046		500000	4.8	0.0218
500000	4.9	0.754		500000	4.9	1.32		500000	4.9	0.00468		500000	4.9	0.0218
500000	5	0.756		500000	5	1.31		500000	5	0.00475		500000	5	0.0217
500000	5.1	0.759		500000	5.1	1.3		500000	5.1	0.00483		500000	5.1	0.0216
500000	5.2	0.761		500000	5.2	1.3		500000	5.2	0.0049		500000	5.2	0.0215
500000	5.3	0.763		500000	5.3	1.29		500000	5.3	0.00496		500000	5.3	0.0214
500000	5.4	0.765		500000	5.4	1.28		500000	5.4	0.00503		500000	5.4	0.0213
500000	5.5	0.767		500000	5.5	1.27		500000	5.5	0.0051		500000	5.5	0.0212
500000	5.6	0.769		500000	5.6	1.27		500000	5.6	0.00516		500000	5.6	0.0211
500000	5.7	0.771		500000	5.7	1.26		500000	5.7	0.00522		500000	5.7	0.021
500000	5.8	0.773		500000	5.8	1.26		500000	5.8	0.00528		500000	5.8	0.0209
500000	5.9	0.775		500000	5.9	1.25		500000	5.9	0.00534		500000	5.9	0.0208
500000	6	0.777		500000	6	1.24		500000	6	0.0054		500000	6	0.0207
500000	6.1	0.778		500000	6.1	1.24		500000	6.1	0.00546		500000	6.1	0.0206
500000	6.2	0.78		500000	6.2	1.23		500000	6.2	0.00551		500000	6.2	0.0205
500000	6.3	0.781		500000	6.3	1.23		500000	6.3	0.00556		500000	6.3	0.0204
500000	6.4	0.783		500000	6.4	1.22		500000	6.4	0.00562		500000	6.4	0.0203
500000	6.5	0.785		500000	6.5	1.22		500000	6.5	0.00567		500000	6.5	0.0202
500000	6.6	0.786		500000	6.6	1.21		500000	6.6	0.00572		500000	6.6	0.0201
500000	6.7	0.787		500000	6.7	1.21		500000	6.7	0.00577		500000	6.7	0.02
500000	6.8	0.789		500000	6.8	1.21		500000	6.8	0.00582		500000	6.8	0.0199
500000	6.9	0.79		500000	6.9	1.2		500000	6.9	0.00586		500000	6.9	0.0198
500000	7	0.792		500000	7	1.2		500000	7	0.00591		500000	7	0.0198
500000	7.1	0.793		500000	7.1	1.19		500000	7.1	0.00595		500000	7.1	0.0197
500000	7.2	0.794		500000	7.2	1.19		500000	7.2	0.006		500000	7.2	0.0196
500000	7.3	0.795		500000	7.3	1.18		500000	7.3	0.00604		500000	7.3	0.0195
500000	7.4	0.796		500000	7.4	1.18		500000	7.4	0.00608		500000	7.4	0.0194
500000	7.5	0.798		500000	7.5	1.18		500000	7.5	0.00613		500000	7.5	0.0193
500000	7.6	0.799		500000	7.6	1.17		500000	7.6	0.00617		500000	7.6	0.0192
500000	7.7	0.8		500000	7.7	1.17		500000	7.7	0.00621		500000	7.7	0.0192
500000	7.8	0.801		500000	7.8	1.17		500000	7.8	0.00624		500000	7.8	0.0191
500000	7.9	0.802		500000	7.9	1.16		500000	7.9	0.00628		500000	7.9	0.019
500000	8	0.803		500000	8	1.16		500000	8	0.00632		500000	8	0.0189
500000	8.1	0.804		500000	8.1	1.16		500000	8.1	0.00636		500000	8.1	0.0189
500000	8.2	0.805		500000	8.2	1.15		500000	8.2	0.00639		500000	8.2	0.0188
500000	8.3	0.806		500000	8.3	1.15		500000	8.3	0.00643		500000	8.3	0.0187
500000	8.4	0.807		500000	8.4	1.15		500000	8.4	0.00646		500000	8.4	0.0186
500000	8.5	0.808		500000	8.5	1.14		500000	8.5	0.0065		500000	8.5	0.0186
500000	8.6	0.809		500000	8.6	1.14		500000	8.6	0.00653		500000	8.6	0.0185
500000	8.7	0.81		500000	8.7	1.14		500000	8.7	0.00656		500000	8.7	0.0184
500000	8.8	0.811		500000	8.8	1.14		500000	8.8	0.00659		500000	8.8	0.0184
500000	8.9	0.811		500000	8.9	1.13		500000	8.9	0.00663		500000	8.9	0.0183
500000	9	0.812		500000	9	1.13		500000	9	0.00666		500000	9	0.0182
500000	9.1	0.813		500000	9.1	1.13		500000	9.1	0.00669		500000	9.1	0.0181
500000	9.2	0.814		500000	9.2	1.13		500000	9.2	0.00672		500000	9.2	0.0181
500000	9.3	0.815		500000	9.3	1.12		500000	9.3	0.00675		500000	9.3	0.018
500000	9.4	0.815		500000	9.4	1.12		500000	9.4	0.00677		500000	9.4	0.018
500000	9.5	0.816		500000	9.5	1.12		500000	9.5	0.0068		500000	9.5	0.0179
500000	9.6	0.817		500000	9.6	1.12		500000	9.6	0.00683		500000	9.6	0.0178
500000	9.7	0.818		500000	9.7	1.11		500000	9.7	0.00686		500000	9.7	0.0178
500000	9.8	0.818		500000	9.8	1.11		500000	9.8	0.00688		500000	9.8	0.0177
500000	9.9	0.819		500000	9.9	1.11		500000	9.9	0.00691		500000	9.9	0.0176
500000	10	0.82		500000	10	1.11		500000	10	0.00694		500000	10	0.0176
600000	0.1	0.0117		600000	0.1	0.594		600000	0.1	9.04e-08		600000	0.1	3.46e-05
600000	0.2	0.0822		600000	0.2	2.1		600000	0.2	2.04e-06		600000	0.2	0.000482
600000	0.3	0.193		600000	0.3	3.31		600000	0.3	1.11e-05		600000	0.3	0.00179
600000	0.4	0.313		600000	0.4	4.04		600000	0.4	3.43e-05		600000	0.4	0.00401
600000	0.5	0.427		600000	0.5	4.43		600000	0.5	7.79e-05		600000	0.5	0.00694
600000	0.6	0.531		600000	0.6	4.6		600000	0.6	0.000146		600000	0.6	0.0103
600000	0.7	0.622		600000	0.7	4.65		600000	0.7	0.000242		600000	0.7	0.0139
600000	0.8	0.703		600000	0.8	4.63		600000	0.8	0.000365		600000	0.8	0.0175
600000	0.9	0.774		600000	0.9	4.57		600000	0.9	0.000515		600000	0.9	0.0209
600000	1	0.837		600000	1	4.49		600000	1	0.00069		600000	1	0.0242
600000	1.1	0.892		600000	1.1	4.39		600000	1.1	0.000887		600000	1.1	0.0272
600000	1.2	0.942		600000	1.2	4.29		600000	1.2	0.0011		600000	1.2	0.0299
600000	1.3	0.986		600000	1.3	4.19		600000	1.3	0.00134		600000	1.3	0.0324
600000	1.4	1.03		600000	1.4	4.1		600000	1.4	0.00158		600000	1.4	0.0346
600000	1.5	1.06		600000	1.5	4		600000	1.5	0.00184		600000	1.5	0.0365
600000	1.6	1.1		600000	1.6	3.92		600000	1.6	0.00211		600000	1.6	0.0382
600000	1.7	1.13		600000	1.7	3.83		600000	1.7	0.00238		600000	1.7	0.0397
600000	1.8	1.15		600000	1.8	3.75		600000	1.8	0.00266		600000	1.8	0.041
600000	1.9	1.18		600000	1.9	3.68		600000	1.9	0.00294		600000	1.9	0.0422
600000	2	1.2		600000	2	3.61		600000	2	0.00322		600000	2	0.0432
600000	2.1	1.22		600000	2.1	3.55		600000	2.1	0.0035		600000	2.1	0.044
600000	2.2	1.24		600000	2.2	3.48		600000	2.2	0.00378		600000	2.2	0.0447
600000	2.3	1.26		600000	2.3	3.43		600000	2.3	0.00406		600000	2.3	0.0453
600000	2.4	1.28		600000	2.4	3.37		600000	2.4	0.00434		600000	2.4	0.0458
600000	2.5	1.29		600000	2.5	3.32		600000	2.5	0.00461		600000	2.5	0.0462
600000	2.6	1.31		600000	2.6	3.27		600000	2.6	0.00488		600000	2.6	0.0465
600000	2.7	1.32		600000	2.7	3.23		600000	2.7	0.00514		600000	2.7	0.0468
600000	2.8	1.34		600000	2.8	3.18		600000	2.8	0.0054		600000	2.8	0.047
600000	2.9	1.35		600000	2.9	3.14		600000	2.9	0.00566		600000	2.9	0.0472
600000	3	1.36		600000	3	3.1		600000	3	0.00591		600000	3	0.0473
600000	3.1	1.37		600000	3.1	3.07		600000	3.1	0.00615		600000	3.1	0.0473
600000	3.2	1.38		600000	3.2	3.03		600000	3.2	0.00639		600000	3.2	0.0474
600000	3.3	1.39		600000	3.3	3		600000	3.3	0.00662		600000	3.3	0.0473
600000	3.4	1.4		600000	3.4	2.97		600000	3.4	0.00685		600000	3.4	0.0473
600000	3.5	1.41		600000	3.5	2.94		600000	3.5	0.00707		600000	3.5	0.0472
600000	3.6	1.42		600000	3.6	2.91		600000	3.6	0.00729		600000	3.6	0.0472
600000	3.7	1.43		600000	3.7	2.88		600000	3.7	0.0075		600000	3.7	0.0471
600000	3.8	1.44		600000	3.8	2.85		600000	3.8	0.00771		600000	3.8	0.0469
600000	3.9	1.44		600000	3.9	2.83		600000	3.9	0.00791		600000	3.9	0.0468
600000	4	1.45		600000	4	2.81		600000	4	0.00811		600000	4	0.0467
600000	4.1	1.46		600000	4.1	2.78		600000	4.1	0.0083		600000	4.1	0.0465
600000	4.2	1.46		600000	4.2	2.76		600000	4.2	0.00849		600000	4.2	0.0463
600000	4.3	1.47		600000	4.3	2.74		600000	4.3	0.00867		600000	4.3	0.0462
600000	4.4	1.48		600000	4.4	2.72		600000	4.4	0.00885		600000	4.4	0.046
600000	4.5	1.48		600000	4.5	2.7		600000	4.5	0.00902		600000	4.5	0.0458
600000	4.6	1.49		600000	4.6	2.68		600000	4.6	0.00919		600000	4.6	0.0456
600000	4.7	1.49		600000	4.7	2.66		600000	4.7	0.00935		600000	4.7	0.0454
600000	4.8	1.5		600000	4.8	2.65		600000	4.8	0.00951		600000	4.8	0.0452
600000	4.9	1.5		600000	4.9	2.63		600000	4.9	0.00967		600000	4.9	0.045
600000	5	1.51		600000	5	2.62		600000	5	0.00982		600000	5	0.0448
600000	5.1	1.51		600000	5.1	2.6		600000	5.1	0.00997		600000	5.1	0.0446
600000	5.2	1.52		600000	5.2	2.58		600000	5.2	0.0101		600000	5.2	0.0444
600000	5.3	1.52		600000	5.3	2.57		600000	5.3	0.0103		600000	5.3	0.0442
600000	5.4	1.52		600000	5.4	2.56		600000	5.4	0.0104		600000	5.4	0.044
600000	5.5	1.53		600000	5.5	2.54		600000	5.5	0.0105		600000	5.5	0.0438
600000	5.6	1.53		600000	5.6	2.53		600000	5.6	0.0107		600000	5.6	0.0436
600000	5.7	1.54		600000	5.7	2.52		600000	5.7	0.0108		600000	5.7	0.0434
600000	5.8	1.54		600000	5.8	2.51		600000	5.8	0.0109		600000	5.8	0.0432
600000	5.9	1.54		600000	5.9	2.49		600000	5.9	0.011		600000	5.9	0.043
600000	6	1.55		600000	6	2.48		600000	6	0.0112		600000	6	0.0428
600000	6.1	1.55		600000	6.1	2.47		600000	6.1	0.0113		600000	6.1	0.0426
600000	6.2	1.55		600000	6.2	2.46		600000	6.2	0.0114		600000	6.2	0.0424
600000	6.3	1.56		600000	6.3	2.45		600000	6.3	0.0115		600000	6.3	0.0422
600000	6.4	1.56		600000	6.4	2.44		600000	6.4	0.0116		600000	6.4	0.042
600000	6.5	1.56		600000	6.5	2.43		600000	6.5	0.0117		600000	6.5	0.0418
600000	6.6	1.57		600000	6.6	2.42		600000	6.6	0.0118		600000	6.6	0.0416
600000	6.7	1.57		600000	6.7	2.41		600000	6.7	0.0119		600000	6.7	0.0414
600000	6.8	1.57		600000	6.8	2.4		600000	6.8	0.012		600000	6.8	0.0412
600000	6.9	1.57		600000	6.9	2.39		600000	6.9	0.0121		600000	6.9	0.041
600000	7	1.58		600000	7	2.39		600000	7	0.0122		600000	7	0.0409
600000	7.1	1.58		600000	7.1	2.38		600000	7.1	0.0123		600000	7.1	0.0407
600000	7.2	1.58		600000	7.2	2.37		600000	7.2	0.0124		600000	7.2	0.0405
600000	7.3	1.58		600000	7.3	2.36		600000	7.3	0.0125		600000	7.3	0.0403
600000	7.4	1.59		600000	7.4	2.35		600000	7.4	0.0126		600000	7.4	0.0402
600000	7.5	1.59		600000	7.5	2.35		600000	7.5	0.0127		600000	7.5	0.04
600000	7.6	1.59		600000	7.6	2.34		600000	7.6	0.0127		600000	7.6	0.0398
600000	7.7	1.59		600000	7.7	2.33		600000	7.7	0.0128		600000	7.7	0.0397
600000	7.8	1.6		600000	7.8	2.33		600000	7.8	0.0129		600000	7.8	0.0395
600000	7.9	1.6		600000	7.9	2.32		600000	7.9	0.013		600000	7.9	0.0393
600000	8	1.6		600000	8	2.31		600000	8	0.0131		600000	8	0.0392
600000	8.1	1.6		600000	8.1	2.31		600000	8.1	0.0131		600000	8.1	0.039
600000	8.2	1.6		600000	8.2	2.3		600000	8.2	0.0132		600000	8.2	0.0389
600000	8.3	1.6		600000	8.3	2.29		600000	8.3	0.0133		600000	8.3	0.0387
600000	8.4	1.61		600000	8.4	2.29		600000	8.4	0.0134		600000	8.4	0.0385
600000	8.5	1.61		600000	8.5	2.28		600000	8.5	0.0134		600000	8.5	0.0384
600000	8.6	1.61		600000	8.6	2.28		600000	8.6	0.0135		600000	8.6	0.0382
600000	8.7	1.61		600000	8.7	2.27		600000	8.7	0.0136		600000	8.7	0.0381
600000	8.8	1.61		600000	8.8	2.26		600000	8.8	0.0136		600000	8.8	0.038
600000	8.9	1.62		600000	8.9	2.26		600000	8.9	0.0137		600000	8.9	0.0378
600000	9	1.62		600000	9	2.25		600000	9	0.0138		600000	9	0.0377
600000	9.1	1.62		600000	9.1	2.25		600000	9.1	0.0138		600000	9.1	0.0375
600000	9.2	1.62		600000	9.2	2.24		600000	9.2	0.0139		600000	9.2	0.0374
600000	9.3	1.62		600000	9.3	2.24		600000	9.3	0.0139		600000	9.3	0.0373
600000	9.4	1.62		600000	9.4	2.23		600000	9.4	0.014		600000	9.4	0.0371
600000	9.5	1.62		600000	9.5	2.23		600000	9.5	0.0141		600000	9.5	0.037
600000	9.6	1.63		600000	9.6	2.22		600000	9.6	0.0141		600000	9.6	0.0369
600000	9.7	1.63		600000	9.7	2.22		600000	9.7	0.0142		600000	9.7	0.0368
600000	9.8	1.63		600000	9.8	2.22		600000	9.8	0.0142		600000	9.8	0.0366
600000	9.9	1.63		600000	9.9	2.21		600000	9.9	0.0143		600000	9.9	0.0365
600000	10	1.63		600000	10	2.21		600000	10	0.0143		600000	10	0.0364
700000	0.1	0.0211		700000	0.1	1.07		700000	0.1	1.67e-07		700000	0.1	6.35e-05
700000	0.2	0.148		700000	0.2	3.77		700000	0.2	3.76e-06		700000	0.2	0.000884
700000	0.3	0.348		700000	0.3	5.94		700000	0.3	2.05e-05		700000	0.3	0.00329
700000	0.4	0.565		700000	0.4	7.26		700000	0.4	6.33e-05		700000	0.4	0.00738
700000	0.5	0.77		700000	0.5	7.96		700000	0.5	0.000144		700000	0.5	0.0128
700000	0.6	0.955		700000	0.6	8.28		700000	0.6	0.00027		700000	0.6	0.019
700000	0.7	1.12		700000	0.7	8.37		700000	0.7	0.000446		700000	0.7	0.0256
700000	0.8	1.26		700000	0.8	8.32		700000	0.8	0.000673		700000	0.8	0.0322
700000	0.9	1.39		700000	0.9	8.21		700000	0.9	0.00095		700000	0.9	0.0386
700000	1	1.5		700000	1	8.05		700000	1	0.00127		700000	1	0.0446
700000	1.1	1.6		700000	1.1	7.88		700000	1.1	0.00164		700000	1.1	0.0502
700000	1.2	1.69		700000	1.2	7.7		700000	1.2	0.00203		700000	1.2	0.0552
700000	1.3	1.77		700000	1.3	7.52		700000	1.3	0.00246		700000	1.3	0.0598
700000	1.4	1.84		700000	1.4	7.34		700000	1.4	0.00292		700000	1.4	0.0639
700000	1.5	1.9		700000	1.5	7.18		700000	1.5	0.0034		700000	1.5	0.0675
700000	1.6	1.96		700000	1.6	7.02		700000	1.6	0.00389		700000	1.6	0.0707
700000	1.7	2.01		700000	1.7	6.86		700000	1.7	0.00439		700000	1.7	0.0734
700000	1.8	2.06		700000	1.8	6.72		700000	1.8	0.0049		700000	1.8	0.0759
700000	1.9	2.11		700000	1.9	6.59		700000	1.9	0.00542		700000	1.9	0.078
700000	2	2.15		700000	2	6.46		700000	2	0.00594		700000	2	0.0798
700000	2.1	2.19		700000	2.1	6.34		700000	2.1	0.00646		700000	2.1	0.0813
700000	2.2	2.22		700000	2.2	6.23		700000	2.2	0.00698		700000	2.2	0.0827
700000	2.3	2.25		700000	2.3	6.13		700000	2.3	0.00749		700000	2.3	0.0838
700000	2.4	2.28		700000	2.4	6.03		700000	2.4	0.008		700000	2.4	0.0847
700000	2.5	2.31		700000	2.5	5.94		700000	2.5	0.00851		700000	2.5	0.0855
700000	2.6	2.34		700000	2.6	5.85		700000	2.6	0.009		700000	2.6	0.0861
700000	2.7	2.36		700000	2.7	5.76		700000	2.7	0.00949		700000	2.7	0.0866
700000	2.8	2.39		700000	2.8	5.69		700000	2.8	0.00997		700000	2.8	0.0869
700000	2.9	2.41		700000	2.9	5.61		700000	2.9	0.0104		700000	2.9	0.0872
700000	3	2.43		700000	3	5.54		700000	3	0.0109		700000	3	0.0874
700000	3.1	2.45		700000	3.1	5.48		700000	3.1	0.0114		700000	3.1	0.0875
700000	3.2	2.47		700000	3.2	5.41		700000	3.2	0.0118		700000	3.2	0.0876
700000	3.3	2.48		700000	3.3	5.35		700000	3.3	0.0122		700000	3.3	0.0876
700000	3.4	2.5		700000	3.4	5.3		700000	3.4	0.0126		700000	3.4	0.0875
700000	3.5	2.52		700000	3.5	5.24		700000	3.5	0.0131		700000	3.5	0.0874
700000	3.6	2.53		700000	3.6	5.19		700000	3.6	0.0135		700000	3.6	0.0872
700000	3.7	2.55		700000	3.7	5.14		700000	3.7	0.0138		700000	3.7	0.087
700000	3.8	2.56		700000	3.8	5.09		700000	3.8	0.0142		700000	3.8	0.0868
700000	3.9	2.57		700000	3.9	5.05		700000	3.9	0.0146		700000	3.9	0.0866
700000	4	2.58		700000	4	5.01		700000	4	0.015		700000	4	0.0863
700000	4.1	2.6		700000	4.1	4.97		700000	4.1	0.0153		700000	4.1	0.086
700000	4.2	2.61		700000	4.2	4.93		700000	4.2	0.0157		700000	4.2	0.0857
700000	4.3	2.62		700000	4.3	4.89		700000	4.3	0.016		700000	4.3	0.0854
700000	4.4	2.63		700000	4.4	4.85		700000	4.4	0.0163		700000	4.4	0.085
700000	4.5	2.64		700000	4.5	4.82		700000	4.5	0.0166		700000	4.5	0.0847
700000	4.6	2.65		700000	4.6	4.78		700000	4.6	0.017		700000	4.6	0.0843
700000	4.7	2.66		700000	4.7	4.75		700000	4.7	0.0173		700000	4.7	0.084
700000	4.8	2.67		700000	4.8	4.72		700000	4.8	0.0176		700000	4.8	0.0836
700000	4.9	2.68		700000	4.9	4.69		700000	4.9	0.0178		700000	4.9	0.0832
700000	5	2.68		700000	5	4.66		700000	5	0.0181		700000	5	0.0829
700000	5.1	2.69		700000	5.1	4.63		700000	5.1	0.0184		700000	5.1	0.0825
700000	5.2	2.7		700000	5.2	4.61		700000	5.2	0.0187		700000	5.2	0.0821
700000	5.3	2.71		700000	5.3	4.58		700000	5.3	0.0189		700000	5.3	0.0817
700000	5.4	2.72		700000	5.4	4.56		700000	5.4	0.0192		700000	5.4	0.0813
700000	5.5	2.72		700000	5.5	4.53		700000	5.5	0.0194		700000	5.5	0.081
700000	5.6	2.73		700000	5.6	4.51		700000	5.6	0.0197		700000	5.6	0.0806
700000	5.7	2.74		700000	5.7	4.49		700000	5.7	0.0199		700000	5.7	0.0802
700000	5.8	2.74		700000	5.8	4.47		700000	5.8	0.0201		700000	5.8	0.0798
700000	5.9	2.75		700000	5.9	4.44		700000	5.9	0.0204		700000	5.9	0.0794
700000	6	2.75		700000	6	4.42		700000	6	0.0206		700000	6	0.0791
700000	6.1	2.76		700000	6.1	4.4		700000	6.1	0.0208		700000	6.1	0.0787
700000	6.2	2.77		700000	6.2	4.38		700000	6.2	0.021		700000	6.2	0.0783
700000	6.3	2.77		700000	6.3	4.37		700000	6.3	0.0212		700000	6.3	0.078
700000	6.4	2.78		700000	6.4	4.35		700000	6.4	0.0214		700000	6.4	0.0776
700000	6.5	2.78		700000	6.5	4.33		700000	6.5	0.0216		700000	6.5	0.0773
700000	6.6	2.79		700000	6.6	4.31		700000	6.6	0.0218		700000	6.6	0.0769
700000	6.7	2.79		700000	6.7	4.3		700000	6.7	0.022		700000	6.7	0.0766
700000	6.8	2.8		700000	6.8	4.28		700000	6.8	0.0222		700000	6.8	0.0762
700000	6.9	2.8		700000	6.9	4.26		700000	6.9	0.0224		700000	6.9	0.0759
700000	7	2.81		700000	7	4.25		700000	7	0.0225		700000	7	0.0755
700000	7.1	2.81		700000	7.1	4.23		700000	7.1	0.0227		700000	7.1	0.0752
700000	7.2	2.81		700000	7.2	4.22		700000	7.2	0.0229		700000	7.2	0.0749
700000	7.3	2.82		700000	7.3	4.21		700000	7.3	0.023		700000	7.3	0.0745
700000	7.4	2.82		700000	7.4	4.19		700000	7.4	0.0232		700000	7.4	0.0742
700000	7.5	2.83		700000	7.5	4.18		700000	7.5	0.0234		700000	7.5	0.0739
700000	7.6	2.83		700000	7.6	4.17		700000	7.6	0.0235		700000	7.6	0.0736
700000	7.7	2.83		700000	7.7	4.15		700000	7.7	0.0237		700000	7.7	0.0733
700000	7.8	2.84		700000	7.8	4.14		700000	7.8	0.0238		700000	7.8	0.073
700000	7.9	2.84		700000	7.9	4.13		700000	7.9	0.024		700000	7.9	0.0727
700000	8	2.85		700000	8	4.12		700000	8	0.0241		700000	8	0.0724
700000	8.1	2.85		700000	8.1	4.11		700000	8.1	0.0242		700000	8.1	0.0721
700000	8.2	2.85		700000	8.2	4.09		700000	8.2	0.0244		700000	8.2	0.0718
700000	8.3	2.86		700000	8.3	4.08		700000	8.3	0.0245		700000	8.3	0.0715
700000	8.4	2.86		700000	8.4	4.07		700000	8.4	0.0246		700000	8.4	0.0712
700000	8.5	2.86		700000	8.5	4.06		700000	8.5	0.0248		700000	8.5	0.071
700000	8.6	2.86		700000	8.6	4.05		700000	8.6	0.0249		700000	8.6	0.0707
700000	8.7	2.87		700000	8.7	4.04		700000	8.7	0.025		700000	8.7	0.0704
700000	8.8	2.87		700000	8.8	4.03		700000	8.8	0.0252		700000	8.8	0.0702
700000	8.9	2.87		700000	8.9	4.02		700000	8.9	0.0253		700000	8.9	0.0699
700000	9	2.88		700000	9	4.01		700000	9	0.0254		700000	9	0.0696
700000	9.1	2.88		700000	9.1	4		700000	9.1	0.0255		700000	9.1	0.0694
700000	9.2	2.88		700000	9.2	3.99		700000	9.2	0.0256		700000	9.2	0.0691
700000	9.3	2.88		700000	9.3	3.99		700000	9.3	0.0257		700000	9.3	0.0689
700000	9.4	2.89		700000	9.4	3.98		700000	9.4	0.0258		700000	9.4	0.0686
700000	9.5	2.89		700000	9.5	3.97		700000	9.5	0.0259		700000	9.5	0.0684
700000	9.6	2.89		700000	9.6	3.96		700000	9.6	0.026		700000	9.6	0.0681
700000	9.7	2.89		700000	9.7	3.95		700000	9.7	0.0262		700000	9.7	0.0679
700000	9.8	2.9		700000	9.8	3.94		700000	9.8	0.0263		700000	9.8	0.0677
700000	9.9	2.9		700000	9.9	3.94		700000	9.9	0.0264		700000	9.9	0.0675
700000	10	2.9		700000	10	3.93		700000	10	0.0265		700000	10	0.0672
800000	0.1	0.0351		800000	0.1	1.76		800000	0.1	2.82e-07		800000	0.1	0.000107
800000	0.2	0.246		800000	0.2	6.23		800000	0.2	6.37e-06		800000	0.2	0.0015
800000	0.3	0.578		800000	0.3	9.82		800000	0.3	3.48e-05		800000	0.3	0.00557
800000	0.4	0.936		800000	0.4	12		800000	0.4	0.000107		800000	0.4	0.0125
800000	0.5	1.28		800000	0.5	13.2		800000	0.5	0.000244		800000	0.5	0.0217
800000	0.6	1.58		800000	0.6	13.7		800000	0.6	0.000458		800000	0.6	0.0323
800000	0.7	1.85		800000	0.7	13.8		800000	0.7	0.000757		800000	0.7	0.0435
800000	0.8	2.09		800000	0.8	13.8		800000	0.8	0.00114		800000	0.8	0.0547
800000	0.9	2.3		800000	0.9	13.6		800000	0.9	0.00161		800000	0.9	0.0656
800000	1	2.48		800000	1	13.3		800000	1	0.00216		800000	1	0.0758
800000	1.1	2.64		800000	1.1	13		800000	1.1	0.00278		800000	1.1	0.0853
800000	1.2	2.79		800000	1.2	12.7		800000	1.2	0.00346		800000	1.2	0.0939
800000	1.3	2.92		800000	1.3	12.4		800000	1.3	0.00419		800000	1.3	0.102
800000	1.4	3.03		800000	1.4	12.1		800000	1.4	0.00496		800000	1.4	0.109
800000	1.5	3.14		800000	1.5	11.8		800000	1.5	0.00577		800000	1.5	0.115
800000	1.6	3.23		800000	1.6	11.6		800000	1.6	0.00661		800000	1.6	0.12
800000	1.7	3.32		800000	1.7	11.3		800000	1.7	0.00746		800000	1.7	0.125
800000	1.8	3.4		800000	1.8	11.1		800000	1.8	0.00833		800000	1.8	0.129
800000	1.9	3.47		800000	1.9	10.9		800000	1.9	0.00921		800000	1.9	0.133
800000	2	3.53		800000	2	10.6		800000	2	0.0101		800000	2	0.136
800000	2.1	3.6		800000	2.1	10.4		800000	2.1	0.011		800000	2.1	0.138
800000	2.2	3.65		800000	2.2	10.3		800000	2.2	0.0119		800000	2.2	0.141
800000	2.3	3.71		800000	2.3	10.1		800000	2.3	0.0127		800000	2.3	0.143
800000	2.4	3.75		800000	2.4	9.92		800000	2.4	0.0136		800000	2.4	0.144
800000	2.5	3.8		800000	2.5	9.77		800000	2.5	0.0145		800000	2.5	0.146
800000	2.6	3.84		800000	2.6	9.62		800000	2.6	0.0153		800000	2.6	0.147
800000	2.7	3.88		800000	2.7	9.49		800000	2.7	0.0161		800000	2.7	0.147
800000	2.8	3.92		800000	2.8	9.36		800000	2.8	0.0169		800000	2.8	0.148
800000	2.9	3.96		800000	2.9	9.23		800000	2.9	0.0177		800000	2.9	0.149
800000	3	3.99		800000	3	9.12		800000	3	0.0185		800000	3	0.149
800000	3.1	4.02		800000	3.1	9.01		800000	3.1	0.0193		800000	3.1	0.149
800000	3.2	4.05		800000	3.2	8.9		800000	3.2	0.02		800000	3.2	0.149
800000	3.3	4.08		800000	3.3	8.8		800000	3.3	0.0208		800000	3.3	0.149
800000	3.4	4.11		800000	3.4	8.71		800000	3.4	0.0215		800000	3.4	0.149
800000	3.5	4.13		800000	3.5	8.62		800000	3.5	0.0222		800000	3.5	0.149
800000	3.6	4.16		800000	3.6	8.53		800000	3.6	0.0229		800000	3.6	0.149
800000	3.7	4.18		800000	3.7	8.45		800000	3.7	0.0235		800000	3.7	0.148
800000	3.8	4.2		800000	3.8	8.37		800000	3.8	0.0242		800000	3.8	0.148
800000	3.9	4.22		800000	3.9	8.3		800000	3.9	0.0248		800000	3.9	0.147
800000	4	4.24		800000	4	8.23		800000	4	0.0254		800000	4	0.147
800000	4.1	4.26		800000	4.1	8.16		800000	4.1	0.026		800000	4.1	0.146
800000	4.2	4.28		800000	4.2	8.09		800000	4.2	0.0266		800000	4.2	0.146
800000	4.3	4.3		800000	4.3	8.03		800000	4.3	0.0272		800000	4.3	0.145
800000	4.4	4.31		800000	4.4	7.97		800000	4.4	0.0278		800000	4.4	0.145
800000	4.5	4.33		800000	4.5	7.91		800000	4.5	0.0283		800000	4.5	0.144
800000	4.6	4.35		800000	4.6	7.86		800000	4.6	0.0288		800000	4.6	0.144
800000	4.7	4.36		800000	4.7	7.8		800000	4.7	0.0293		800000	4.7	0.143
800000	4.8	4.38		800000	4.8	7.75		800000	4.8	0.0299		800000	4.8	0.142
800000	4.9	4.39		800000	4.9	7.7		800000	4.9	0.0303		800000	4.9	0.142
800000	5	4.4		800000	5	7.65		800000	5	0.0308		800000	5	0.141
800000	5.1	4.42		800000	5.1	7.61		800000	5.1	0.0313		800000	5.1	0.14
800000	5.2	4.43		800000	5.2	7.56		800000	5.2	0.0317		800000	5.2	0.14
800000	5.3	4.44		800000	5.3	7.52		800000	5.3	0.0322		800000	5.3	0.139
800000	5.4	4.45		800000	5.4	7.48		800000	5.4	0.0326		800000	5.4	0.138
800000	5.5	4.46		800000	5.5	7.44		800000	5.5	0.033		800000	5.5	0.138
800000	5.6	4.48		800000	5.6	7.4		800000	5.6	0.0335		800000	5.6	0.137
800000	5.7	4.49		800000	5.7	7.36		800000	5.7	0.0339		800000	5.7	0.137
800000	5.8	4.5		800000	5.8	7.33		800000	5.8	0.0343		800000	5.8	0.136
800000	5.9	4.51		800000	5.9	7.29		800000	5.9	0.0346		800000	5.9	0.135
800000	6	4.52		800000	6	7.26		800000	6	0.035		800000	6	0.135
800000	6.1	4.52		800000	6.1	7.23		800000	6.1	0.0354		800000	6.1	0.134
800000	6.2	4.53		800000	6.2	7.19		800000	6.2	0.0357		800000	6.2	0.133
800000	6.3	4.54		800000	6.3	7.16		800000	6.3	0.0361		800000	6.3	0.133
800000	6.4	4.55		800000	6.4	7.13		800000	6.4	0.0364		800000	6.4	0.132
800000	6.5	4.56		800000	6.5	7.1		800000	6.5	0.0368		800000	6.5	0.132
800000	6.6	4.57		800000	6.6	7.08		800000	6.6	0.0371		800000	6.6	0.131
800000	6.7	4.58		800000	6.7	7.05		800000	6.7	0.0374		800000	6.7	0.13
800000	6.8	4.58		800000	6.8	7.02		800000	6.8	0.0377		800000	6.8	0.13
800000	6.9	4.59		800000	6.9	6.99		800000	6.9	0.038		800000	6.9	0.129
800000	7	4.6		800000	7	6.97		800000	7	0.0383		800000	7	0.129
800000	7.1	4.61		800000	7.1	6.95		800000	7.1	0.0386		800000	7.1	0.128
800000	7.2	4.61		800000	7.2	6.92		800000	7.2	0.0389		800000	7.2	0.127
800000	7.3	4.62		800000	7.3	6.9		800000	7.3	0.0392		800000	7.3	0.127
800000	7.4	4.63		800000	7.4	6.87		800000	7.4	0.0395		800000	7.4	0.126
800000	7.5	4.63		800000	7.5	6.85		800000	7.5	0.0397		800000	7.5	0.126
800000	7.6	4.64		800000	7.6	6.83		800000	7.6	0.04		800000	7.6	0.125
800000	7.7	4.64		800000	7.7	6.81		800000	7.7	0.0402		800000	7.7	0.125
800000	7.8	4.65		800000	7.8	6.79		800000	7.8	0.0405		800000	7.8	0.124
800000	7.9	4.66		800000	7.9	6.77		800000	7.9	0.0407		800000	7.9	0.124
800000	8	4.66		800000	8	6.75		800000	8	0.041		800000	8	0.123
800000	8.1	4.67		800000	8.1	6.73		800000	8.1	0.0412		800000	8.1	0.123
800000	8.2	4.67		800000	8.2	6.71		800000	8.2	0.0414		800000	8.2	0.122
800000	8.3	4.68		800000	8.3	6.69		800000	8.3	0.0417		800000	8.3	0.122
800000	8.4	4.68		800000	8.4	6.68		800000	8.4	0.0419		800000	8.4	0.121
800000	8.5	4.69		800000	8.5	6.66		800000	8.5	0.0421		800000	8.5	0.121
800000	8.6	4.69		800000	8.6	6.64		800000	8.6	0.0423		800000	8.6	0.12
800000	8.7	4.7		800000	8.7	6.63		800000	8.7	0.0425		800000	8.7	0.12
800000	8.8	4.7		800000	8.8	6.61		800000	8.8	0.0428		800000	8.8	0.119
800000	8.9	4.71		800000	8.9	6.59		800000	8.9	0.043		800000	8.9	0.119
800000	9	4.71		800000	9	6.58		800000	9	0.0432		800000	9	0.118
800000	9.1	4.72		800000	9.1	6.56		800000	9.1	0.0434		800000	9.1	0.118
800000	9.2	4.72		800000	9.2	6.55		800000	9.2	0.0435		800000	9.2	0.118
800000	9.3	4.72		800000	9.3	6.53		800000	9.3	0.0437		800000	9.3	0.117
800000	9.4	4.73		800000	9.4	6.52		800000	9.4	0.0439		800000	9.4	0.117
800000	9.5	4.73		800000	9.5	6.5		800000	9.5	0.0441		800000	9.5	0.116
800000	9.6	4.74		800000	9.6	6.49		800000	9.6	0.0443		800000	9.6	0.116
800000	9.7	4.74		800000	9.7	6.48		800000	9.7	0.0445		800000	9.7	0.116
800000	9.8	4.74		800000	9.8	6.46		800000	9.8	0.0446		800000	9.8	0.115
800000	9.9	4.75		800000	9.9	6.45		800000	9.9	0.0448		800000	9.9	0.115
800000	10	4.75		800000	10	6.44		800000	10	0.045		800000	10	0.114
900000	0.1	0.0548		900000	0.1	2.72		900000	0.1	4.5e-07		900000	0.1	0.00017
900000	0.2	0.384		900000	0.2	9.64		900000	0.2	1.01e-05		900000	0.2	0.00237
900000	0.3	0.901		900000	0.3	15.2		900000	0.3	5.54e-05		900000	0.3	0.00885
900000	0.4	1.46		900000	0.4	18.6		900000	0.4	0.000171		900000	0.4	0.0199
900000	0.5	1.98		900000	0.5	20.4		900000	0.5	0.000389		900000	0.5	0.0345
900000	0.6	2.46		900000	0.6	21.2		900000	0.6	0.00073		900000	0.6	0.0514
900000	0.7	2.88		900000	0.7	21.5		900000	0.7	0.00121		900000	0.7	0.0693
900000	0.8	3.24		900000	0.8	21.3		900000	0.8	0.00182		900000	0.8	0.0873
900000	0.9	3.57		900000	0.9	21		900000	0.9	0.00257		900000	0.9	0.105
900000	1	3.85		900000	1	20.6		900000	1	0.00344		900000	1	0.121
900000	1.1	4.1		900000	1.1	20.2		900000	1.1	0.00443		900000	1.1	0.136
900000	1.2	4.32		900000	1.2	19.7		900000	1.2	0.00551		900000	1.2	0.15
900000	1.3	4.52		900000	1.3	19.2		900000	1.3	0.00668		900000	1.3	0.162
900000	1.4	4.7		900000	1.4	18.8		900000	1.4	0.00791		900000	1.4	0.174
900000	1.5	4.86		900000	1.5	18.3		900000	1.5	0.0092		900000	1.5	0.183
900000	1.6	5		900000	1.6	17.9		900000	1.6	0.0105		900000	1.6	0.192
900000	1.7	5.13		900000	1.7	17.5		900000	1.7	0.0119		900000	1.7	0.2
900000	1.8	5.25		900000	1.8	17.1		900000	1.8	0.0133		900000	1.8	0.206
900000	1.9	5.36		900000	1.9	16.8		900000	1.9	0.0147		900000	1.9	0.212
900000	2	5.46		900000	2	16.5		900000	2	0.0161		900000	2	0.217
900000	2.1	5.56		900000	2.1	16.2		900000	2.1	0.0175		900000	2.1	0.221
900000	2.2	5.64		900000	2.2	15.9		900000	2.2	0.0189		900000	2.2	0.225
900000	2.3	5.72		900000	2.3	15.6		900000	2.3	0.0203		900000	2.3	0.228
900000	2.4	5.8		900000	2.4	15.3		900000	2.4	0.0217		900000	2.4	0.231
900000	2.5	5.87		900000	2.5	15.1		900000	2.5	0.0231		900000	2.5	0.233
900000	2.6	5.93		900000	2.6	14.9		900000	2.6	0.0244		900000	2.6	0.234
900000	2.7	5.99		900000	2.7	14.7		900000	2.7	0.0257		900000	2.7	0.236
900000	2.8	6.05		900000	2.8	14.4		900000	2.8	0.027		900000	2.8	0.237
900000	2.9	6.1		900000	2.9	14.3		900000	2.9	0.0283		900000	2.9	0.237
900000	3	6.16		900000	3	14.1		900000	3	0.0296		900000	3	0.238
900000	3.1	6.2		900000	3.1	13.9		900000	3.1	0.0308		900000	3.1	0.238
900000	3.2	6.25		900000	3.2	13.7		900000	3.2	0.032		900000	3.2	0.238
900000	3.3	6.29		900000	3.3	13.6		900000	3.3	0.0332		900000	3.3	0.238
900000	3.4	6.33		900000	3.4	13.4		900000	3.4	0.0343		900000	3.4	0.238
900000	3.5	6.37		900000	3.5	13.3		900000	3.5	0.0354		900000	3.5	0.238
900000	3.6	6.41		900000	3.6	13.2		900000	3.6	0.0365		900000	3.6	0.237
900000	3.7	6.44		900000	3.7	13		900000	3.7	0.0376		900000	3.7	0.237
900000	3.8	6.48		900000	3.8	12.9		900000	3.8	0.0386		900000	3.8	0.236
900000	3.9	6.51		900000	3.9	12.8		900000	3.9	0.0396		900000	3.9	0.236
900000	4	6.54		900000	4	12.7		900000	4	0.0406		900000	4	0.235
900000	4.1	6.57		900000	4.1	12.6		900000	4.1	0.0416		900000	4.1	0.234
900000	4.2	6.6		900000	4.2	12.5		900000	4.2	0.0425		900000	4.2	0.233
900000	4.3	6.62		900000	4.3	12.4		900000	4.3	0.0434		900000	4.3	0.232
900000	4.4	6.65		900000	4.4	12.3		900000	4.4	0.0443		900000	4.4	0.231
900000	4.5	6.67		900000	4.5	12.2		900000	4.5	0.0452		900000	4.5	0.231
900000	4.6	6.7		900000	4.6	12.1		900000	4.6	0.046		900000	4.6	0.23
900000	4.7	6.72		900000	4.7	12		900000	4.7	0.0468		900000	4.7	0.229
900000	4.8	6.74		900000	4.8	11.9		900000	4.8	0.0476		900000	4.8	0.228
900000	4.9	6.76		900000	4.9	11.9		900000	4.9	0.0484		900000	4.9	0.227
900000	5	6.78		900000	5	11.8		900000	5	0.0492		900000	5	0.226
900000	5.1	6.8		900000	5.1	11.7		900000	5.1	0.0499		900000	5.1	0.224
900000	5.2	6.82		900000	5.2	11.7		900000	5.2	0.0507		900000	5.2	0.223
900000	5.3	6.84		900000	5.3	11.6		900000	5.3	0.0514		900000	5.3	0.222
900000	5.4	6.86		900000	5.4	11.5		900000	5.4	0.0521		900000	5.4	0.221
900000	5.5	6.87		900000	5.5	11.5		900000	5.5	0.0527		900000	5.5	0.22
900000	5.6	6.89		900000	5.6	11.4		900000	5.6	0.0534		900000	5.6	0.219
900000	5.7	6.91		900000	5.7	11.3		900000	5.7	0.054		900000	5.7	0.218
900000	5.8	6.92		900000	5.8	11.3		900000	5.8	0.0547		900000	5.8	0.217
900000	5.9	6.94		900000	5.9	11.2		900000	5.9	0.0553		900000	5.9	0.216
900000	6	6.95		900000	6	11.2		900000	6	0.0559		900000	6	0.215
900000	6.1	6.97		900000	6.1	11.1		900000	6.1	0.0565		900000	6.1	0.214
900000	6.2	6.98		900000	6.2	11.1		900000	6.2	0.057		900000	6.2	0.213
900000	6.3	6.99		900000	6.3	11		900000	6.3	0.0576		900000	6.3	0.212
900000	6.4	7.01		900000	6.4	11		900000	6.4	0.0581		900000	6.4	0.211
900000	6.5	7.02		900000	6.5	10.9		900000	6.5	0.0587		900000	6.5	0.21
900000	6.6	7.03		900000	6.6	10.9		900000	6.6	0.0592		900000	6.6	0.209
900000	6.7	7.04		900000	6.7	10.9		900000	6.7	0.0597		900000	6.7	0.208
900000	6.8	7.05		900000	6.8	10.8		900000	6.8	0.0602		900000	6.8	0.207
900000	6.9	7.07		900000	6.9	10.8		900000	6.9	0.0607		900000	6.9	0.206
900000	7	7.08		900000	7	10.7		900000	7	0.0612		900000	7	0.205
900000	7.1	7.09		900000	7.1	10.7		900000	7.1	0.0616		900000	7.1	0.205
900000	7.2	7.1		900000	7.2	10.7		900000	7.2	0.0621		900000	7.2	0.204
900000	7.3	7.11		900000	7.3	10.6		900000	7.3	0.0625		900000	7.3	0.203
900000	7.4	7.12		900000	7.4	10.6		900000	7.4	0.063		900000	7.4	0.202
900000	7.5	7.13		900000	7.5	10.6		900000	7.5	0.0634		900000	7.5	0.201
900000	7.6	7.14		900000	7.6	10.5		900000	7.6	0.0638		900000	7.6	0.2
900000	7.7	7.15		900000	7.7	10.5		900000	7.7	0.0642		900000	7.7	0.199
900000	7.8	7.15		900000	7.8	10.5		900000	7.8	0.0646		900000	7.8	0.198
900000	7.9	7.16		900000	7.9	10.4		900000	7.9	0.065		900000	7.9	0.198
900000	8	7.17		900000	8	10.4		900000	8	0.0654		900000	8	0.197
900000	8.1	7.18		900000	8.1	10.4		900000	8.1	0.0658		900000	8.1	0.196
900000	8.2	7.19		900000	8.2	10.3		900000	8.2	0.0662		900000	8.2	0.195
900000	8.3	7.2		900000	8.3	10.3		900000	8.3	0.0665		900000	8.3	0.194
900000	8.4	7.2		900000	8.4	10.3		900000	8.4	0.0669		900000	8.4	0.194
900000	8.5	7.21		900000	8.5	10.3		900000	8.5	0.0672		900000	8.5	0.193
900000	8.6	7.22		900000	8.6	10.2		900000	8.6	0.0676		900000	8.6	0.192
900000	8.7	7.23		900000	8.7	10.2		900000	8.7	0.0679		900000	8.7	0.191
900000	8.8	7.23		900000	8.8	10.2		900000	8.8	0.0682		900000	8.8	0.191
900000	8.9	7.24		900000	8.9	10.1		900000	8.9	0.0686		900000	8.9	0.19
900000	9	7.25		900000	9	10.1		900000	9	0.0689		900000	9	0.189
900000	9.1	7.25		900000	9.1	10.1		900000	9.1	0.0692		900000	9.1	0.189
900000	9.2	7.26		900000	9.2	10.1		900000	9.2	0.0695		900000	9.2	0.188
900000	9.3	7.27		900000	9.3	10.1		900000	9.3	0.0698		900000	9.3	0.187
900000	9.4	7.27		900000	9.4	10		900000	9.4	0.0701		900000	9.4	0.187
900000	9.5	7.28		900000	9.5	10		900000	9.5	0.0704		900000	9.5	0.186
900000	9.6	7.29		900000	9.6	9.99		900000	9.6	0.0707		900000	9.6	0.185
900000	9.7	7.29		900000	9.7	9.97		900000	9.7	0.071		900000	9.7	0.185
900000	9.8	7.3		900000	9.8	9.95		900000	9.8	0.0712		900000	9.8	0.184
900000	9.9	7.3		900000	9.9	9.93		900000	9.9	0.0715		900000	9.9	0.183
900000	10	7.31		900000	10	9.91		900000	10	0.0718		900000	10	0.183
1000000	0.1	0.0813		1000000	0.1	4.01		1000000	0.1	6.82e-07		1000000	0.1	0.000256
1000000	0.2	0.57		1000000	0.2	14.2		1000000	0.2	1.54e-05		1000000	0.2	0.00359
1000000	0.3	1.34		1000000	0.3	22.4		1000000	0.3	8.4e-05		1000000	0.3	0.0134
1000000	0.4	2.16		1000000	0.4	27.5		1000000	0.4	0.000259		1000000	0.4	0.0301
1000000	0.5	2.94		1000000	0.5	30.1		1000000	0.5	0.000589		1000000	0.5	0.0523
1000000	0.6	3.64		1000000	0.6	31.3		1000000	0.6	0.00111		1000000	0.6	0.0779
1000000	0.7	4.25		1000000	0.7	31.7		1000000	0.7	0.00183		1000000	0.7	0.105
1000000	0.8	4.79		1000000	0.8	31.5		1000000	0.8	0.00276		1000000	0.8	0.132
1000000	0.9	5.26		1000000	0.9	31		1000000	0.9	0.0039		1000000	0.9	0.159
1000000	1	5.68		1000000	1	30.4		1000000	1	0.00523		1000000	1	0.184
1000000	1.1	6.04		1000000	1.1	29.7		1000000	1.1	0.00672		1000000	1.1	0.207
1000000	1.2	6.37		1000000	1.2	29		1000000	1.2	0.00836		1000000	1.2	0.228
1000000	1.3	6.66		1000000	1.3	28.3		1000000	1.3	0.0101		1000000	1.3	0.247
1000000	1.4	6.92		1000000	1.4	27.6		1000000	1.4	0.012		1000000	1.4	0.264
1000000	1.5	7.15		1000000	1.5	27		1000000	1.5	0.014		1000000	1.5	0.279
1000000	1.6	7.36		1000000	1.6	26.4		1000000	1.6	0.016		1000000	1.6	0.292
1000000	1.7	7.55		1000000	1.7	25.8		1000000	1.7	0.0181		1000000	1.7	0.304
1000000	1.8	7.73		1000000	1.8	25.2		1000000	1.8	0.0202		1000000	1.8	0.314
1000000	1.9	7.89		1000000	1.9	24.7		1000000	1.9	0.0223		1000000	1.9	0.323
1000000	2	8.04		1000000	2	24.2		1000000	2	0.0245		1000000	2	0.33
1000000	2.1	8.17		1000000	2.1	23.8		1000000	2.1	0.0266		1000000	2.1	0.337
1000000	2.2	8.3		1000000	2.2	23.3		1000000	2.2	0.0287		1000000	2.2	0.342
1000000	2.3	8.41		1000000	2.3	22.9		1000000	2.3	0.0309		1000000	2.3	0.347
1000000	2.4	8.52		1000000	2.4	22.6		1000000	2.4	0.033		1000000	2.4	0.351
1000000	2.5	8.62		1000000	2.5	22.2		1000000	2.5	0.035		1000000	2.5	0.354
1000000	2.6	8.72		1000000	2.6	21.9		1000000	2.6	0.0371		1000000	2.6	0.356
1000000	2.7	8.8		1000000	2.7	21.5		1000000	2.7	0.0391		1000000	2.7	0.359
1000000	2.8	8.89		1000000	2.8	21.2		1000000	2.8	0.0411		1000000	2.8	0.36
1000000	2.9	8.96		1000000	2.9	21		1000000	2.9	0.043		1000000	2.9	0.361
1000000	3	9.04		1000000	3	20.7		1000000	3	0.0449		1000000	3	0.362
1000000	3.1	9.11		1000000	3.1	20.4		1000000	3.1	0.0468		1000000	3.1	0.363
1000000	3.2	9.17		1000000	3.2	20.2		1000000	3.2	0.0486		1000000	3.2	0.363
1000000	3.3	9.23		1000000	3.3	20		1000000	3.3	0.0504		1000000	3.3	0.363
1000000	3.4	9.29		1000000	3.4	19.7		1000000	3.4	0.0521		1000000	3.4	0.362
1000000	3.5	9.35		1000000	3.5	19.5		1000000	3.5	0.0538		1000000	3.5	0.362
1000000	3.6	9.4		1000000	3.6	19.3		1000000	3.6	0.0554		1000000	3.6	0.361
1000000	3.7	9.45		1000000	3.7	19.1		1000000	3.7	0.0571		1000000	3.7	0.36
1000000	3.8	9.5		1000000	3.8	19		1000000	3.8	0.0586		1000000	3.8	0.36
1000000	3.9	9.55		1000000	3.9	18.8		1000000	3.9	0.0602		1000000	3.9	0.358
1000000	4	9.59		1000000	4	18.6		1000000	4	0.0617		1000000	4	0.357
1000000	4.1	9.63		1000000	4.1	18.5		1000000	4.1	0.0631		1000000	4.1	0.356
1000000	4.2	9.67		1000000	4.2	18.3		1000000	4.2	0.0645		1000000	4.2	0.355
1000000	4.3	9.71		1000000	4.3	18.2		1000000	4.3	0.0659		1000000	4.3	0.353
1000000	4.4	9.75		1000000	4.4	18		1000000	4.4	0.0673		1000000	4.4	0.352
1000000	4.5	9.78		1000000	4.5	17.9		1000000	4.5	0.0686		1000000	4.5	0.351
1000000	4.6	9.82		1000000	4.6	17.8		1000000	4.6	0.0699		1000000	4.6	0.349
1000000	4.7	9.85		1000000	4.7	17.6		1000000	4.7	0.0711		1000000	4.7	0.348
1000000	4.8	9.88		1000000	4.8	17.5		1000000	4.8	0.0724		1000000	4.8	0.346
1000000	4.9	9.91		1000000	4.9	17.4		1000000	4.9	0.0736		1000000	4.9	0.345
1000000	5	9.94		1000000	5	17.3		1000000	5	0.0747		1000000	5	0.343
1000000	5.1	9.97		1000000	5.1	17.2		1000000	5.1	0.0758		1000000	5.1	0.341
1000000	5.2	10		1000000	5.2	17.1		1000000	5.2	0.077		1000000	5.2	0.34
1000000	5.3	10		1000000	5.3	17		1000000	5.3	0.078		1000000	5.3	0.338
1000000	5.4	10		1000000	5.4	16.9		1000000	5.4	0.0791		1000000	5.4	0.337
1000000	5.5	10.1		1000000	5.5	16.8		1000000	5.5	0.0801		1000000	5.5	0.335
1000000	5.6	10.1		1000000	5.6	16.7		1000000	5.6	0.0811		1000000	5.6	0.333
1000000	5.7	10.1		1000000	5.7	16.6		1000000	5.7	0.0821		1000000	5.7	0.332
1000000	5.8	10.1		1000000	5.8	16.6		1000000	5.8	0.083		1000000	5.8	0.33
1000000	5.9	10.2		1000000	5.9	16.5		1000000	5.9	0.084		1000000	5.9	0.329
1000000	6	10.2		1000000	6	16.4		1000000	6	0.0849		1000000	6	0.327
1000000	6.1	10.2		1000000	6.1	16.3		1000000	6.1	0.0858		1000000	6.1	0.326
1000000	6.2	10.2		1000000	6.2	16.2		1000000	6.2	0.0866		1000000	6.2	0.324
1000000	6.3	10.2		1000000	6.3	16.2		1000000	6.3	0.0875		1000000	6.3	0.323
1000000	6.4	10.3		1000000	6.4	16.1		1000000	6.4	0.0883		1000000	6.4	0.321
1000000	6.5	10.3		1000000	6.5	16		1000000	6.5	0.0891		1000000	6.5	0.32
1000000	6.6	10.3		1000000	6.6	16		1000000	6.6	0.0899		1000000	6.6	0.318
1000000	6.7	10.3		1000000	6.7	15.9		1000000	6.7	0.0907		1000000	6.7	0.317
1000000	6.8	10.3		1000000	6.8	15.9		1000000	6.8	0.0914		1000000	6.8	0.315
1000000	6.9	10.3		1000000	6.9	15.8		1000000	6.9	0.0922		1000000	6.9	0.314
1000000	7	10.4		1000000	7	15.7		1000000	7	0.0929		1000000	7	0.312
1000000	7.1	10.4		1000000	7.1	15.7		1000000	7.1	0.0936		1000000	7.1	0.311
1000000	7.2	10.4		1000000	7.2	15.6		1000000	7.2	0.0943		1000000	7.2	0.31
1000000	7.3	10.4		1000000	7.3	15.6		1000000	7.3	0.095		1000000	7.3	0.308
1000000	7.4	10.4		1000000	7.4	15.5		1000000	7.4	0.0956		1000000	7.4	0.307
1000000	7.5	10.4		1000000	7.5	15.5		1000000	7.5	0.0963		1000000	7.5	0.306
1000000	7.6	10.5		1000000	7.6	15.4		1000000	7.6	0.0969		1000000	7.6	0.304
1000000	7.7	10.5		1000000	7.7	15.4		1000000	7.7	0.0975		1000000	7.7	0.303
1000000	7.8	10.5		1000000	7.8	15.3		1000000	7.8	0.0982		1000000	7.8	0.302
1000000	7.9	10.5		1000000	7.9	15.3		1000000	7.9	0.0988		1000000	7.9	0.301
1000000	8	10.5		1000000	8	15.2		1000000	8	0.0993		1000000	8	0.299
1000000	8.1	10.5		1000000	8.1	15.2		1000000	8.1	0.0999		1000000	8.1	0.298
1000000	8.2	10.5		1000000	8.2	15.1		1000000	8.2	0.1		1000000	8.2	0.297
1000000	8.3	10.5		1000000	8.3	15.1		1000000	8.3	0.101		1000000	8.3	0.296
1000000	8.4	10.5		1000000	8.4	15.1		1000000	8.4	0.102		1000000	8.4	0.295
1000000	8.5	10.6		1000000	8.5	15		1000000	8.5	0.102		1000000	8.5	0.293
1000000	8.6	10.6		1000000	8.6	15		1000000	8.6	0.103		1000000	8.6	0.292
1000000	8.7	10.6		1000000	8.7	14.9		1000000	8.7	0.103		1000000	8.7	0.291
1000000	8.8	10.6		1000000	8.8	14.9		1000000	8.8	0.104		1000000	8.8	0.29
1000000	8.9	10.6		1000000	8.9	14.9		1000000	8.9	0.104		1000000	8.9	0.289
1000000	9	10.6		1000000	9	14.8		1000000	9	0.105		1000000	9	0.288
1000000	9.1	10.6		1000000	9.1	14.8		1000000	9.1	0.105		1000000	9.1	0.287
1000000	9.2	10.6		1000000	9.2	14.8		1000000	9.2	0.106		1000000	9.2	0.286
1000000	9.3	10.6		1000000	9.3	14.7		1000000	9.3	0.106		1000000	9.3	0.285
1000000	9.4	10.6		1000000	9.4	14.7		1000000	9.4	0.106		1000000	9.4	0.284
1000000	9.5	10.7		1000000	9.5	14.7		1000000	9.5	0.107		1000000	9.5	0.283
1000000	9.6	10.7		1000000	9.6	14.6		1000000	9.6	0.107		1000000	9.6	0.282
1000000	9.7	10.7		1000000	9.7	14.6		1000000	9.7	0.108		1000000	9.7	0.281
1000000	9.8	10.7		1000000	9.8	14.6		1000000	9.8	0.108		1000000	9.8	0.28
1000000	9.9	10.7		1000000	9.9	14.5		1000000	9.9	0.109		1000000	9.9	0.279
1000000	10	10.7		1000000	10	14.5		1000000	10	0.109		1000000	10	0.278
1100000	0.1	0.116		1100000	0.1	5.66		1100000	0.1	9.92e-07		1100000	0.1	0.000371
1100000	0.2	0.813		1100000	0.2	20		1100000	0.2	2.24e-05		1100000	0.2	0.0052
1100000	0.3	1.9		1100000	0.3	31.7		1100000	0.3	0.000122		1100000	0.3	0.0194
1100000	0.4	3.07		1100000	0.4	38.8		1100000	0.4	0.000378		1100000	0.4	0.0438
1100000	0.5	4.18		1100000	0.5	42.7		1100000	0.5	0.000858		1100000	0.5	0.0762
1100000	0.6	5.17		1100000	0.6	44.4		1100000	0.6	0.00161		1100000	0.6	0.114
1100000	0.7	6.04		1100000	0.7	44.8		1100000	0.7	0.00267		1100000	0.7	0.153
1100000	0.8	6.8		1100000	0.8	44.6		1100000	0.8	0.00403		1100000	0.8	0.193
1100000	0.9	7.47		1100000	0.9	43.9		1100000	0.9	0.00568		1100000	0.9	0.232
1100000	1	8.05		1100000	1	43.1		1100000	1	0.00762		1100000	1	0.268
1100000	1.1	8.57		1100000	1.1	42.1		1100000	1.1	0.00979		1100000	1.1	0.302
1100000	1.2	9.02		1100000	1.2	41.1		1100000	1.2	0.0122		1100000	1.2	0.333
1100000	1.3	9.43		1100000	1.3	40.1		1100000	1.3	0.0148		1100000	1.3	0.361
1100000	1.4	9.79		1100000	1.4	39.1		1100000	1.4	0.0175		1100000	1.4	0.385
1100000	1.5	10.1		1100000	1.5	38.2		1100000	1.5	0.0204		1100000	1.5	0.407
1100000	1.6	10.4		1100000	1.6	37.3		1100000	1.6	0.0233		1100000	1.6	0.427
1100000	1.7	10.7		1100000	1.7	36.5		1100000	1.7	0.0263		1100000	1.7	0.444
1100000	1.8	10.9		1100000	1.8	35.7		1100000	1.8	0.0294		1100000	1.8	0.459
1100000	1.9	11.1		1100000	1.9	34.9		1100000	1.9	0.0325		1100000	1.9	0.471
1100000	2	11.4		1100000	2	34.2		1100000	2	0.0357		1100000	2	0.482
1100000	2.1	11.5		1100000	2.1	33.6		1100000	2.1	0.0388		1100000	2.1	0.492
1100000	2.2	11.7		1100000	2.2	33		1100000	2.2	0.0419		1100000	2.2	0.5
1100000	2.3	11.9		1100000	2.3	32.4		1100000	2.3	0.045		1100000	2.3	0.507
1100000	2.4	12		1100000	2.4	31.9		1100000	2.4	0.0481		1100000	2.4	0.512
1100000	2.5	12.2		1100000	2.5	31.3		1100000	2.5	0.0511		1100000	2.5	0.517
1100000	2.6	12.3		1100000	2.6	30.9		1100000	2.6	0.0541		1100000	2.6	0.521
1100000	2.7	12.4		1100000	2.7	30.4		1100000	2.7	0.057		1100000	2.7	0.524
1100000	2.8	12.5		1100000	2.8	30		1100000	2.8	0.0599		1100000	2.8	0.526
1100000	2.9	12.6		1100000	2.9	29.6		1100000	2.9	0.0627		1100000	2.9	0.528
1100000	3	12.7		1100000	3	29.2		1100000	3	0.0655		1100000	3	0.529
1100000	3.1	12.8		1100000	3.1	28.8		1100000	3.1	0.0682		1100000	3.1	0.53
1100000	3.2	12.9		1100000	3.2	28.5		1100000	3.2	0.0709		1100000	3.2	0.53
1100000	3.3	13		1100000	3.3	28.2		1100000	3.3	0.0734		1100000	3.3	0.53
1100000	3.4	13.1		1100000	3.4	27.8		1100000	3.4	0.076		1100000	3.4	0.529
1100000	3.5	13.2		1100000	3.5	27.6		1100000	3.5	0.0785		1100000	3.5	0.529
1100000	3.6	13.3		1100000	3.6	27.3		1100000	3.6	0.0809		1100000	3.6	0.528
1100000	3.7	13.3		1100000	3.7	27		1100000	3.7	0.0832		1100000	3.7	0.527
1100000	3.8	13.4		1100000	3.8	26.7		1100000	3.8	0.0855		1100000	3.8	0.525
1100000	3.9	13.5		1100000	3.9	26.5		1100000	3.9	0.0878		1100000	3.9	0.524
1100000	4	13.5		1100000	4	26.3		1100000	4	0.09		1100000	4	0.522
1100000	4.1	13.6		1100000	4.1	26		1100000	4.1	0.0921		1100000	4.1	0.52
1100000	4.2	13.6		1100000	4.2	25.8		1100000	4.2	0.0942		1100000	4.2	0.519
1100000	4.3	13.7		1100000	4.3	25.6		1100000	4.3	0.0962		1100000	4.3	0.517
1100000	4.4	13.7		1100000	4.4	25.4		1100000	4.4	0.0982		1100000	4.4	0.514
1100000	4.5	13.8		1100000	4.5	25.2		1100000	4.5	0.1		1100000	4.5	0.512
1100000	4.6	13.8		1100000	4.6	25.1		1100000	4.6	0.102		1100000	4.6	0.51
1100000	4.7	13.9		1100000	4.7	24.9		1100000	4.7	0.104		1100000	4.7	0.508
1100000	4.8	13.9		1100000	4.8	24.7		1100000	4.8	0.106		1100000	4.8	0.506
1100000	4.9	14		1100000	4.9	24.5		1100000	4.9	0.107		1100000	4.9	0.503
1100000	5	14		1100000	5	24.4		1100000	5	0.109		1100000	5	0.501
1100000	5.1	14		1100000	5.1	24.2		1100000	5.1	0.111		1100000	5.1	0.499
1100000	5.2	14.1		1100000	5.2	24.1		1100000	5.2	0.112		1100000	5.2	0.497
1100000	5.3	14.1		1100000	5.3	24		1100000	5.3	0.114		1100000	5.3	0.494
1100000	5.4	14.1		1100000	5.4	23.8		1100000	5.4	0.115		1100000	5.4	0.492
1100000	5.5	14.2		1100000	5.5	23.7		1100000	5.5	0.117		1100000	5.5	0.49
1100000	5.6	14.2		1100000	5.6	23.6		1100000	5.6	0.118		1100000	5.6	0.487
1100000	5.7	14.2		1100000	5.7	23.4		1100000	5.7	0.12		1100000	5.7	0.485
1100000	5.8	14.3		1100000	5.8	23.3		1100000	5.8	0.121		1100000	5.8	0.483
1100000	5.9	14.3		1100000	5.9	23.2		1100000	5.9	0.122		1100000	5.9	0.48
1100000	6	14.3		1100000	6	23.1		1100000	6	0.124		1100000	6	0.478
1100000	6.1	14.4		1100000	6.1	23		1100000	6.1	0.125		1100000	6.1	0.476
1100000	6.2	14.4		1100000	6.2	22.9		1100000	6.2	0.126		1100000	6.2	0.474
1100000	6.3	14.4		1100000	6.3	22.8		1100000	6.3	0.128		1100000	6.3	0.471
1100000	6.4	14.4		1100000	6.4	22.7		1100000	6.4	0.129		1100000	6.4	0.469
1100000	6.5	14.5		1100000	6.5	22.6		1100000	6.5	0.13		1100000	6.5	0.467
1100000	6.6	14.5		1100000	6.6	22.5		1100000	6.6	0.131		1100000	6.6	0.465
1100000	6.7	14.5		1100000	6.7	22.4		1100000	6.7	0.132		1100000	6.7	0.463
1100000	6.8	14.5		1100000	6.8	22.3		1100000	6.8	0.133		1100000	6.8	0.461
1100000	6.9	14.6		1100000	6.9	22.2		1100000	6.9	0.134		1100000	6.9	0.458
1100000	7	14.6		1100000	7	22.2		1100000	7	0.136		1100000	7	0.456
1100000	7.1	14.6		1100000	7.1	22.1		1100000	7.1	0.137		1100000	7.1	0.454
1100000	7.2	14.6		1100000	7.2	22		1100000	7.2	0.138		1100000	7.2	0.452
1100000	7.3	14.6		1100000	7.3	21.9		1100000	7.3	0.139		1100000	7.3	0.45
1100000	7.4	14.7		1100000	7.4	21.8		1100000	7.4	0.14		1100000	7.4	0.448
1100000	7.5	14.7		1100000	7.5	21.8		1100000	7.5	0.14		1100000	7.5	0.447
1100000	7.6	14.7		1100000	7.6	21.7		1100000	7.6	0.141		1100000	7.6	0.445
1100000	7.7	14.7		1100000	7.7	21.6		1100000	7.7	0.142		1100000	7.7	0.443
1100000	7.8	14.7		1100000	7.8	21.6		1100000	7.8	0.143		1100000	7.8	0.441
1100000	7.9	14.8		1100000	7.9	21.5		1100000	7.9	0.144		1100000	7.9	0.439
1100000	8	14.8		1100000	8	21.4		1100000	8	0.145		1100000	8	0.437
1100000	8.1	14.8		1100000	8.1	21.4		1100000	8.1	0.146		1100000	8.1	0.435
1100000	8.2	14.8		1100000	8.2	21.3		1100000	8.2	0.147		1100000	8.2	0.434
1100000	8.3	14.8		1100000	8.3	21.3		1100000	8.3	0.147		1100000	8.3	0.432
1100000	8.4	14.8		1100000	8.4	21.2		1100000	8.4	0.148		1100000	8.4	0.43
1100000	8.5	14.9		1100000	8.5	21.1		1100000	8.5	0.149		1100000	8.5	0.429
1100000	8.6	14.9		1100000	8.6	21.1		1100000	8.6	0.15		1100000	8.6	0.427
1100000	8.7	14.9		1100000	8.7	21		1100000	8.7	0.15		1100000	8.7	0.425
1100000	8.8	14.9		1100000	8.8	21		1100000	8.8	0.151		1100000	8.8	0.424
1100000	8.9	14.9		1100000	8.9	20.9		1100000	8.9	0.152		1100000	8.9	0.422
1100000	9	14.9		1100000	9	20.9		1100000	9	0.153		1100000	9	0.42
1100000	9.1	14.9		1100000	9.1	20.8		1100000	9.1	0.153		1100000	9.1	0.419
1100000	9.2	15		1100000	9.2	20.8		1100000	9.2	0.154		1100000	9.2	0.417
1100000	9.3	15		1100000	9.3	20.7		1100000	9.3	0.155		1100000	9.3	0.416
1100000	9.4	15		1100000	9.4	20.7		1100000	9.4	0.155		1100000	9.4	0.414
1100000	9.5	15		1100000	9.5	20.6		1100000	9.5	0.156		1100000	9.5	0.413
1100000	9.6	15		1100000	9.6	20.6		1100000	9.6	0.157		1100000	9.6	0.411
1100000	9.7	15		1100000	9.7	20.5		1100000	9.7	0.157		1100000	9.7	0.41
1100000	9.8	15		1100000	9.8	20.5		1100000	9.8	0.158		1100000	9.8	0.409
1100000	9.9	15		1100000	9.9	20.5		1100000	9.9	0.158		1100000	9.9	0.407
1100000	10	15		1100000	10	20.4		1100000	10	0.159		1100000	10	0.406
1200000	0.1	0.16		1200000	0.1	7.73		1200000	0.1	1.4e-06		1200000	0.1	0.00052
1200000	0.2	1.12		1200000	0.2	27.4		1200000	0.2	3.15e-05		1200000	0.2	0.0073
1200000	0.3	2.62		1200000	0.3	43.3		1200000	0.3	0.000172		1200000	0.3	0.0273
1200000	0.4	4.23		1200000	0.4	53.1		1200000	0.4	0.000532		1200000	0.4	0.0616
1200000	0.5	5.74		1200000	0.5	58.4		1200000	0.5	0.00121		1200000	0.5	0.107
1200000	0.6	7.1		1200000	0.6	60.8		1200000	0.6	0.00227		1200000	0.6	0.16
1200000	0.7	8.29		1200000	0.7	61.4		1200000	0.7	0.00376		1200000	0.7	0.216
1200000	0.8	9.33		1200000	0.8	61.1		1200000	0.8	0.00568		1200000	0.8	0.272
1200000	0.9	10.2		1200000	0.9	60.2		1200000	0.9	0.00801		1200000	0.9	0.327
1200000	1	11		1200000	1	59		1200000	1	0.0107		1200000	1	0.379
1200000	1.1	11.7		1200000	1.1	57.7		1200000	1.1	0.0138		1200000	1.1	0.426
1200000	1.2	12.4		1200000	1.2	56.3		1200000	1.2	0.0172		1200000	1.2	0.47
1200000	1.3	12.9		1200000	1.3	54.9		1200000	1.3	0.0208		1200000	1.3	0.509
1200000	1.4	13.4		1200000	1.4	53.6		1200000	1.4	0.0247		1200000	1.4	0.544
1200000	1.5	13.8		1200000	1.5	52.3		1200000	1.5	0.0287		1200000	1.5	0.575
1200000	1.6	14.2		1200000	1.6	51.1		1200000	1.6	0.0329		1200000	1.6	0.603
1200000	1.7	14.6		1200000	1.7	49.9		1200000	1.7	0.0372		1200000	1.7	0.627
1200000	1.8	14.9		1200000	1.8	48.8		1200000	1.8	0.0415		1200000	1.8	0.648
1200000	1.9	15.2		1200000	1.9	47.8		1200000	1.9	0.0459		1200000	1.9	0.666
1200000	2	15.5		1200000	2	46.8		1200000	2	0.0503		1200000	2	0.682
1200000	2.1	15.8		1200000	2.1	45.9		1200000	2.1	0.0547		1200000	2.1	0.695
1200000	2.2	16		1200000	2.2	45.1		1200000	2.2	0.0591		1200000	2.2	0.707
1200000	2.3	16.2		1200000	2.3	44.3		1200000	2.3	0.0635		1200000	2.3	0.716
1200000	2.4	16.4		1200000	2.4	43.5		1200000	2.4	0.0678		1200000	2.4	0.724
1200000	2.5	16.6		1200000	2.5	42.8		1200000	2.5	0.0721		1200000	2.5	0.731
1200000	2.6	16.8		1200000	2.6	42.2		1200000	2.6	0.0763		1200000	2.6	0.736
1200000	2.7	17		1200000	2.7	41.5		1200000	2.7	0.0804		1200000	2.7	0.741
1200000	2.8	17.1		1200000	2.8	41		1200000	2.8	0.0845		1200000	2.8	0.744
1200000	2.9	17.3		1200000	2.9	40.4		1200000	2.9	0.0885		1200000	2.9	0.746
1200000	3	17.4		1200000	3	39.9		1200000	3	0.0924		1200000	3	0.748
1200000	3.1	17.5		1200000	3.1	39.4		1200000	3.1	0.0962		1200000	3.1	0.749
1200000	3.2	17.7		1200000	3.2	38.9		1200000	3.2	0.1		1200000	3.2	0.749
1200000	3.3	17.8		1200000	3.3	38.4		1200000	3.3	0.104		1200000	3.3	0.749
1200000	3.4	17.9		1200000	3.4	38		1200000	3.4	0.107		1200000	3.4	0.748
1200000	3.5	18		1200000	3.5	37.6		1200000	3.5	0.111		1200000	3.5	0.747
1200000	3.6	18.1		1200000	3.6	37.2		1200000	3.6	0.114		1200000	3.6	0.746
1200000	3.7	18.2		1200000	3.7	36.9		1200000	3.7	0.117		1200000	3.7	0.745
1200000	3.8	18.3		1200000	3.8	36.5		1200000	3.8	0.121		1200000	3.8	0.743
1200000	3.9	18.3		1200000	3.9	36.2		1200000	3.9	0.124		1200000	3.9	0.74
1200000	4	18.4		1200000	4	35.8		1200000	4	0.127		1200000	4	0.738
1200000	4.1	18.5		1200000	4.1	35.5		1200000	4.1	0.13		1200000	4.1	0.736
1200000	4.2	18.6		1200000	4.2	35.2		1200000	4.2	0.133		1200000	4.2	0.733
1200000	4.3	18.7		1200000	4.3	35		1200000	4.3	0.136		1200000	4.3	0.73
1200000	4.4	18.7		1200000	4.4	34.7		1200000	4.4	0.139		1200000	4.4	0.727
1200000	4.5	18.8		1200000	4.5	34.4		1200000	4.5	0.141		1200000	4.5	0.724
1200000	4.6	18.8		1200000	4.6	34.2		1200000	4.6	0.144		1200000	4.6	0.721
1200000	4.7	18.9		1200000	4.7	33.9		1200000	4.7	0.146		1200000	4.7	0.718
1200000	4.8	19		1200000	4.8	33.7		1200000	4.8	0.149		1200000	4.8	0.715
1200000	4.9	19		1200000	4.9	33.5		1200000	4.9	0.151		1200000	4.9	0.712
1200000	5	19.1		1200000	5	33.3		1200000	5	0.154		1200000	5	0.708
1200000	5.1	19.1		1200000	5.1	33.1		1200000	5.1	0.156		1200000	5.1	0.705
1200000	5.2	19.2		1200000	5.2	32.9		1200000	5.2	0.158		1200000	5.2	0.702
1200000	5.3	19.2		1200000	5.3	32.7		1200000	5.3	0.161		1200000	5.3	0.698
1200000	5.4	19.3		1200000	5.4	32.5		1200000	5.4	0.163		1200000	5.4	0.695
1200000	5.5	19.3		1200000	5.5	32.3		1200000	5.5	0.165		1200000	5.5	0.692
1200000	5.6	19.4		1200000	5.6	32.1		1200000	5.6	0.167		1200000	5.6	0.689
1200000	5.7	19.4		1200000	5.7	32		1200000	5.7	0.169		1200000	5.7	0.685
1200000	5.8	19.4		1200000	5.8	31.8		1200000	5.8	0.171		1200000	5.8	0.682
1200000	5.9	19.5		1200000	5.9	31.6		1200000	5.9	0.173		1200000	5.9	0.679
1200000	6	19.5		1200000	6	31.5		1200000	6	0.175		1200000	6	0.676
1200000	6.1	19.6		1200000	6.1	31.3		1200000	6.1	0.177		1200000	6.1	0.672
1200000	6.2	19.6		1200000	6.2	31.2		1200000	6.2	0.178		1200000	6.2	0.669
1200000	6.3	19.6		1200000	6.3	31.1		1200000	6.3	0.18		1200000	6.3	0.666
1200000	6.4	19.7		1200000	6.4	30.9		1200000	6.4	0.182		1200000	6.4	0.663
1200000	6.5	19.7		1200000	6.5	30.8		1200000	6.5	0.183		1200000	6.5	0.66
1200000	6.6	19.7		1200000	6.6	30.7		1200000	6.6	0.185		1200000	6.6	0.657
1200000	6.7	19.8		1200000	6.7	30.5		1200000	6.7	0.187		1200000	6.7	0.654
1200000	6.8	19.8		1200000	6.8	30.4		1200000	6.8	0.188		1200000	6.8	0.651
1200000	6.9	19.8		1200000	6.9	30.3		1200000	6.9	0.19		1200000	6.9	0.648
1200000	7	19.9		1200000	7	30.2		1200000	7	0.191		1200000	7	0.645
1200000	7.1	19.9		1200000	7.1	30.1		1200000	7.1	0.193		1200000	7.1	0.642
1200000	7.2	19.9		1200000	7.2	30		1200000	7.2	0.194		1200000	7.2	0.639
1200000	7.3	19.9		1200000	7.3	29.9		1200000	7.3	0.196		1200000	7.3	0.636
1200000	7.4	20		1200000	7.4	29.8		1200000	7.4	0.197		1200000	7.4	0.634
1200000	7.5	20		1200000	7.5	29.7		1200000	7.5	0.198		1200000	7.5	0.631
1200000	7.6	20		1200000	7.6	29.6		1200000	7.6	0.2		1200000	7.6	0.628
1200000	7.7	20		1200000	7.7	29.5		1200000	7.7	0.201		1200000	7.7	0.626
1200000	7.8	20.1		1200000	7.8	29.4		1200000	7.8	0.202		1200000	7.8	0.623
1200000	7.9	20.1		1200000	7.9	29.3		1200000	7.9	0.203		1200000	7.9	0.62
1200000	8	20.1		1200000	8	29.2		1200000	8	0.205		1200000	8	0.618
1200000	8.1	20.1		1200000	8.1	29.1		1200000	8.1	0.206		1200000	8.1	0.615
1200000	8.2	20.2		1200000	8.2	29		1200000	8.2	0.207		1200000	8.2	0.613
1200000	8.3	20.2		1200000	8.3	29		1200000	8.3	0.208		1200000	8.3	0.61
1200000	8.4	20.2		1200000	8.4	28.9		1200000	8.4	0.209		1200000	8.4	0.608
1200000	8.5	20.2		1200000	8.5	28.8		1200000	8.5	0.21		1200000	8.5	0.605
1200000	8.6	20.2		1200000	8.6	28.7		1200000	8.6	0.211		1200000	8.6	0.603
1200000	8.7	20.3		1200000	8.7	28.6		1200000	8.7	0.212		1200000	8.7	0.601
1200000	8.8	20.3		1200000	8.8	28.6		1200000	8.8	0.213		1200000	8.8	0.598
1200000	8.9	20.3		1200000	8.9	28.5		1200000	8.9	0.214		1200000	8.9	0.596
1200000	9	20.3		1200000	9	28.4		1200000	9	0.215		1200000	9	0.594
1200000	9.1	20.3		1200000	9.1	28.4		1200000	9.1	0.216		1200000	9.1	0.592
1200000	9.2	20.3		1200000	9.2	28.3		1200000	9.2	0.217		1200000	9.2	0.59
1200000	9.3	20.4		1200000	9.3	28.2		1200000	9.3	0.218		1200000	9.3	0.587
1200000	9.4	20.4		1200000	9.4	28.2		1200000	9.4	0.219		1200000	9.4	0.585
1200000	9.5	20.4		1200000	9.5	28.1		1200000	9.5	0.22		1200000	9.5	0.583
1200000	9.6	20.4		1200000	9.6	28		1200000	9.6	0.221		1200000	9.6	0.581
1200000	9.7	20.4		1200000	9.7	28		1200000	9.7	0.222		1200000	9.7	0.579
1200000	9.8	20.4		1200000	9.8	27.9		1200000	9.8	0.223		1200000	9.8	0.577
1200000	9.9	20.5		1200000	9.9	27.9		1200000	9.9	0.224		1200000	9.9	0.575
1200000	10	20.5		1200000	10	27.8		1200000	10	0.224		1200000	10	0.573
1300000	0.1	0.215		1300000	0.1	10.3		1300000	0.1	1.91e-06		1300000	0.1	0.000709
1300000	0.2	1.5		1300000	0.2	36.3		1300000	0.2	4.32e-05		1300000	0.2	0.00997
1300000	0.3	3.51		1300000	0.3	57.5		1300000	0.3	0.000236		1300000	0.3	0.0373
1300000	0.4	5.66		1300000	0.4	70.6		1300000	0.4	0.000729		1300000	0.4	0.0843
1300000	0.5	7.68		1300000	0.5	77.7		1300000	0.5	0.00166		1300000	0.5	0.147
1300000	0.6	9.49		1300000	0.6	80.9		1300000	0.6	0.00311		1300000	0.6	0.219
1300000	0.7	11.1		1300000	0.7	81.8		1300000	0.7	0.00515		1300000	0.7	0.296
1300000	0.8	12.5		1300000	0.8	81.3		1300000	0.8	0.00778		1300000	0.8	0.374
1300000	0.9	13.7		1300000	0.9	80.2		1300000	0.9	0.011		1300000	0.9	0.449
1300000	1	14.7		1300000	1	78.6		1300000	1	0.0147		1300000	1	0.52
1300000	1.1	15.7		1300000	1.1	76.8		1300000	1.1	0.0189		1300000	1.1	0.585
1300000	1.2	16.5		1300000	1.2	74.9		1300000	1.2	0.0236		1300000	1.2	0.645
1300000	1.3	17.2		1300000	1.3	73.1		1300000	1.3	0.0286		1300000	1.3	0.699
1300000	1.4	17.9		1300000	1.4	71.3		1300000	1.4	0.0339		1300000	1.4	0.748
1300000	1.5	18.4		1300000	1.5	69.6		1300000	1.5	0.0394		1300000	1.5	0.791
1300000	1.6	19		1300000	1.6	67.9		1300000	1.6	0.0451		1300000	1.6	0.828
1300000	1.7	19.4		1300000	1.7	66.4		1300000	1.7	0.051		1300000	1.7	0.862
1300000	1.8	19.9		1300000	1.8	64.9		1300000	1.8	0.0569		1300000	1.8	0.891
1300000	1.9	20.3		1300000	1.9	63.6		1300000	1.9	0.063		1300000	1.9	0.916
1300000	2	20.6		1300000	2	62.3		1300000	2	0.069		1300000	2	0.937
1300000	2.1	21		1300000	2.1	61.1		1300000	2.1	0.0751		1300000	2.1	0.956
1300000	2.2	21.3		1300000	2.2	59.9		1300000	2.2	0.0811		1300000	2.2	0.971
1300000	2.3	21.6		1300000	2.3	58.9		1300000	2.3	0.0871		1300000	2.3	0.985
1300000	2.4	21.8		1300000	2.4	57.9		1300000	2.4	0.093		1300000	2.4	0.996
1300000	2.5	22.1		1300000	2.5	56.9		1300000	2.5	0.0989		1300000	2.5	1
1300000	2.6	22.3		1300000	2.6	56		1300000	2.6	0.105		1300000	2.6	1.01
1300000	2.7	22.5		1300000	2.7	55.2		1300000	2.7	0.11		1300000	2.7	1.02
1300000	2.8	22.7		1300000	2.8	54.4		1300000	2.8	0.116		1300000	2.8	1.02
1300000	2.9	22.9		1300000	2.9	53.7		1300000	2.9	0.121		1300000	2.9	1.03
1300000	3	23.1		1300000	3	53		1300000	3	0.127		1300000	3	1.03
1300000	3.1	23.3		1300000	3.1	52.3		1300000	3.1	0.132		1300000	3.1	1.03
1300000	3.2	23.4		1300000	3.2	51.7		1300000	3.2	0.137		1300000	3.2	1.03
1300000	3.3	23.6		1300000	3.3	51.1		1300000	3.3	0.142		1300000	3.3	1.03
1300000	3.4	23.7		1300000	3.4	50.5		1300000	3.4	0.147		1300000	3.4	1.03
1300000	3.5	23.9		1300000	3.5	49.9		1300000	3.5	0.152		1300000	3.5	1.03
1300000	3.6	24		1300000	3.6	49.4		1300000	3.6	0.157		1300000	3.6	1.03
1300000	3.7	24.1		1300000	3.7	48.9		1300000	3.7	0.161		1300000	3.7	1.02
1300000	3.8	24.2		1300000	3.8	48.5		1300000	3.8	0.166		1300000	3.8	1.02
1300000	3.9	24.3		1300000	3.9	48		1300000	3.9	0.17		1300000	3.9	1.02
1300000	4	24.4		1300000	4	47.6		1300000	4	0.174		1300000	4	1.01
1300000	4.1	24.5		1300000	4.1	47.2		1300000	4.1	0.178		1300000	4.1	1.01
1300000	4.2	24.6		1300000	4.2	46.8		1300000	4.2	0.182		1300000	4.2	1.01
1300000	4.3	24.7		1300000	4.3	46.4		1300000	4.3	0.186		1300000	4.3	1
1300000	4.4	24.8		1300000	4.4	46		1300000	4.4	0.19		1300000	4.4	1
1300000	4.5	24.9		1300000	4.5	45.7		1300000	4.5	0.194		1300000	4.5	0.995
1300000	4.6	25		1300000	4.6	45.3		1300000	4.6	0.197		1300000	4.6	0.991
1300000	4.7	25.1		1300000	4.7	45		1300000	4.7	0.201		1300000	4.7	0.987
1300000	4.8	25.1		1300000	4.8	44.7		1300000	4.8	0.204		1300000	4.8	0.983
1300000	4.9	25.2		1300000	4.9	44.4		1300000	4.9	0.208		1300000	4.9	0.978
1300000	5	25.3		1300000	5	44.1		1300000	5	0.211		1300000	5	0.974
1300000	5.1	25.4		1300000	5.1	43.8		1300000	5.1	0.214		1300000	5.1	0.969
1300000	5.2	25.4		1300000	5.2	43.6		1300000	5.2	0.217		1300000	5.2	0.965
1300000	5.3	25.5		1300000	5.3	43.3		1300000	5.3	0.22		1300000	5.3	0.96
1300000	5.4	25.5		1300000	5.4	43.1		1300000	5.4	0.223		1300000	5.4	0.955
1300000	5.5	25.6		1300000	5.5	42.8		1300000	5.5	0.226		1300000	5.5	0.951
1300000	5.6	25.7		1300000	5.6	42.6		1300000	5.6	0.229		1300000	5.6	0.946
1300000	5.7	25.7		1300000	5.7	42.4		1300000	5.7	0.232		1300000	5.7	0.942
1300000	5.8	25.8		1300000	5.8	42.2		1300000	5.8	0.235		1300000	5.8	0.937
1300000	5.9	25.8		1300000	5.9	41.9		1300000	5.9	0.237		1300000	5.9	0.933
1300000	6	25.9		1300000	6	41.7		1300000	6	0.24		1300000	6	0.928
1300000	6.1	25.9		1300000	6.1	41.5		1300000	6.1	0.242		1300000	6.1	0.924
1300000	6.2	26		1300000	6.2	41.4		1300000	6.2	0.245		1300000	6.2	0.92
1300000	6.3	26		1300000	6.3	41.2		1300000	6.3	0.247		1300000	6.3	0.915
1300000	6.4	26.1		1300000	6.4	41		1300000	6.4	0.25		1300000	6.4	0.911
1300000	6.5	26.1		1300000	6.5	40.8		1300000	6.5	0.252		1300000	6.5	0.907
1300000	6.6	26.1		1300000	6.6	40.6		1300000	6.6	0.254		1300000	6.6	0.903
1300000	6.7	26.2		1300000	6.7	40.5		1300000	6.7	0.256		1300000	6.7	0.898
1300000	6.8	26.2		1300000	6.8	40.3		1300000	6.8	0.258		1300000	6.8	0.894
1300000	6.9	26.3		1300000	6.9	40.2		1300000	6.9	0.26		1300000	6.9	0.89
1300000	7	26.3		1300000	7	40		1300000	7	0.262		1300000	7	0.886
1300000	7.1	26.3		1300000	7.1	39.9		1300000	7.1	0.264		1300000	7.1	0.882
1300000	7.2	26.4		1300000	7.2	39.7		1300000	7.2	0.266		1300000	7.2	0.878
1300000	7.3	26.4		1300000	7.3	39.6		1300000	7.3	0.268		1300000	7.3	0.875
1300000	7.4	26.4		1300000	7.4	39.4		1300000	7.4	0.27		1300000	7.4	0.871
1300000	7.5	26.5		1300000	7.5	39.3		1300000	7.5	0.272		1300000	7.5	0.867
1300000	7.6	26.5		1300000	7.6	39.2		1300000	7.6	0.274		1300000	7.6	0.863
1300000	7.7	26.5		1300000	7.7	39.1		1300000	7.7	0.276		1300000	7.7	0.86
1300000	7.8	26.6		1300000	7.8	38.9		1300000	7.8	0.277		1300000	7.8	0.856
1300000	7.9	26.6		1300000	7.9	38.8		1300000	7.9	0.279		1300000	7.9	0.852
1300000	8	26.6		1300000	8	38.7		1300000	8	0.281		1300000	8	0.849
1300000	8.1	26.7		1300000	8.1	38.6		1300000	8.1	0.282		1300000	8.1	0.845
1300000	8.2	26.7		1300000	8.2	38.5		1300000	8.2	0.284		1300000	8.2	0.842
1300000	8.3	26.7		1300000	8.3	38.4		1300000	8.3	0.285		1300000	8.3	0.838
1300000	8.4	26.7		1300000	8.4	38.3		1300000	8.4	0.287		1300000	8.4	0.835
1300000	8.5	26.8		1300000	8.5	38.2		1300000	8.5	0.289		1300000	8.5	0.832
1300000	8.6	26.8		1300000	8.6	38		1300000	8.6	0.29		1300000	8.6	0.829
1300000	8.7	26.8		1300000	8.7	38		1300000	8.7	0.291		1300000	8.7	0.825
1300000	8.8	26.8		1300000	8.8	37.9		1300000	8.8	0.293		1300000	8.8	0.822
1300000	8.9	26.9		1300000	8.9	37.8		1300000	8.9	0.294		1300000	8.9	0.819
1300000	9	26.9		1300000	9	37.7		1300000	9	0.296		1300000	9	0.816
1300000	9.1	26.9		1300000	9.1	37.6		1300000	9.1	0.297		1300000	9.1	0.813
1300000	9.2	26.9		1300000	9.2	37.5		1300000	9.2	0.298		1300000	9.2	0.81
1300000	9.3	27		1300000	9.3	37.4		1300000	9.3	0.3		1300000	9.3	0.807
1300000	9.4	27		1300000	9.4	37.3		1300000	9.4	0.301		1300000	9.4	0.804
1300000	9.5	27		1300000	9.5	37.2		1300000	9.5	0.302		1300000	9.5	0.801
1300000	9.6	27		1300000	9.6	37.1		1300000	9.6	0.303		1300000	9.6	0.798
1300000	9.7	27.1		1300000	9.7	37.1		1300000	9.7	0.304		1300000	9.7	0.796
1300000	9.8	27.1		1300000	9.8	37		1300000	9.8	0.306		1300000	9.8	0.793
1300000	9.9	27.1		1300000	9.9	36.9		1300000	9.9	0.307		1300000	9.9	0.79
1300000	10	27.1		1300000	10	36.8		1300000	10	0.308		1300000	10	0.787
1400000	0.1	0.282		1400000	0.1	13.3		1400000	0.1	2.56e-06		1400000	0.1	0.000944
1400000	0.2	1.97		1400000	0.2	47		1400000	0.2	5.78e-05		1400000	0.2	0.0133
1400000	0.3	4.59		1400000	0.3	74.5		1400000	0.3	0.000316		1400000	0.3	0.0498
1400000	0.4	7.39		1400000	0.4	91.6		1400000	0.4	0.000976		1400000	0.4	0.113
1400000	0.5	10		1400000	0.5	101		1400000	0.5	0.00222		1400000	0.5	0.196
1400000	0.6	12.4		1400000	0.6	105		1400000	0.6	0.00417		1400000	0.6	0.293
1400000	0.7	14.4		1400000	0.7	106		1400000	0.7	0.0069		1400000	0.7	0.396
1400000	0.8	16.2		1400000	0.8	106		1400000	0.8	0.0104		1400000	0.8	0.5
1400000	0.9	17.8		1400000	0.9	104		1400000	0.9	0.0147		1400000	0.9	0.601
1400000	1	19.2		1400000	1	102		1400000	1	0.0197		1400000	1	0.696
1400000	1.1	20.4		1400000	1.1	99.8		1400000	1.1	0.0254		1400000	1.1	0.785
1400000	1.2	21.4		1400000	1.2	97.4		1400000	1.2	0.0316		1400000	1.2	0.865
1400000	1.3	22.4		1400000	1.3	95		1400000	1.3	0.0383		1400000	1.3	0.938
1400000	1.4	23.2		1400000	1.4	92.7		1400000	1.4	0.0453		1400000	1.4	1
1400000	1.5	24		1400000	1.5	90.4		1400000	1.5	0.0528		1400000	1.5	1.06
1400000	1.6	24.7		1400000	1.6	88.3		1400000	1.6	0.0604		1400000	1.6	1.11
1400000	1.7	25.3		1400000	1.7	86.3		1400000	1.7	0.0683		1400000	1.7	1.16
1400000	1.8	25.8		1400000	1.8	84.4		1400000	1.8	0.0763		1400000	1.8	1.19
1400000	1.9	26.3		1400000	1.9	82.6		1400000	1.9	0.0844		1400000	1.9	1.23
1400000	2	26.8		1400000	2	80.9		1400000	2	0.0925		1400000	2	1.26
1400000	2.1	27.2		1400000	2.1	79.3		1400000	2.1	0.101		1400000	2.1	1.28
1400000	2.2	27.6		1400000	2.2	77.9		1400000	2.2	0.109		1400000	2.2	1.3
1400000	2.3	28		1400000	2.3	76.5		1400000	2.3	0.117		1400000	2.3	1.32
1400000	2.4	28.3		1400000	2.4	75.2		1400000	2.4	0.125		1400000	2.4	1.34
1400000	2.5	28.7		1400000	2.5	73.9		1400000	2.5	0.133		1400000	2.5	1.35
1400000	2.6	28.9		1400000	2.6	72.8		1400000	2.6	0.14		1400000	2.6	1.36
1400000	2.7	29.2		1400000	2.7	71.7		1400000	2.7	0.148		1400000	2.7	1.37
1400000	2.8	29.5		1400000	2.8	70.6		1400000	2.8	0.155		1400000	2.8	1.37
1400000	2.9	29.7		1400000	2.9	69.7		1400000	2.9	0.163		1400000	2.9	1.38
1400000	3	30		1400000	3	68.7		1400000	3	0.17		1400000	3	1.38
1400000	3.1	30.2		1400000	3.1	67.8		1400000	3.1	0.177		1400000	3.1	1.38
1400000	3.2	30.4		1400000	3.2	67		1400000	3.2	0.184		1400000	3.2	1.38
1400000	3.3	30.6		1400000	3.3	66.2		1400000	3.3	0.191		1400000	3.3	1.38
1400000	3.4	30.7		1400000	3.4	65.5		1400000	3.4	0.197		1400000	3.4	1.38
1400000	3.5	30.9		1400000	3.5	64.8		1400000	3.5	0.204		1400000	3.5	1.38
1400000	3.6	31.1		1400000	3.6	64.1		1400000	3.6	0.21		1400000	3.6	1.38
1400000	3.7	31.2		1400000	3.7	63.4		1400000	3.7	0.216		1400000	3.7	1.37
1400000	3.8	31.4		1400000	3.8	62.8		1400000	3.8	0.222		1400000	3.8	1.37
1400000	3.9	31.5		1400000	3.9	62.2		1400000	3.9	0.228		1400000	3.9	1.37
1400000	4	31.7		1400000	4	61.7		1400000	4	0.233		1400000	4	1.36
1400000	4.1	31.8		1400000	4.1	61.1		1400000	4.1	0.239		1400000	4.1	1.36
1400000	4.2	31.9		1400000	4.2	60.6		1400000	4.2	0.244		1400000	4.2	1.35
1400000	4.3	32		1400000	4.3	60.1		1400000	4.3	0.25		1400000	4.3	1.35
1400000	4.4	32.2		1400000	4.4	59.6		1400000	4.4	0.255		1400000	4.4	1.34
1400000	4.5	32.3		1400000	4.5	59.2		1400000	4.5	0.26		1400000	4.5	1.34
1400000	4.6	32.4		1400000	4.6	58.8		1400000	4.6	0.265		1400000	4.6	1.33
1400000	4.7	32.5		1400000	4.7	58.3		1400000	4.7	0.269		1400000	4.7	1.32
1400000	4.8	32.6		1400000	4.8	57.9		1400000	4.8	0.274		1400000	4.8	1.32
1400000	4.9	32.7		1400000	4.9	57.5		1400000	4.9	0.279		1400000	4.9	1.31
1400000	5	32.7		1400000	5	57.2		1400000	5	0.283		1400000	5	1.31
1400000	5.1	32.8		1400000	5.1	56.8		1400000	5.1	0.287		1400000	5.1	1.3
1400000	5.2	32.9		1400000	5.2	56.5		1400000	5.2	0.291		1400000	5.2	1.29
1400000	5.3	33		1400000	5.3	56.1		1400000	5.3	0.296		1400000	5.3	1.29
1400000	5.4	33.1		1400000	5.4	55.8		1400000	5.4	0.299		1400000	5.4	1.28
1400000	5.5	33.2		1400000	5.5	55.5		1400000	5.5	0.303		1400000	5.5	1.28
1400000	5.6	33.2		1400000	5.6	55.2		1400000	5.6	0.307		1400000	5.6	1.27
1400000	5.7	33.3		1400000	5.7	54.9		1400000	5.7	0.311		1400000	5.7	1.26
1400000	5.8	33.4		1400000	5.8	54.6		1400000	5.8	0.314		1400000	5.8	1.26
1400000	5.9	33.4		1400000	5.9	54.3		1400000	5.9	0.318		1400000	5.9	1.25
1400000	6	33.5		1400000	6	54.1		1400000	6	0.321		1400000	6	1.25
1400000	6.1	33.6		1400000	6.1	53.8		1400000	6.1	0.325		1400000	6.1	1.24
1400000	6.2	33.6		1400000	6.2	53.6		1400000	6.2	0.328		1400000	6.2	1.23
1400000	6.3	33.7		1400000	6.3	53.3		1400000	6.3	0.331		1400000	6.3	1.23
1400000	6.4	33.7		1400000	6.4	53.1		1400000	6.4	0.334		1400000	6.4	1.22
1400000	6.5	33.8		1400000	6.5	52.9		1400000	6.5	0.337		1400000	6.5	1.22
1400000	6.6	33.8		1400000	6.6	52.6		1400000	6.6	0.34		1400000	6.6	1.21
1400000	6.7	33.9		1400000	6.7	52.4		1400000	6.7	0.343		1400000	6.7	1.21
1400000	6.8	33.9		1400000	6.8	52.2		1400000	6.8	0.346		1400000	6.8	1.2
1400000	6.9	34		1400000	6.9	52		1400000	6.9	0.349		1400000	6.9	1.19
1400000	7	34		1400000	7	51.8		1400000	7	0.352		1400000	7	1.19
1400000	7.1	34.1		1400000	7.1	51.6		1400000	7.1	0.354		1400000	7.1	1.18
1400000	7.2	34.1		1400000	7.2	51.4		1400000	7.2	0.357		1400000	7.2	1.18
1400000	7.3	34.2		1400000	7.3	51.2		1400000	7.3	0.36		1400000	7.3	1.17
1400000	7.4	34.2		1400000	7.4	51.1		1400000	7.4	0.362		1400000	7.4	1.17
1400000	7.5	34.3		1400000	7.5	50.9		1400000	7.5	0.365		1400000	7.5	1.16
1400000	7.6	34.3		1400000	7.6	50.7		1400000	7.6	0.367		1400000	7.6	1.16
1400000	7.7	34.3		1400000	7.7	50.6		1400000	7.7	0.369		1400000	7.7	1.15
1400000	7.8	34.4		1400000	7.8	50.4		1400000	7.8	0.372		1400000	7.8	1.15
1400000	7.9	34.4		1400000	7.9	50.2		1400000	7.9	0.374		1400000	7.9	1.14
1400000	8	34.5		1400000	8	50.1		1400000	8	0.376		1400000	8	1.14
1400000	8.1	34.5		1400000	8.1	49.9		1400000	8.1	0.378		1400000	8.1	1.13
1400000	8.2	34.5		1400000	8.2	49.8		1400000	8.2	0.381		1400000	8.2	1.13
1400000	8.3	34.6		1400000	8.3	49.7		1400000	8.3	0.383		1400000	8.3	1.13
1400000	8.4	34.6		1400000	8.4	49.5		1400000	8.4	0.385		1400000	8.4	1.12
1400000	8.5	34.6		1400000	8.5	49.4		1400000	8.5	0.387		1400000	8.5	1.12
1400000	8.6	34.7		1400000	8.6	49.2		1400000	8.6	0.389		1400000	8.6	1.11
1400000	8.7	34.7		1400000	8.7	49.1		1400000	8.7	0.391		1400000	8.7	1.11
1400000	8.8	34.7		1400000	8.8	49		1400000	8.8	0.392		1400000	8.8	1.1
1400000	8.9	34.8		1400000	8.9	48.9		1400000	8.9	0.394		1400000	8.9	1.1
1400000	9	34.8		1400000	9	48.7		1400000	9	0.396		1400000	9	1.09
1400000	9.1	34.8		1400000	9.1	48.6		1400000	9.1	0.398		1400000	9.1	1.09
1400000	9.2	34.8		1400000	9.2	48.5		1400000	9.2	0.4		1400000	9.2	1.09
1400000	9.3	34.9		1400000	9.3	48.4		1400000	9.3	0.401		1400000	9.3	1.08
1400000	9.4	34.9		1400000	9.4	48.3		1400000	9.4	0.403		1400000	9.4	1.08
1400000	9.5	34.9		1400000	9.5	48.2		1400000	9.5	0.405		1400000	9.5	1.07
1400000	9.6	35		1400000	9.6	48.1		1400000	9.6	0.406		1400000	9.6	1.07
1400000	9.7	35		1400000	9.7	48		1400000	9.7	0.408		1400000	9.7	1.07
1400000	9.8	35		1400000	9.8	47.9		1400000	9.8	0.41		1400000	9.8	1.06
1400000	9.9	35		1400000	9.9	47.8		1400000	9.9	0.411		1400000	9.9	1.06
1400000	10	35.1		1400000	10	47.7		1400000	10	0.413		1400000	10	1.06
1500000	0.1	0.362		1500000	0.1	16.9		1500000	0.1	3.35e-06		1500000	0.1	0.00123
1500000	0.2	2.52		1500000	0.2	59.5		1500000	0.2	7.57e-05		1500000	0.2	0.0174
1500000	0.3	5.88		1500000	0.3	94.5		1500000	0.3	0.000414		1500000	0.3	0.0652
1500000	0.4	9.46		1500000	0.4	116		1500000	0.4	0.00128		1500000	0.4	0.147
1500000	0.5	12.8		1500000	0.5	128		1500000	0.5	0.00291		1500000	0.5	0.257
1500000	0.6	15.8		1500000	0.6	134		1500000	0.6	0.00547		1500000	0.6	0.384
1500000	0.7	18.5		1500000	0.7	135		1500000	0.7	0.00905		1500000	0.7	0.52
1500000	0.8	20.7		1500000	0.8	135		1500000	0.8	0.0137		1500000	0.8	0.656
1500000	0.9	22.7		1500000	0.9	133		1500000	0.9	0.0193		1500000	0.9	0.789
1500000	1	24.5		1500000	1	130		1500000	1	0.0259		1500000	1	0.914
1500000	1.1	26		1500000	1.1	127		1500000	1.1	0.0333		1500000	1.1	1.03
1500000	1.2	27.3		1500000	1.2	124		1500000	1.2	0.0414		1500000	1.2	1.14
1500000	1.3	28.5		1500000	1.3	121		1500000	1.3	0.0502		1500000	1.3	1.23
1500000	1.4	29.6		1500000	1.4	118		1500000	1.4	0.0595		1500000	1.4	1.32
1500000	1.5	30.5		1500000	1.5	115		1500000	1.5	0.0692		1500000	1.5	1.39
1500000	1.6	31.4		1500000	1.6	112		1500000	1.6	0.0793		1500000	1.6	1.46
1500000	1.7	32.2		1500000	1.7	110		1500000	1.7	0.0896		1500000	1.7	1.52
1500000	1.8	32.9		1500000	1.8	107		1500000	1.8	0.1		1500000	1.8	1.57
1500000	1.9	33.5		1500000	1.9	105		1500000	1.9	0.111		1500000	1.9	1.62
1500000	2	34.1		1500000	2	103		1500000	2	0.121		1500000	2	1.65
1500000	2.1	34.7		1500000	2.1	101		1500000	2.1	0.132		1500000	2.1	1.69
1500000	2.2	35.1		1500000	2.2	99.1		1500000	2.2	0.143		1500000	2.2	1.71
1500000	2.3	35.6		1500000	2.3	97.3		1500000	2.3	0.153		1500000	2.3	1.74
1500000	2.4	36		1500000	2.4	95.6		1500000	2.4	0.164		1500000	2.4	1.76
1500000	2.5	36.4		1500000	2.5	94		1500000	2.5	0.174		1500000	2.5	1.77
1500000	2.6	36.8		1500000	2.6	92.6		1500000	2.6	0.184		1500000	2.6	1.79
1500000	2.7	37.2		1500000	2.7	91.2		1500000	2.7	0.194		1500000	2.7	1.8
1500000	2.8	37.5		1500000	2.8	89.8		1500000	2.8	0.204		1500000	2.8	1.81
1500000	2.9	37.8		1500000	2.9	88.6		1500000	2.9	0.214		1500000	2.9	1.81
1500000	3	38.1		1500000	3	87.4		1500000	3	0.223		1500000	3	1.82
1500000	3.1	38.3		1500000	3.1	86.3		1500000	3.1	0.232		1500000	3.1	1.82
1500000	3.2	38.6		1500000	3.2	85.2		1500000	3.2	0.241		1500000	3.2	1.82
1500000	3.3	38.8		1500000	3.3	84.2		1500000	3.3	0.25		1500000	3.3	1.82
1500000	3.4	39.1		1500000	3.4	83.2		1500000	3.4	0.259		1500000	3.4	1.82
1500000	3.5	39.3		1500000	3.5	82.3		1500000	3.5	0.267		1500000	3.5	1.81
1500000	3.6	39.5		1500000	3.6	81.5		1500000	3.6	0.276		1500000	3.6	1.81
1500000	3.7	39.7		1500000	3.7	80.6		1500000	3.7	0.284		1500000	3.7	1.81
1500000	3.8	39.9		1500000	3.8	79.8		1500000	3.8	0.291		1500000	3.8	1.8
1500000	3.9	40		1500000	3.9	79.1		1500000	3.9	0.299		1500000	3.9	1.8
1500000	4	40.2		1500000	4	78.4		1500000	4	0.307		1500000	4	1.79
1500000	4.1	40.4		1500000	4.1	77.7		1500000	4.1	0.314		1500000	4.1	1.79
1500000	4.2	40.5		1500000	4.2	77		1500000	4.2	0.321		1500000	4.2	1.78
1500000	4.3	40.7		1500000	4.3	76.4		1500000	4.3	0.328		1500000	4.3	1.77
1500000	4.4	40.8		1500000	4.4	75.8		1500000	4.4	0.335		1500000	4.4	1.76
1500000	4.5	41		1500000	4.5	75.2		1500000	4.5	0.341		1500000	4.5	1.76
1500000	4.6	41.1		1500000	4.6	74.6		1500000	4.6	0.348		1500000	4.6	1.75
1500000	4.7	41.2		1500000	4.7	74.1		1500000	4.7	0.354		1500000	4.7	1.74
1500000	4.8	41.3		1500000	4.8	73.6		1500000	4.8	0.36		1500000	4.8	1.73
1500000	4.9	41.4		1500000	4.9	73.1		1500000	4.9	0.366		1500000	4.9	1.73
1500000	5	41.6		1500000	5	72.6		1500000	5	0.372		1500000	5	1.72
1500000	5.1	41.7		1500000	5.1	72.1		1500000	5.1	0.377		1500000	5.1	1.71
1500000	5.2	41.8		1500000	5.2	71.7		1500000	5.2	0.383		1500000	5.2	1.7
1500000	5.3	41.9		1500000	5.3	71.3		1500000	5.3	0.388		1500000	5.3	1.69
1500000	5.4	42		1500000	5.4	70.9		1500000	5.4	0.393		1500000	5.4	1.69
1500000	5.5	42.1		1500000	5.5	70.5		1500000	5.5	0.398		1500000	5.5	1.68
1500000	5.6	42.2		1500000	5.6	70.1		1500000	5.6	0.403		1500000	5.6	1.67
1500000	5.7	42.2		1500000	5.7	69.7		1500000	5.7	0.408		1500000	5.7	1.66
1500000	5.8	42.3		1500000	5.8	69.3		1500000	5.8	0.413		1500000	5.8	1.65
1500000	5.9	42.4		1500000	5.9	69		1500000	5.9	0.418		1500000	5.9	1.65
1500000	6	42.5		1500000	6	68.6		1500000	6	0.422		1500000	6	1.64
1500000	6.1	42.6		1500000	6.1	68.3		1500000	6.1	0.427		1500000	6.1	1.63
1500000	6.2	42.6		1500000	6.2	68		1500000	6.2	0.431		1500000	6.2	1.62
1500000	6.3	42.7		1500000	6.3	67.7		1500000	6.3	0.435		1500000	6.3	1.62
1500000	6.4	42.8		1500000	6.4	67.4		1500000	6.4	0.439		1500000	6.4	1.61
1500000	6.5	42.9		1500000	6.5	67.1		1500000	6.5	0.443		1500000	6.5	1.6
1500000	6.6	42.9		1500000	6.6	66.8		1500000	6.6	0.447		1500000	6.6	1.59
1500000	6.7	43		1500000	6.7	66.5		1500000	6.7	0.451		1500000	6.7	1.59
1500000	6.8	43		1500000	6.8	66.3		1500000	6.8	0.455		1500000	6.8	1.58
1500000	6.9	43.1		1500000	6.9	66		1500000	6.9	0.458		1500000	6.9	1.57
1500000	7	43.2		1500000	7	65.7		1500000	7	0.462		1500000	7	1.56
1500000	7.1	43.2		1500000	7.1	65.5		1500000	7.1	0.465		1500000	7.1	1.56
1500000	7.2	43.3		1500000	7.2	65.3		1500000	7.2	0.469		1500000	7.2	1.55
1500000	7.3	43.3		1500000	7.3	65		1500000	7.3	0.472		1500000	7.3	1.54
1500000	7.4	43.4		1500000	7.4	64.8		1500000	7.4	0.476		1500000	7.4	1.54
1500000	7.5	43.4		1500000	7.5	64.6		1500000	7.5	0.479		1500000	7.5	1.53
1500000	7.6	43.5		1500000	7.6	64.4		1500000	7.6	0.482		1500000	7.6	1.52
1500000	7.7	43.5		1500000	7.7	64.2		1500000	7.7	0.485		1500000	7.7	1.52
1500000	7.8	43.6		1500000	7.8	63.9		1500000	7.8	0.488		1500000	7.8	1.51
1500000	7.9	43.6		1500000	7.9	63.7		1500000	7.9	0.491		1500000	7.9	1.5
1500000	8	43.7		1500000	8	63.6		1500000	8	0.494		1500000	8	1.5
1500000	8.1	43.7		1500000	8.1	63.4		1500000	8.1	0.497		1500000	8.1	1.49
1500000	8.2	43.8		1500000	8.2	63.2		1500000	8.2	0.5		1500000	8.2	1.48
1500000	8.3	43.8		1500000	8.3	63		1500000	8.3	0.502		1500000	8.3	1.48
1500000	8.4	43.9		1500000	8.4	62.8		1500000	8.4	0.505		1500000	8.4	1.47
1500000	8.5	43.9		1500000	8.5	62.6		1500000	8.5	0.508		1500000	8.5	1.47
1500000	8.6	43.9		1500000	8.6	62.5		1500000	8.6	0.51		1500000	8.6	1.46
1500000	8.7	44		1500000	8.7	62.3		1500000	8.7	0.513		1500000	8.7	1.46
1500000	8.8	44		1500000	8.8	62.1		1500000	8.8	0.515		1500000	8.8	1.45
1500000	8.9	44.1		1500000	8.9	62		1500000	8.9	0.518		1500000	8.9	1.44
1500000	9	44.1		1500000	9	61.8		1500000	9	0.52		1500000	9	1.44
1500000	9.1	44.1		1500000	9.1	61.7		1500000	9.1	0.523		1500000	9.1	1.43
1500000	9.2	44.2		1500000	9.2	61.5		1500000	9.2	0.525		1500000	9.2	1.43
1500000	9.3	44.2		1500000	9.3	61.4		1500000	9.3	0.527		1500000	9.3	1.42
1500000	9.4	44.2		1500000	9.4	61.2		1500000	9.4	0.529		1500000	9.4	1.42
1500000	9.5	44.3		1500000	9.5	61.1		1500000	9.5	0.532		1500000	9.5	1.41
1500000	9.6	44.3		1500000	9.6	61		1500000	9.6	0.534		1500000	9.6	1.41
1500000	9.7	44.3		1500000	9.7	60.8		1500000	9.7	0.536		1500000	9.7	1.4
1500000	9.8	44.4		1500000	9.8	60.7		1500000	9.8	0.538		1500000	9.8	1.4
1500000	9.9	44.4		1500000	9.9	60.6		1500000	9.9	0.54		1500000	9.9	1.39
1500000	10	44.4		1500000	10	60.5		1500000	10	0.542		1500000	10	1.39
1600000	0.1	0.457		1600000	0.1	21		1600000	0.1	4.31e-06		1600000	0.1	0.00158
1600000	0.2	3.17		1600000	0.2	74		1600000	0.2	9.75e-05		1600000	0.2	0.0223
1600000	0.3	7.39		1600000	0.3	118		1600000	0.3	0.000533		1600000	0.3	0.0837
1600000	0.4	11.9		1600000	0.4	145		1600000	0.4	0.00165		1600000	0.4	0.19
1600000	0.5	16.1		1600000	0.5	160		1600000	0.5	0.00374		1600000	0.5	0.331
1600000	0.6	19.9		1600000	0.6	167		1600000	0.6	0.00704		1600000	0.6	0.495
1600000	0.7	23.2		1600000	0.7	169		1600000	0.7	0.0117		1600000	0.7	0.67
1600000	0.8	26		1600000	0.8	169		1600000	0.8	0.0176		1600000	0.8	0.846
1600000	0.9	28.5		1600000	0.9	166		1600000	0.9	0.0249		1600000	0.9	1.02
1600000	1	30.7		1600000	1	163		1600000	1	0.0333		1600000	1	1.18
1600000	1.1	32.6		1600000	1.1	159		1600000	1.1	0.0429		1600000	1.1	1.33
1600000	1.2	34.2		1600000	1.2	155		1600000	1.2	0.0534		1600000	1.2	1.47
1600000	1.3	35.7		1600000	1.3	152		1600000	1.3	0.0647		1600000	1.3	1.59
1600000	1.4	37.1		1600000	1.4	148		1600000	1.4	0.0767		1600000	1.4	1.7
1600000	1.5	38.2		1600000	1.5	144		1600000	1.5	0.0893		1600000	1.5	1.8
1600000	1.6	39.3		1600000	1.6	141		1600000	1.6	0.102		1600000	1.6	1.89
1600000	1.7	40.3		1600000	1.7	137		1600000	1.7	0.116		1600000	1.7	1.96
1600000	1.8	41.1		1600000	1.8	134		1600000	1.8	0.129		1600000	1.8	2.03
1600000	1.9	41.9		1600000	1.9	132		1600000	1.9	0.143		1600000	1.9	2.09
1600000	2	42.7		1600000	2	129		1600000	2	0.156		1600000	2	2.14
1600000	2.1	43.3		1600000	2.1	126		1600000	2.1	0.17		1600000	2.1	2.18
1600000	2.2	43.9		1600000	2.2	124		1600000	2.2	0.184		1600000	2.2	2.21
1600000	2.3	44.5		1600000	2.3	122		1600000	2.3	0.198		1600000	2.3	2.25
1600000	2.4	45		1600000	2.4	120		1600000	2.4	0.211		1600000	2.4	2.27
1600000	2.5	45.5		1600000	2.5	118		1600000	2.5	0.224		1600000	2.5	2.29
1600000	2.6	46		1600000	2.6	116		1600000	2.6	0.237		1600000	2.6	2.31
1600000	2.7	46.4		1600000	2.7	114		1600000	2.7	0.25		1600000	2.7	2.32
1600000	2.8	46.8		1600000	2.8	112		1600000	2.8	0.263		1600000	2.8	2.33
1600000	2.9	47.2		1600000	2.9	111		1600000	2.9	0.276		1600000	2.9	2.34
1600000	3	47.5		1600000	3	109		1600000	3	0.288		1600000	3	2.35
1600000	3.1	47.9		1600000	3.1	108		1600000	3.1	0.3		1600000	3.1	2.35
1600000	3.2	48.2		1600000	3.2	106		1600000	3.2	0.311		1600000	3.2	2.35
1600000	3.3	48.5		1600000	3.3	105		1600000	3.3	0.323		1600000	3.3	2.35
1600000	3.4	48.8		1600000	3.4	104		1600000	3.4	0.334		1600000	3.4	2.35
1600000	3.5	49		1600000	3.5	103		1600000	3.5	0.345		1600000	3.5	2.34
1600000	3.6	49.3		1600000	3.6	102		1600000	3.6	0.355		1600000	3.6	2.34
1600000	3.7	49.5		1600000	3.7	101		1600000	3.7	0.366		1600000	3.7	2.33
1600000	3.8	49.7		1600000	3.8	99.7		1600000	3.8	0.376		1600000	3.8	2.33
1600000	3.9	50		1600000	3.9	98.8		1600000	3.9	0.386		1600000	3.9	2.32
1600000	4	50.2		1600000	4	97.9		1600000	4	0.395		1600000	4	2.31
1600000	4.1	50.4		1600000	4.1	97		1600000	4.1	0.405		1600000	4.1	2.31
1600000	4.2	50.6		1600000	4.2	96.2		1600000	4.2	0.414		1600000	4.2	2.3
1600000	4.3	50.7		1600000	4.3	95.4		1600000	4.3	0.423		1600000	4.3	2.29
1600000	4.4	50.9		1600000	4.4	94.6		1600000	4.4	0.432		1600000	4.4	2.28
1600000	4.5	51.1		1600000	4.5	93.9		1600000	4.5	0.44		1600000	4.5	2.27
1600000	4.6	51.2		1600000	4.6	93.2		1600000	4.6	0.448		1600000	4.6	2.26
1600000	4.7	51.4		1600000	4.7	92.5		1600000	4.7	0.456		1600000	4.7	2.25
1600000	4.8	51.5		1600000	4.8	91.8		1600000	4.8	0.464		1600000	4.8	2.24
1600000	4.9	51.7		1600000	4.9	91.2		1600000	4.9	0.472		1600000	4.9	2.23
1600000	5	51.8		1600000	5	90.6		1600000	5	0.479		1600000	5	2.22
1600000	5.1	52		1600000	5.1	90		1600000	5.1	0.487		1600000	5.1	2.21
1600000	5.2	52.1		1600000	5.2	89.5		1600000	5.2	0.494		1600000	5.2	2.2
1600000	5.3	52.2		1600000	5.3	88.9		1600000	5.3	0.501		1600000	5.3	2.19
1600000	5.4	52.3		1600000	5.4	88.4		1600000	5.4	0.507		1600000	5.4	2.18
1600000	5.5	52.4		1600000	5.5	87.9		1600000	5.5	0.514		1600000	5.5	2.17
1600000	5.6	52.6		1600000	5.6	87.4		1600000	5.6	0.52		1600000	5.6	2.16
1600000	5.7	52.7		1600000	5.7	86.9		1600000	5.7	0.527		1600000	5.7	2.15
1600000	5.8	52.8		1600000	5.8	86.5		1600000	5.8	0.533		1600000	5.8	2.14
1600000	5.9	52.9		1600000	5.9	86.1		1600000	5.9	0.539		1600000	5.9	2.13
1600000	6	53		1600000	6	85.6		1600000	6	0.544		1600000	6	2.12
1600000	6.1	53.1		1600000	6.1	85.2		1600000	6.1	0.55		1600000	6.1	2.11
1600000	6.2	53.2		1600000	6.2	84.8		1600000	6.2	0.556		1600000	6.2	2.1
1600000	6.3	53.2		1600000	6.3	84.4		1600000	6.3	0.561		1600000	6.3	2.09
1600000	6.4	53.3		1600000	6.4	84		1600000	6.4	0.566		1600000	6.4	2.08
1600000	6.5	53.4		1600000	6.5	83.7		1600000	6.5	0.572		1600000	6.5	2.07
1600000	6.6	53.5		1600000	6.6	83.3		1600000	6.6	0.577		1600000	6.6	2.06
1600000	6.7	53.6		1600000	6.7	83		1600000	6.7	0.582		1600000	6.7	2.05
1600000	6.8	53.7		1600000	6.8	82.6		1600000	6.8	0.587		1600000	6.8	2.04
1600000	6.9	53.7		1600000	6.9	82.3		1600000	6.9	0.591		1600000	6.9	2.03
1600000	7	53.8		1600000	7	82		1600000	7	0.596		1600000	7	2.02
1600000	7.1	53.9		1600000	7.1	81.7		1600000	7.1	0.6		1600000	7.1	2.01
1600000	7.2	53.9		1600000	7.2	81.4		1600000	7.2	0.605		1600000	7.2	2
1600000	7.3	54		1600000	7.3	81.1		1600000	7.3	0.609		1600000	7.3	1.99
1600000	7.4	54.1		1600000	7.4	80.8		1600000	7.4	0.613		1600000	7.4	1.98
1600000	7.5	54.1		1600000	7.5	80.5		1600000	7.5	0.618		1600000	7.5	1.98
1600000	7.6	54.2		1600000	7.6	80.3		1600000	7.6	0.622		1600000	7.6	1.97
1600000	7.7	54.3		1600000	7.7	80		1600000	7.7	0.626		1600000	7.7	1.96
1600000	7.8	54.3		1600000	7.8	79.7		1600000	7.8	0.63		1600000	7.8	1.95
1600000	7.9	54.4		1600000	7.9	79.5		1600000	7.9	0.633		1600000	7.9	1.94
1600000	8	54.4		1600000	8	79.2		1600000	8	0.637		1600000	8	1.93
1600000	8.1	54.5		1600000	8.1	79		1600000	8.1	0.641		1600000	8.1	1.93
1600000	8.2	54.5		1600000	8.2	78.8		1600000	8.2	0.645		1600000	8.2	1.92
1600000	8.3	54.6		1600000	8.3	78.5		1600000	8.3	0.648		1600000	8.3	1.91
1600000	8.4	54.7		1600000	8.4	78.3		1600000	8.4	0.652		1600000	8.4	1.9
1600000	8.5	54.7		1600000	8.5	78.1		1600000	8.5	0.655		1600000	8.5	1.89
1600000	8.6	54.8		1600000	8.6	77.9		1600000	8.6	0.658		1600000	8.6	1.89
1600000	8.7	54.8		1600000	8.7	77.7		1600000	8.7	0.662		1600000	8.7	1.88
1600000	8.8	54.9		1600000	8.8	77.5		1600000	8.8	0.665		1600000	8.8	1.87
1600000	8.9	54.9		1600000	8.9	77.3		1600000	8.9	0.668		1600000	8.9	1.87
1600000	9	54.9		1600000	9	77.1		1600000	9	0.671		1600000	9	1.86
1600000	9.1	55		1600000	9.1	76.9		1600000	9.1	0.674		1600000	9.1	1.85
1600000	9.2	55		1600000	9.2	76.7		1600000	9.2	0.677		1600000	9.2	1.84
1600000	9.3	55.1		1600000	9.3	76.5		1600000	9.3	0.68		1600000	9.3	1.84
1600000	9.4	55.1		1600000	9.4	76.3		1600000	9.4	0.683		1600000	9.4	1.83
1600000	9.5	55.2		1600000	9.5	76.2		1600000	9.5	0.686		1600000	9.5	1.82
1600000	9.6	55.2		1600000	9.6	76		1600000	9.6	0.688		1600000	9.6	1.82
1600000	9.7	55.2		1600000	9.7	75.8		1600000	9.7	0.691		1600000	9.7	1.81
1600000	9.8	55.3		1600000	9.8	75.7		1600000	9.8	0.694		1600000	9.8	1.81
1600000	9.9	55.3		1600000	9.9	75.5		1600000	9.9	0.696		1600000	9.9	1.8
1600000	10	55.4		1600000	10	75.3		1600000	10	0.699		1600000	10	1.79
1700000	0.1	0.568		1700000	0.1	25.8		1700000	0.1	5.46e-06		1700000	0.1	0.00199
1700000	0.2	3.93		1700000	0.2	90.6		1700000	0.2	0.000124		1700000	0.2	0.0281
1700000	0.3	9.16		1700000	0.3	144		1700000	0.3	0.000676		1700000	0.3	0.106
1700000	0.4	14.7		1700000	0.4	178		1700000	0.4	0.00209		1700000	0.4	0.24
1700000	0.5	19.9		1700000	0.5	197		1700000	0.5	0.00475		1700000	0.5	0.419
1700000	0.6	24.6		1700000	0.6	206		1700000	0.6	0.00893		1700000	0.6	0.627
1700000	0.7	28.6		1700000	0.7	208		1700000	0.7	0.0148		1700000	0.7	0.849
1700000	0.8	32.1		1700000	0.8	208		1700000	0.8	0.0223		1700000	0.8	1.07
1700000	0.9	35.2		1700000	0.9	205		1700000	0.9	0.0315		1700000	0.9	1.29
1700000	1	37.9		1700000	1	201		1700000	1	0.0423		1700000	1	1.5
1700000	1.1	40.2		1700000	1.1	196		1700000	1.1	0.0544		1700000	1.1	1.69
1700000	1.2	42.2		1700000	1.2	191		1700000	1.2	0.0677		1700000	1.2	1.86
1700000	1.3	44.1		1700000	1.3	187		1700000	1.3	0.0821		1700000	1.3	2.02
1700000	1.4	45.7		1700000	1.4	182		1700000	1.4	0.0973		1700000	1.4	2.16
1700000	1.5	47.1		1700000	1.5	178		1700000	1.5	0.113		1700000	1.5	2.29
1700000	1.6	48.4		1700000	1.6	173		1700000	1.6	0.13		1700000	1.6	2.4
1700000	1.7	49.6		1700000	1.7	169		1700000	1.7	0.147		1700000	1.7	2.5
1700000	1.8	50.7		1700000	1.8	166		1700000	1.8	0.164		1700000	1.8	2.58
1700000	1.9	51.6		1700000	1.9	162		1700000	1.9	0.181		1700000	1.9	2.65
1700000	2	52.5		1700000	2	159		1700000	2	0.199		1700000	2	2.72
1700000	2.1	53.3		1700000	2.1	156		1700000	2.1	0.216		1700000	2.1	2.77
1700000	2.2	54.1		1700000	2.2	153		1700000	2.2	0.234		1700000	2.2	2.82
1700000	2.3	54.8		1700000	2.3	150		1700000	2.3	0.251		1700000	2.3	2.86
1700000	2.4	55.4		1700000	2.4	147		1700000	2.4	0.268		1700000	2.4	2.89
1700000	2.5	56		1700000	2.5	145		1700000	2.5	0.285		1700000	2.5	2.91
1700000	2.6	56.6		1700000	2.6	142		1700000	2.6	0.301		1700000	2.6	2.94
1700000	2.7	57.1		1700000	2.7	140		1700000	2.7	0.318		1700000	2.7	2.95
1700000	2.8	57.6		1700000	2.8	138		1700000	2.8	0.334		1700000	2.8	2.97
1700000	2.9	58		1700000	2.9	136		1700000	2.9	0.35		1700000	2.9	2.98
1700000	3	58.5		1700000	3	134		1700000	3	0.365		1700000	3	2.98
1700000	3.1	58.9		1700000	3.1	133		1700000	3.1	0.38		1700000	3.1	2.99
1700000	3.2	59.2		1700000	3.2	131		1700000	3.2	0.395		1700000	3.2	2.99
1700000	3.3	59.6		1700000	3.3	129		1700000	3.3	0.41		1700000	3.3	2.99
1700000	3.4	59.9		1700000	3.4	128		1700000	3.4	0.424		1700000	3.4	2.99
1700000	3.5	60.3		1700000	3.5	127		1700000	3.5	0.438		1700000	3.5	2.98
1700000	3.6	60.6		1700000	3.6	125		1700000	3.6	0.451		1700000	3.6	2.98
1700000	3.7	60.9		1700000	3.7	124		1700000	3.7	0.465		1700000	3.7	2.97
1700000	3.8	61.1		1700000	3.8	123		1700000	3.8	0.477		1700000	3.8	2.96
1700000	3.9	61.4		1700000	3.9	121		1700000	3.9	0.49		1700000	3.9	2.95
1700000	4	61.7		1700000	4	120		1700000	4	0.502		1700000	4	2.94
1700000	4.1	61.9		1700000	4.1	119		1700000	4.1	0.514		1700000	4.1	2.93
1700000	4.2	62.1		1700000	4.2	118		1700000	4.2	0.526		1700000	4.2	2.92
1700000	4.3	62.3		1700000	4.3	117		1700000	4.3	0.537		1700000	4.3	2.91
1700000	4.4	62.6		1700000	4.4	116		1700000	4.4	0.548		1700000	4.4	2.9
1700000	4.5	62.8		1700000	4.5	115		1700000	4.5	0.559		1700000	4.5	2.89
1700000	4.6	62.9		1700000	4.6	115		1700000	4.6	0.569		1700000	4.6	2.87
1700000	4.7	63.1		1700000	4.7	114		1700000	4.7	0.579		1700000	4.7	2.86
1700000	4.8	63.3		1700000	4.8	113		1700000	4.8	0.589		1700000	4.8	2.85
1700000	4.9	63.5		1700000	4.9	112		1700000	4.9	0.599		1700000	4.9	2.84
1700000	5	63.7		1700000	5	111		1700000	5	0.609		1700000	5	2.82
1700000	5.1	63.8		1700000	5.1	111		1700000	5.1	0.618		1700000	5.1	2.81
1700000	5.2	64		1700000	5.2	110		1700000	5.2	0.627		1700000	5.2	2.8
1700000	5.3	64.1		1700000	5.3	109		1700000	5.3	0.636		1700000	5.3	2.78
1700000	5.4	64.3		1700000	5.4	109		1700000	5.4	0.644		1700000	5.4	2.77
1700000	5.5	64.4		1700000	5.5	108		1700000	5.5	0.653		1700000	5.5	2.76
1700000	5.6	64.5		1700000	5.6	107		1700000	5.6	0.661		1700000	5.6	2.74
1700000	5.7	64.7		1700000	5.7	107		1700000	5.7	0.669		1700000	5.7	2.73
1700000	5.8	64.8		1700000	5.8	106		1700000	5.8	0.676		1700000	5.8	2.72
1700000	5.9	64.9		1700000	5.9	106		1700000	5.9	0.684		1700000	5.9	2.7
1700000	6	65		1700000	6	105		1700000	6	0.691		1700000	6	2.69
1700000	6.1	65.1		1700000	6.1	105		1700000	6.1	0.699		1700000	6.1	2.68
1700000	6.2	65.3		1700000	6.2	104		1700000	6.2	0.706		1700000	6.2	2.67
1700000	6.3	65.4		1700000	6.3	104		1700000	6.3	0.713		1700000	6.3	2.65
1700000	6.4	65.5		1700000	6.4	103		1700000	6.4	0.719		1700000	6.4	2.64
1700000	6.5	65.6		1700000	6.5	103		1700000	6.5	0.726		1700000	6.5	2.63
1700000	6.6	65.7		1700000	6.6	102		1700000	6.6	0.732		1700000	6.6	2.62
1700000	6.7	65.8		1700000	6.7	102		1700000	6.7	0.739		1700000	6.7	2.6
1700000	6.8	65.9		1700000	6.8	102		1700000	6.8	0.745		1700000	6.8	2.59
1700000	6.9	65.9		1700000	6.9	101		1700000	6.9	0.751		1700000	6.9	2.58
1700000	7	66		1700000	7	101		1700000	7	0.757		1700000	7	2.57
1700000	7.1	66.1		1700000	7.1	100		1700000	7.1	0.762		1700000	7.1	2.56
1700000	7.2	66.2		1700000	7.2	100		1700000	7.2	0.768		1700000	7.2	2.54
1700000	7.3	66.3		1700000	7.3	99.6		1700000	7.3	0.774		1700000	7.3	2.53
1700000	7.4	66.4		1700000	7.4	99.2		1700000	7.4	0.779		1700000	7.4	2.52
1700000	7.5	66.4		1700000	7.5	98.9		1700000	7.5	0.784		1700000	7.5	2.51
1700000	7.6	66.5		1700000	7.6	98.6		1700000	7.6	0.79		1700000	7.6	2.5
1700000	7.7	66.6		1700000	7.7	98.2		1700000	7.7	0.795		1700000	7.7	2.49
1700000	7.8	66.7		1700000	7.8	97.9		1700000	7.8	0.8		1700000	7.8	2.48
1700000	7.9	66.7		1700000	7.9	97.6		1700000	7.9	0.804		1700000	7.9	2.47
1700000	8	66.8		1700000	8	97.3		1700000	8	0.809		1700000	8	2.46
1700000	8.1	66.9		1700000	8.1	97		1700000	8.1	0.814		1700000	8.1	2.45
1700000	8.2	66.9		1700000	8.2	96.7		1700000	8.2	0.818		1700000	8.2	2.44
1700000	8.3	67		1700000	8.3	96.4		1700000	8.3	0.823		1700000	8.3	2.43
1700000	8.4	67.1		1700000	8.4	96.2		1700000	8.4	0.827		1700000	8.4	2.42
1700000	8.5	67.1		1700000	8.5	95.9		1700000	8.5	0.832		1700000	8.5	2.41
1700000	8.6	67.2		1700000	8.6	95.6		1700000	8.6	0.836		1700000	8.6	2.4
1700000	8.7	67.2		1700000	8.7	95.4		1700000	8.7	0.84		1700000	8.7	2.39
1700000	8.8	67.3		1700000	8.8	95.1		1700000	8.8	0.844		1700000	8.8	2.38
1700000	8.9	67.4		1700000	8.9	94.9		1700000	8.9	0.848		1700000	8.9	2.37
1700000	9	67.4		1700000	9	94.6		1700000	9	0.852		1700000	9	2.36
1700000	9.1	67.5		1700000	9.1	94.4		1700000	9.1	0.856		1700000	9.1	2.35
1700000	9.2	67.5		1700000	9.2	94.2		1700000	9.2	0.86		1700000	9.2	2.34
1700000	9.3	67.6		1700000	9.3	93.9		1700000	9.3	0.863		1700000	9.3	2.34
1700000	9.4	67.6		1700000	9.4	93.7		1700000	9.4	0.867		1700000	9.4	2.33
1700000	9.5	67.7		1700000	9.5	93.5		1700000	9.5	0.871		1700000	9.5	2.32
1700000	9.6	67.7		1700000	9.6	93.3		1700000	9.6	0.874		1700000	9.6	2.31
1700000	9.7	67.8		1700000	9.7	93.1		1700000	9.7	0.878		1700000	9.7	2.3
1700000	9.8	67.8		1700000	9.8	92.9		1700000	9.8	0.881		1700000	9.8	2.29
1700000	9.9	67.9		1700000	9.9	92.7		1700000	9.9	0.884		1700000	9.9	2.29
1700000	10	67.9		1700000	10	92.5		1700000	10	0.888		1700000	10	2.28
1800000	0.1	0.696		1800000	0.1	31.2		1800000	0.1	6.83e-06		1800000	0.1	0.00247
1800000	0.2	4.81		1800000	0.2	109		1800000	0.2	0.000154		1800000	0.2	0.035
1800000	0.3	11.2		1800000	0.3	174		1800000	0.3	0.000845		1800000	0.3	0.132
1800000	0.4	18		1800000	0.4	216		1800000	0.4	0.00261		1800000	0.4	0.3
1800000	0.5	24.3		1800000	0.5	239		1800000	0.5	0.00594		1800000	0.5	0.524
1800000	0.6	30		1800000	0.6	249		1800000	0.6	0.0112		1800000	0.6	0.784
1800000	0.7	34.9		1800000	0.7	253		1800000	0.7	0.0185		1800000	0.7	1.06
1800000	0.8	39.2		1800000	0.8	252		1800000	0.8	0.0279		1800000	0.8	1.34
1800000	0.9	42.9		1800000	0.9	249		1800000	0.9	0.0395		1800000	0.9	1.62
1800000	1	46.1		1800000	1	244		1800000	1	0.0529		1800000	1	1.87
1800000	1.1	48.9		1800000	1.1	238		1800000	1.1	0.0681		1800000	1.1	2.11
1800000	1.2	51.4		1800000	1.2	233		1800000	1.2	0.0848		1800000	1.2	2.33
1800000	1.3	53.6		1800000	1.3	227		1800000	1.3	0.103		1800000	1.3	2.53
1800000	1.4	55.6		1800000	1.4	221		1800000	1.4	0.122		1800000	1.4	2.71
1800000	1.5	57.3		1800000	1.5	216		1800000	1.5	0.142		1800000	1.5	2.87
1800000	1.6	58.9		1800000	1.6	211		1800000	1.6	0.162		1800000	1.6	3.01
1800000	1.7	60.3		1800000	1.7	206		1800000	1.7	0.184		1800000	1.7	3.13
1800000	1.8	61.6		1800000	1.8	201		1800000	1.8	0.205		1800000	1.8	3.23
1800000	1.9	62.7		1800000	1.9	197		1800000	1.9	0.227		1800000	1.9	3.33
1800000	2	63.8		1800000	2	193		1800000	2	0.249		1800000	2	3.41
1800000	2.1	64.8		1800000	2.1	189		1800000	2.1	0.271		1800000	2.1	3.47
1800000	2.2	65.7		1800000	2.2	185		1800000	2.2	0.292		1800000	2.2	3.53
1800000	2.3	66.5		1800000	2.3	182		1800000	2.3	0.314		1800000	2.3	3.58
1800000	2.4	67.3		1800000	2.4	179		1800000	2.4	0.335		1800000	2.4	3.62
1800000	2.5	68		1800000	2.5	176		1800000	2.5	0.357		1800000	2.5	3.66
1800000	2.6	68.7		1800000	2.6	173		1800000	2.6	0.377		1800000	2.6	3.68
1800000	2.7	69.3		1800000	2.7	170		1800000	2.7	0.398		1800000	2.7	3.7
1800000	2.8	69.9		1800000	2.8	168		1800000	2.8	0.418		1800000	2.8	3.72
1800000	2.9	70.4		1800000	2.9	165		1800000	2.9	0.438		1800000	2.9	3.73
1800000	3	70.9		1800000	3	163		1800000	3	0.457		1800000	3	3.74
1800000	3.1	71.4		1800000	3.1	161		1800000	3.1	0.476		1800000	3.1	3.75
1800000	3.2	71.9		1800000	3.2	159		1800000	3.2	0.495		1800000	3.2	3.75
1800000	3.3	72.3		1800000	3.3	157		1800000	3.3	0.513		1800000	3.3	3.75
1800000	3.4	72.7		1800000	3.4	155		1800000	3.4	0.531		1800000	3.4	3.74
1800000	3.5	73.1		1800000	3.5	154		1800000	3.5	0.548		1800000	3.5	3.74
1800000	3.6	73.5		1800000	3.6	152		1800000	3.6	0.565		1800000	3.6	3.73
1800000	3.7	73.8		1800000	3.7	150		1800000	3.7	0.582		1800000	3.7	3.72
1800000	3.8	74.1		1800000	3.8	149		1800000	3.8	0.598		1800000	3.8	3.71
1800000	3.9	74.4		1800000	3.9	147		1800000	3.9	0.614		1800000	3.9	3.7
1800000	4	74.7		1800000	4	146		1800000	4	0.629		1800000	4	3.69
1800000	4.1	75		1800000	4.1	145		1800000	4.1	0.644		1800000	4.1	3.68
1800000	4.2	75.3		1800000	4.2	143		1800000	4.2	0.658		1800000	4.2	3.67
1800000	4.3	75.6		1800000	4.3	142		1800000	4.3	0.672		1800000	4.3	3.65
1800000	4.4	75.8		1800000	4.4	141		1800000	4.4	0.686		1800000	4.4	3.64
1800000	4.5	76.1		1800000	4.5	140		1800000	4.5	0.7		1800000	4.5	3.62
1800000	4.6	76.3		1800000	4.6	139		1800000	4.6	0.713		1800000	4.6	3.61
1800000	4.7	76.5		1800000	4.7	138		1800000	4.7	0.726		1800000	4.7	3.59
1800000	4.8	76.7		1800000	4.8	137		1800000	4.8	0.738		1800000	4.8	3.57
1800000	4.9	76.9		1800000	4.9	136		1800000	4.9	0.75		1800000	4.9	3.56
1800000	5	77.1		1800000	5	135		1800000	5	0.762		1800000	5	3.54
1800000	5.1	77.3		1800000	5.1	134		1800000	5.1	0.774		1800000	5.1	3.52
1800000	5.2	77.5		1800000	5.2	133		1800000	5.2	0.785		1800000	5.2	3.51
1800000	5.3	77.7		1800000	5.3	133		1800000	5.3	0.796		1800000	5.3	3.49
1800000	5.4	77.9		1800000	5.4	132		1800000	5.4	0.807		1800000	5.4	3.47
1800000	5.5	78		1800000	5.5	131		1800000	5.5	0.817		1800000	5.5	3.46
1800000	5.6	78.2		1800000	5.6	130		1800000	5.6	0.827		1800000	5.6	3.44
1800000	5.7	78.3		1800000	5.7	130		1800000	5.7	0.837		1800000	5.7	3.42
1800000	5.8	78.5		1800000	5.8	129		1800000	5.8	0.847		1800000	5.8	3.41
1800000	5.9	78.6		1800000	5.9	128		1800000	5.9	0.857		1800000	5.9	3.39
1800000	6	78.8		1800000	6	128		1800000	6	0.866		1800000	6	3.37
1800000	6.1	78.9		1800000	6.1	127		1800000	6.1	0.875		1800000	6.1	3.36
1800000	6.2	79		1800000	6.2	126		1800000	6.2	0.884		1800000	6.2	3.34
1800000	6.3	79.2		1800000	6.3	126		1800000	6.3	0.892		1800000	6.3	3.33
1800000	6.4	79.3		1800000	6.4	125		1800000	6.4	0.901		1800000	6.4	3.31
1800000	6.5	79.4		1800000	6.5	125		1800000	6.5	0.909		1800000	6.5	3.3
1800000	6.6	79.5		1800000	6.6	124		1800000	6.6	0.917		1800000	6.6	3.28
1800000	6.7	79.6		1800000	6.7	124		1800000	6.7	0.925		1800000	6.7	3.26
1800000	6.8	79.8		1800000	6.8	123		1800000	6.8	0.933		1800000	6.8	3.25
1800000	6.9	79.9		1800000	6.9	123		1800000	6.9	0.94		1800000	6.9	3.23
1800000	7	80		1800000	7	122		1800000	7	0.948		1800000	7	3.22
1800000	7.1	80.1		1800000	7.1	122		1800000	7.1	0.955		1800000	7.1	3.21
1800000	7.2	80.2		1800000	7.2	121		1800000	7.2	0.962		1800000	7.2	3.19
1800000	7.3	80.3		1800000	7.3	121		1800000	7.3	0.969		1800000	7.3	3.18
1800000	7.4	80.4		1800000	7.4	120		1800000	7.4	0.976		1800000	7.4	3.16
1800000	7.5	80.5		1800000	7.5	120		1800000	7.5	0.982		1800000	7.5	3.15
1800000	7.6	80.5		1800000	7.6	119		1800000	7.6	0.989		1800000	7.6	3.13
1800000	7.7	80.6		1800000	7.7	119		1800000	7.7	0.995		1800000	7.7	3.12
1800000	7.8	80.7		1800000	7.8	119		1800000	7.8	1		1800000	7.8	3.11
1800000	7.9	80.8		1800000	7.9	118		1800000	7.9	1.01		1800000	7.9	3.09
1800000	8	80.9		1800000	8	118		1800000	8	1.01		1800000	8	3.08
1800000	8.1	81		1800000	8.1	118		1800000	8.1	1.02		1800000	8.1	3.07
1800000	8.2	81		1800000	8.2	117		1800000	8.2	1.02		1800000	8.2	3.06
1800000	8.3	81.1		1800000	8.3	117		1800000	8.3	1.03		1800000	8.3	3.04
1800000	8.4	81.2		1800000	8.4	116		1800000	8.4	1.04		1800000	8.4	3.03
1800000	8.5	81.3		1800000	8.5	116		1800000	8.5	1.04		1800000	8.5	3.02
1800000	8.6	81.3		1800000	8.6	116		1800000	8.6	1.05		1800000	8.6	3.01
1800000	8.7	81.4		1800000	8.7	116		1800000	8.7	1.05		1800000	8.7	3
1800000	8.8	81.5		1800000	8.8	115		1800000	8.8	1.06		1800000	8.8	2.98
1800000	8.9	81.5		1800000	8.9	115		1800000	8.9	1.06		1800000	8.9	2.97
1800000	9	81.6		1800000	9	115		1800000	9	1.07		1800000	9	2.96
1800000	9.1	81.7		1800000	9.1	114		1800000	9.1	1.07		1800000	9.1	2.95
1800000	9.2	81.7		1800000	9.2	114		1800000	9.2	1.08		1800000	9.2	2.94
1800000	9.3	81.8		1800000	9.3	114		1800000	9.3	1.08		1800000	9.3	2.93
1800000	9.4	81.9		1800000	9.4	114		1800000	9.4	1.09		1800000	9.4	2.92
1800000	9.5	81.9		1800000	9.5	113		1800000	9.5	1.09		1800000	9.5	2.91
1800000	9.6	82		1800000	9.6	113		1800000	9.6	1.09		1800000	9.6	2.9
1800000	9.7	82		1800000	9.7	113		1800000	9.7	1.1		1800000	9.7	2.89
1800000	9.8	82.1		1800000	9.8	112		1800000	9.8	1.1		1800000	9.8	2.88
1800000	9.9	82.1		1800000	9.9	112		1800000	9.9	1.11		1800000	9.9	2.87
1800000	10	82.2		1800000	10	112		1800000	10	1.11		1800000	10	2.86
1900000	0.1	0.842		1900000	0.1	37.3		1900000	0.1	8.43e-06		1900000	0.1	0.00304
1900000	0.2	5.81		1900000	0.2	130		1900000	0.2	0.000191		1900000	0.2	0.0431
1900000	0.3	13.5		1900000	0.3	208		1900000	0.3	0.00104		1900000	0.3	0.163
1900000	0.4	21.7		1900000	0.4	258		1900000	0.4	0.00322		1900000	0.4	0.369
1900000	0.5	29.3		1900000	0.5	285		1900000	0.5	0.00733		1900000	0.5	0.646
1900000	0.6	36.1		1900000	0.6	299		1900000	0.6	0.0138		1900000	0.6	0.968
1900000	0.7	42		1900000	0.7	303		1900000	0.7	0.0228		1900000	0.7	1.31
1900000	0.8	47.1		1900000	0.8	302		1900000	0.8	0.0345		1900000	0.8	1.66
1900000	0.9	51.6		1900000	0.9	298		1900000	0.9	0.0487		1900000	0.9	2
1900000	1	55.4		1900000	1	293		1900000	1	0.0654		1900000	1	2.32
1900000	1.1	58.8		1900000	1.1	286		1900000	1.1	0.0841		1900000	1.1	2.62
1900000	1.2	61.8		1900000	1.2	279		1900000	1.2	0.105		1900000	1.2	2.89
1900000	1.3	64.4		1900000	1.3	273		1900000	1.3	0.127		1900000	1.3	3.13
1900000	1.4	66.7		1900000	1.4	266		1900000	1.4	0.151		1900000	1.4	3.35
1900000	1.5	68.8		1900000	1.5	259		1900000	1.5	0.175		1900000	1.5	3.55
1900000	1.6	70.7		1900000	1.6	253		1900000	1.6	0.201		1900000	1.6	3.72
1900000	1.7	72.4		1900000	1.7	247		1900000	1.7	0.227		1900000	1.7	3.87
1900000	1.8	73.9		1900000	1.8	242		1900000	1.8	0.254		1900000	1.8	4.01
1900000	1.9	75.3		1900000	1.9	236		1900000	1.9	0.28		1900000	1.9	4.12
1900000	2	76.6		1900000	2	232		1900000	2	0.307		1900000	2	4.22
1900000	2.1	77.7		1900000	2.1	227		1900000	2.1	0.335		1900000	2.1	4.3
1900000	2.2	78.8		1900000	2.2	223		1900000	2.2	0.362		1900000	2.2	4.38
1900000	2.3	79.8		1900000	2.3	218		1900000	2.3	0.388		1900000	2.3	4.44
1900000	2.4	80.7		1900000	2.4	215		1900000	2.4	0.415		1900000	2.4	4.49
1900000	2.5	81.6		1900000	2.5	211		1900000	2.5	0.441		1900000	2.5	4.53
1900000	2.6	82.3		1900000	2.6	208		1900000	2.6	0.467		1900000	2.6	4.56
1900000	2.7	83.1		1900000	2.7	204		1900000	2.7	0.492		1900000	2.7	4.59
1900000	2.8	83.8		1900000	2.8	201		1900000	2.8	0.517		1900000	2.8	4.61
1900000	2.9	84.4		1900000	2.9	198		1900000	2.9	0.542		1900000	2.9	4.62
1900000	3	85		1900000	3	196		1900000	3	0.566		1900000	3	4.64
1900000	3.1	85.6		1900000	3.1	193		1900000	3.1	0.589		1900000	3.1	4.64
1900000	3.2	86.1		1900000	3.2	191		1900000	3.2	0.612		1900000	3.2	4.64
1900000	3.3	86.6		1900000	3.3	188		1900000	3.3	0.635		1900000	3.3	4.64
1900000	3.4	87.1		1900000	3.4	186		1900000	3.4	0.657		1900000	3.4	4.64
1900000	3.5	87.6		1900000	3.5	184		1900000	3.5	0.678		1900000	3.5	4.63
1900000	3.6	88		1900000	3.6	182		1900000	3.6	0.699		1900000	3.6	4.62
1900000	3.7	88.4		1900000	3.7	180		1900000	3.7	0.72		1900000	3.7	4.61
1900000	3.8	88.8		1900000	3.8	178		1900000	3.8	0.739		1900000	3.8	4.6
1900000	3.9	89.2		1900000	3.9	177		1900000	3.9	0.759		1900000	3.9	4.59
1900000	4	89.5		1900000	4	175		1900000	4	0.778		1900000	4	4.57
1900000	4.1	89.9		1900000	4.1	173		1900000	4.1	0.796		1900000	4.1	4.56
1900000	4.2	90.2		1900000	4.2	172		1900000	4.2	0.814		1900000	4.2	4.54
1900000	4.3	90.5		1900000	4.3	170		1900000	4.3	0.832		1900000	4.3	4.52
1900000	4.4	90.8		1900000	4.4	169		1900000	4.4	0.849		1900000	4.4	4.51
1900000	4.5	91.1		1900000	4.5	168		1900000	4.5	0.866		1900000	4.5	4.49
1900000	4.6	91.4		1900000	4.6	166		1900000	4.6	0.882		1900000	4.6	4.47
1900000	4.7	91.6		1900000	4.7	165		1900000	4.7	0.898		1900000	4.7	4.45
1900000	4.8	91.9		1900000	4.8	164		1900000	4.8	0.913		1900000	4.8	4.43
1900000	4.9	92.1		1900000	4.9	163		1900000	4.9	0.928		1900000	4.9	4.41
1900000	5	92.3		1900000	5	162		1900000	5	0.943		1900000	5	4.39
1900000	5.1	92.6		1900000	5.1	161		1900000	5.1	0.957		1900000	5.1	4.37
1900000	5.2	92.8		1900000	5.2	160		1900000	5.2	0.971		1900000	5.2	4.35
1900000	5.3	93		1900000	5.3	159		1900000	5.3	0.985		1900000	5.3	4.32
1900000	5.4	93.2		1900000	5.4	158		1900000	5.4	0.998		1900000	5.4	4.3
1900000	5.5	93.4		1900000	5.5	157		1900000	5.5	1.01		1900000	5.5	4.28
1900000	5.6	93.6		1900000	5.6	156		1900000	5.6	1.02		1900000	5.6	4.26
1900000	5.7	93.8		1900000	5.7	155		1900000	5.7	1.04		1900000	5.7	4.24
1900000	5.8	93.9		1900000	5.8	154		1900000	5.8	1.05		1900000	5.8	4.22
1900000	5.9	94.1		1900000	5.9	154		1900000	5.9	1.06		1900000	5.9	4.2
1900000	6	94.3		1900000	6	153		1900000	6	1.07		1900000	6	4.18
1900000	6.1	94.4		1900000	6.1	152		1900000	6.1	1.08		1900000	6.1	4.16
1900000	6.2	94.6		1900000	6.2	151		1900000	6.2	1.09		1900000	6.2	4.14
1900000	6.3	94.7		1900000	6.3	151		1900000	6.3	1.1		1900000	6.3	4.12
1900000	6.4	94.9		1900000	6.4	150		1900000	6.4	1.11		1900000	6.4	4.1
1900000	6.5	95		1900000	6.5	149		1900000	6.5	1.12		1900000	6.5	4.08
1900000	6.6	95.2		1900000	6.6	149		1900000	6.6	1.13		1900000	6.6	4.06
1900000	6.7	95.3		1900000	6.7	148		1900000	6.7	1.14		1900000	6.7	4.04
1900000	6.8	95.4		1900000	6.8	147		1900000	6.8	1.15		1900000	6.8	4.02
1900000	6.9	95.6		1900000	6.9	147		1900000	6.9	1.16		1900000	6.9	4.01
1900000	7	95.7		1900000	7	146		1900000	7	1.17		1900000	7	3.99
1900000	7.1	95.8		1900000	7.1	146		1900000	7.1	1.18		1900000	7.1	3.97
1900000	7.2	95.9		1900000	7.2	145		1900000	7.2	1.19		1900000	7.2	3.95
1900000	7.3	96		1900000	7.3	145		1900000	7.3	1.2		1900000	7.3	3.93
1900000	7.4	96.2		1900000	7.4	144		1900000	7.4	1.21		1900000	7.4	3.92
1900000	7.5	96.3		1900000	7.5	143		1900000	7.5	1.22		1900000	7.5	3.9
1900000	7.6	96.4		1900000	7.6	143		1900000	7.6	1.22		1900000	7.6	3.88
1900000	7.7	96.5		1900000	7.7	143		1900000	7.7	1.23		1900000	7.7	3.87
1900000	7.8	96.6		1900000	7.8	142		1900000	7.8	1.24		1900000	7.8	3.85
1900000	7.9	96.7		1900000	7.9	142		1900000	7.9	1.25		1900000	7.9	3.83
1900000	8	96.8		1900000	8	141		1900000	8	1.25		1900000	8	3.82
1900000	8.1	96.9		1900000	8.1	141		1900000	8.1	1.26		1900000	8.1	3.8
1900000	8.2	97		1900000	8.2	140		1900000	8.2	1.27		1900000	8.2	3.78
1900000	8.3	97		1900000	8.3	140		1900000	8.3	1.27		1900000	8.3	3.77
1900000	8.4	97.1		1900000	8.4	139		1900000	8.4	1.28		1900000	8.4	3.75
1900000	8.5	97.2		1900000	8.5	139		1900000	8.5	1.29		1900000	8.5	3.74
1900000	8.6	97.3		1900000	8.6	139		1900000	8.6	1.29		1900000	8.6	3.72
1900000	8.7	97.4		1900000	8.7	138		1900000	8.7	1.3		1900000	8.7	3.71
1900000	8.8	97.5		1900000	8.8	138		1900000	8.8	1.31		1900000	8.8	3.7
1900000	8.9	97.5		1900000	8.9	138		1900000	8.9	1.31		1900000	8.9	3.68
1900000	9	97.6		1900000	9	137		1900000	9	1.32		1900000	9	3.67
1900000	9.1	97.7		1900000	9.1	137		1900000	9.1	1.33		1900000	9.1	3.65
1900000	9.2	97.8		1900000	9.2	137		1900000	9.2	1.33		1900000	9.2	3.64
1900000	9.3	97.8		1900000	9.3	136		1900000	9.3	1.34		1900000	9.3	3.63
1900000	9.4	97.9		1900000	9.4	136		1900000	9.4	1.34		1900000	9.4	3.61
1900000	9.5	98		1900000	9.5	136		1900000	9.5	1.35		1900000	9.5	3.6
1900000	9.6	98.1		1900000	9.6	135		1900000	9.6	1.35		1900000	9.6	3.59
1900000	9.7	98.1		1900000	9.7	135		1900000	9.7	1.36		1900000	9.7	3.57
1900000	9.8	98.2		1900000	9.8	135		1900000	9.8	1.36		1900000	9.8	3.56
1900000	9.9	98.3		1900000	9.9	134		1900000	9.9	1.37		1900000	9.9	3.55
1900000	10	98.3		1900000	10	134		1900000	10	1.37		1900000	10	3.54
2000000	0.1	1.01		2000000	0.1	44		2000000	0.1	1.03e-05		2000000	0.1	0.0037
2000000	0.2	6.94		2000000	0.2	154		2000000	0.2	0.000233		2000000	0.2	0.0525
2000000	0.3	16.1		2000000	0.3	245		2000000	0.3	0.00127		2000000	0.3	0.198
2000000	0.4	25.8		2000000	0.4	305		2000000	0.4	0.00394		2000000	0.4	0.45
2000000	0.5	34.9		2000000	0.5	338		2000000	0.5	0.00896		2000000	0.5	0.788
2000000	0.6	43		2000000	0.6	354		2000000	0.6	0.0168		2000000	0.6	1.18
2000000	0.7	50		2000000	0.7	360		2000000	0.7	0.0279		2000000	0.7	1.6
2000000	0.8	56.1		2000000	0.8	359		2000000	0.8	0.0422		2000000	0.8	2.03
2000000	0.9	61.4		2000000	0.9	354		2000000	0.9	0.0596		2000000	0.9	2.44
2000000	1	66		2000000	1	348		2000000	1	0.0799		2000000	1	2.84
2000000	1.1	70		2000000	1.1	340		2000000	1.1	0.103		2000000	1.1	3.2
2000000	1.2	73.5		2000000	1.2	332		2000000	1.2	0.128		2000000	1.2	3.53
2000000	1.3	76.6		2000000	1.3	324		2000000	1.3	0.155		2000000	1.3	3.84
2000000	1.4	79.3		2000000	1.4	316		2000000	1.4	0.184		2000000	1.4	4.11
2000000	1.5	81.8		2000000	1.5	308		2000000	1.5	0.214		2000000	1.5	4.35
2000000	1.6	84		2000000	1.6	301		2000000	1.6	0.245		2000000	1.6	4.56
2000000	1.7	86		2000000	1.7	294		2000000	1.7	0.277		2000000	1.7	4.74
2000000	1.8	87.8		2000000	1.8	287		2000000	1.8	0.31		2000000	1.8	4.91
2000000	1.9	89.4		2000000	1.9	281		2000000	1.9	0.343		2000000	1.9	5.05
2000000	2	90.9		2000000	2	275		2000000	2	0.376		2000000	2	5.17
2000000	2.1	92.3		2000000	2.1	269		2000000	2.1	0.409		2000000	2.1	5.27
2000000	2.2	93.5		2000000	2.2	264		2000000	2.2	0.442		2000000	2.2	5.36
2000000	2.3	94.7		2000000	2.3	259		2000000	2.3	0.475		2000000	2.3	5.43
2000000	2.4	95.8		2000000	2.4	255		2000000	2.4	0.507		2000000	2.4	5.5
2000000	2.5	96.8		2000000	2.5	251		2000000	2.5	0.539		2000000	2.5	5.55
2000000	2.6	97.7		2000000	2.6	246		2000000	2.6	0.571		2000000	2.6	5.59
2000000	2.7	98.6		2000000	2.7	243		2000000	2.7	0.602		2000000	2.7	5.62
2000000	2.8	99.4		2000000	2.8	239		2000000	2.8	0.633		2000000	2.8	5.65
2000000	2.9	100		2000000	2.9	236		2000000	2.9	0.663		2000000	2.9	5.67
2000000	3	101		2000000	3	232		2000000	3	0.692		2000000	3	5.68
2000000	3.1	102		2000000	3.1	229		2000000	3.1	0.721		2000000	3.1	5.69
2000000	3.2	102		2000000	3.2	226		2000000	3.2	0.749		2000000	3.2	5.69
2000000	3.3	103		2000000	3.3	224		2000000	3.3	0.776		2000000	3.3	5.69
2000000	3.4	103		2000000	3.4	221		2000000	3.4	0.803		2000000	3.4	5.68
2000000	3.5	104		2000000	3.5	218		2000000	3.5	0.83		2000000	3.5	5.68
2000000	3.6	104		2000000	3.6	216		2000000	3.6	0.855		2000000	3.6	5.67
2000000	3.7	105		2000000	3.7	214		2000000	3.7	0.88		2000000	3.7	5.65
2000000	3.8	105		2000000	3.8	212		2000000	3.8	0.905		2000000	3.8	5.64
2000000	3.9	106		2000000	3.9	210		2000000	3.9	0.928		2000000	3.9	5.62
2000000	4	106		2000000	4	208		2000000	4	0.951		2000000	4	5.6
2000000	4.1	107		2000000	4.1	206		2000000	4.1	0.974		2000000	4.1	5.58
2000000	4.2	107		2000000	4.2	204		2000000	4.2	0.996		2000000	4.2	5.56
2000000	4.3	107		2000000	4.3	202		2000000	4.3	1.02		2000000	4.3	5.54
2000000	4.4	108		2000000	4.4	201		2000000	4.4	1.04		2000000	4.4	5.52
2000000	4.5	108		2000000	4.5	199		2000000	4.5	1.06		2000000	4.5	5.5
2000000	4.6	108		2000000	4.6	197		2000000	4.6	1.08		2000000	4.6	5.47
2000000	4.7	109		2000000	4.7	196		2000000	4.7	1.1		2000000	4.7	5.45
2000000	4.8	109		2000000	4.8	195		2000000	4.8	1.12		2000000	4.8	5.42
2000000	4.9	109		2000000	4.9	193		2000000	4.9	1.14		2000000	4.9	5.4
2000000	5	109		2000000	5	192		2000000	5	1.15		2000000	5	5.37
2000000	5.1	110		2000000	5.1	191		2000000	5.1	1.17		2000000	5.1	5.35
2000000	5.2	110		2000000	5.2	189		2000000	5.2	1.19		2000000	5.2	5.32
2000000	5.3	110		2000000	5.3	188		2000000	5.3	1.2		2000000	5.3	5.3
2000000	5.4	110		2000000	5.4	187		2000000	5.4	1.22		2000000	5.4	5.27
2000000	5.5	111		2000000	5.5	186		2000000	5.5	1.24		2000000	5.5	5.25
2000000	5.6	111		2000000	5.6	185		2000000	5.6	1.25		2000000	5.6	5.22
2000000	5.7	111		2000000	5.7	184		2000000	5.7	1.27		2000000	5.7	5.2
2000000	5.8	111		2000000	5.8	183		2000000	5.8	1.28		2000000	5.8	5.17
2000000	5.9	111		2000000	5.9	182		2000000	5.9	1.3		2000000	5.9	5.15
2000000	6	112		2000000	6	181		2000000	6	1.31		2000000	6	5.12
2000000	6.1	112		2000000	6.1	180		2000000	6.1	1.32		2000000	6.1	5.1
2000000	6.2	112		2000000	6.2	179		2000000	6.2	1.34		2000000	6.2	5.07
2000000	6.3	112		2000000	6.3	178		2000000	6.3	1.35		2000000	6.3	5.05
2000000	6.4	112		2000000	6.4	178		2000000	6.4	1.36		2000000	6.4	5.02
2000000	6.5	113		2000000	6.5	177		2000000	6.5	1.38		2000000	6.5	5
2000000	6.6	113		2000000	6.6	176		2000000	6.6	1.39		2000000	6.6	4.98
2000000	6.7	113		2000000	6.7	175		2000000	6.7	1.4		2000000	6.7	4.95
2000000	6.8	113		2000000	6.8	175		2000000	6.8	1.41		2000000	6.8	4.93
2000000	6.9	113		2000000	6.9	174		2000000	6.9	1.42		2000000	6.9	4.91
2000000	7	113		2000000	7	173		2000000	7	1.43		2000000	7	4.88
2000000	7.1	113		2000000	7.1	172		2000000	7.1	1.45		2000000	7.1	4.86
2000000	7.2	114		2000000	7.2	172		2000000	7.2	1.46		2000000	7.2	4.84
2000000	7.3	114		2000000	7.3	171		2000000	7.3	1.47		2000000	7.3	4.82
2000000	7.4	114		2000000	7.4	171		2000000	7.4	1.48		2000000	7.4	4.8
2000000	7.5	114		2000000	7.5	170		2000000	7.5	1.49		2000000	7.5	4.78
2000000	7.6	114		2000000	7.6	169		2000000	7.6	1.5		2000000	7.6	4.75
[truncated: 8,024 more rows]

## Sheet: Supplementary Figure 1
(SA)1(DMA)1			(SA)2			(DMA)2
DFT (kcal/mol)	DPMD (kcal/mol)		DFT (kcal/mol)	DPMD (kcal/mol)		DFT (kcal/mol)	DPMD (kcal/mol)
26.821	27.7822		92.1164	94.8444		10.355	5.44169
26.6866	27.6359		47.5165	48.185		3.17182	1.17423
26.7085	27.6696		22.3139	21.0559		0.488947	0
26.7015	27.6722		8.83277	7.60855		0	0.777236
26.6973	27.6781		2.33692	1.54918		0.475861	1.68965
26.7592	27.7513		0	0		1.2882	3.19193
26.7488	27.7522		0.0956324	0.99103		2.12644	4.13092
26.7377	27.7531		1.53705	3.15352		2.86025	4.9926
26.7253	27.7535		3.631	5.96875		3.45374	5.82128
26.7124	27.7543		5.92623	9.13579		3.92204	6.50775
26.6993	27.7556		8.18918	12.0958		4.29232	6.90186
26.6845	27.7564		10.282	14.7161		4.58748	7.08063
26.6687	27.757		12.1371	16.4882		4.8244	7.51285
26.652	27.7579		13.7492	17.8315		5.01479	7.53168
26.6339	27.7586		15.1398	18.9157		5.16703	7.14168
26.6146	27.7594		16.339	20.2084		5.2893	6.83216
26.5944	27.7607		17.3808	21.438		5.38769	6.7689
26.572	27.7614		18.2878	22.445		5.46725	7.02579
26.5482	27.7623		19.0794	23.3659		5.53207	6.70028
26.522	27.7627		19.7685	24.2156		5.58531	6.75147
26.4949	27.7641		20.367	25.0174		5.62928	6.80706
26.4651	27.6538		20.886	25.7235		5.66603	6.984
26.4332	27.7265		21.3367	26.0003		5.69697	7.00229
26.398	27.7309		21.7296	26.1792		5.72312	6.99748
26.36	27.6421		22.0724	26.6702		5.74555	6.96715
26.3188	27.4766		22.373	26.4719		5.76485	6.95268
26.2746	27.3884		22.6374	26.2529		5.78156	6.95268
26.2258	27.403		22.8711	26.3701		5.79617	6.95268
26.1725	27.4083		23.0777	26.256		5.80899	6.95268
26.1144	27.6757		23.2607	26.0185		5.82027	6.95268
26.0514	27.8898		23.4235	26.2685		5.83024	6.95268
25.9815	28.0264		23.5686	26.0161		5.83907	6.95268
25.9056	28.0816		23.6979	26.8951		5.84688	6.95268
25.8214	28.1563		23.8138	27.0654		5.8538	6.95268
25.7289	28.1307		23.9178	27.1038		5.85992	6.95268
25.6264	28.1495		24.0113	27.0322		5.86534	6.95268
25.5134	28.221		24.0958	26.8793		5.87015	6.95268
25.3871	28.2927		24.1723	26.8228		5.87441	6.95268
25.2469	28.2742		24.2416	27.0025
25.0903	28.2457		24.3046	27.0246
24.9153	28.2727		24.362	27.0246
24.7192	28.2781		24.4144	27.0246
24.4994	28.319		24.4622	27.0246
24.2532	27.8735		24.506	27.0246
23.9775	27.5635		24.546	27.0246
23.6722	26.9117		24.5827	27.0246
23.3211	26.0448		24.6163	27.0246
22.9253	25.7243		24.6472	27.0246
22.4789	25.3197		24.6755	27.0246
21.9681	24.736		24.7015	27.0246
21.4389	24.1253		24.7255	27.0246
20.773	23.2075		24.7476	27.0246
20.0139	22.0038		24.7679	27.0246
19.16	20.7204		24.7867	27.0246
18.1988	19.6817
17.1417	18.8325
15.9863	17.952
14.7532	16.8233
13.4556	15.6276
12.131	14.2917
10.8548	13.0306
9.57597	11.5439
8.29537	9.97884
7.09801	8.49945
6.10789	7.31536
5.34554	6.49438
2.87258	4.23294
1.94355	2.83289
0.103723	0.251078
0	0
0.922384	0.391397
2.4888	1.45918
5.34334	3.77402
9.30931	7.86832
15.2513	14.5307
23.0019	23.7099

## Sheet: Supplementary Figure 2
Time[ps]	Etot[eV]	Epot[eV]	Ekin[eV]	T[K]
0	-227337	-227343	6.353	289.1
0.1	-227337	-227341	4.528	206.1
0.2	-227337	-227341	3.91	177.9
0.3	-227337	-227340	3.79	172.5
0.4	-227337	-227341	3.821	173.9
0.5	-227337	-227341	4.051	184.4
0.6	-227337	-227340	3.777	171.9
0.7	-227337	-227340	3.679	167.4
0.8	-227337	-227341	3.839	174.7
0.9	-227337	-227341	3.895	177.2
1	-227337	-227341	4.135	188.2
1.1	-227337	-227341	3.777	171.9
1.2	-227337	-227341	3.727	169.6
1.3	-227337	-227341	3.937	179.2
1.4	-227337	-227341	4.037	183.7
1.5	-227337	-227341	4.248	193.3
1.6	-227337	-227341	4.199	191.1
1.7	-227337	-227341	4.286	195
1.8	-227337	-227341	4.128	187.9
1.9	-227337	-227341	4.125	187.7
2	-227337	-227341	3.92	178.4
2.1	-227337	-227341	3.976	180.9
2.2	-227337	-227341	3.864	175.9
2.3	-227337	-227340	3.706	168.7
2.4	-227337	-227341	3.996	181.9
2.5	-227337	-227341	4.18	190.2
2.6	-227337	-227341	4.185	190.5
2.7	-227337	-227341	3.984	181.3
2.8	-227337	-227341	4.061	184.8
2.9	-227337	-227341	3.93	178.8
3	-227337	-227341	3.96	180.2
3.1	-227337	-227341	3.976	180.9
3.2	-227337	-227341	3.918	178.3
3.3	-227337	-227341	3.931	178.9
3.4	-227337	-227341	3.973	180.8
3.5	-227337	-227341	4.138	188.3
3.6	-227337	-227341	4.082	185.7
3.7	-227337	-227341	4.12	187.5
3.8	-227337	-227341	4.104	186.8
3.9	-227337	-227341	4.109	187
4	-227337	-227341	3.787	172.3
4.1	-227337	-227340	3.784	172.2
4.2	-227337	-227341	3.962	180.3
4.3	-227337	-227341	3.926	178.7
4.4	-227337	-227341	3.83	174.3
4.5	-227337	-227341	4.236	192.8
4.6	-227337	-227341	4.145	188.6
4.7	-227337	-227341	4.005	182.3
4.8	-227337	-227341	4.016	182.8
4.9	-227337	-227341	4.131	188
5	-227337	-227341	4.104	186.8
5.1	-227337	-227341	4.148	188.8
5.2	-227337	-227341	4.264	194
5.3	-227337	-227341	4.01	182.5
5.4	-227337	-227341	3.871	176.2
5.5	-227337	-227341	3.965	180.4
5.6	-227337	-227341	4.164	189.5
5.7	-227337	-227341	4.042	183.9
5.8	-227337	-227341	3.965	180.5
5.9	-227337	-227341	4.198	191.1
6	-227337	-227341	4.103	186.7
6.1	-227337	-227341	4.195	190.9
6.2	-227337	-227341	4.335	197.3
6.3	-227337	-227341	4.268	194.2
6.4	-227337	-227341	4.351	198
6.5	-227337	-227341	4.52	205.7
6.6	-227337	-227341	4.372	198.9
6.7	-227337	-227341	4.184	190.4
6.8	-227337	-227341	4.338	197.4
6.9	-227337	-227341	4.511	205.3
7	-227337	-227341	4.423	201.3
7.1	-227337	-227341	4.287	195.1
7.2	-227337	-227341	4.34	197.5
7.3	-227337	-227341	4.63	210.7
7.4	-227337	-227341	4.532	206.3
7.5	-227337	-227341	4.168	189.7
7.6	-227337	-227341	4.162	189.4
7.7	-227337	-227341	4.433	201.7
7.8	-227337	-227341	4.237	192.8
7.9	-227337	-227341	4.487	204.2
8	-227337	-227341	4.672	212.6
8.1	-227337	-227341	4.437	201.9
8.2	-227337	-227341	4.592	209
8.3	-227337	-227341	4.64	211.2
8.4	-227337	-227341	4.479	203.8
8.5	-227337	-227341	4.208	191.5
8.6	-227337	-227341	4.421	201.2
8.7	-227337	-227341	4.525	205.9
8.8	-227337	-227341	4.475	203.6
8.9	-227337	-227341	4.113	187.2
9	-227337	-227341	4.443	202.2
9.1	-227337	-227341	4.21	191.6
9.2	-227337	-227341	4.5	204.8
9.3	-227337	-227341	4.129	187.9
9.4	-227337	-227341	4.073	185.4
9.5	-227337	-227342	4.755	216.4
9.6	-227337	-227341	4.35	198
9.7	-227337	-227341	4.698	213.8
9.8	-227337	-227341	4.608	209.7
9.9	-227337	-227341	4.381	199.4
10	-227337	-227341	4.625	210.5
10.1	-227337	-227341	4.419	201.1
10.2	-227337	-227341	4.536	206.4
10.3	-227337	-227341	4.449	202.5
10.4	-227337	-227341	4.629	210.7
10.5	-227337	-227341	4.628	210.6
10.6	-227337	-227341	4.269	194.3
10.7	-227337	-227341	4.316	196.4
10.8	-227337	-227341	4.257	193.7
10.9	-227337	-227341	4.279	194.7
11	-227337	-227341	4.332	197.1
11.1	-227337	-227341	4.645	211.4
11.2	-227337	-227341	4.287	195.1
11.3	-227337	-227341	4.342	197.6
11.4	-227337	-227341	4.342	197.6
11.5	-227337	-227341	4.561	207.6
11.6	-227337	-227341	4.152	189
11.7	-227337	-227341	4.281	194.8
11.8	-227337	-227341	4.574	208.2
11.9	-227337	-227341	4.567	207.8
12	-227337	-227341	4.61	209.8
12.1	-227337	-227341	4.47	203.4
12.2	-227337	-227341	4.648	211.5
12.3	-227337	-227341	4.521	205.7
12.4	-227337	-227341	4.43	201.6
12.5	-227337	-227341	4.65	211.6
12.6	-227337	-227342	4.693	213.6
12.7	-227337	-227341	4.523	205.9
12.8	-227337	-227341	4.278	194.7
12.9	-227337	-227341	4.513	205.4
13	-227337	-227341	4.489	204.3
13.1	-227337	-227341	4.584	208.6
13.2	-227337	-227341	4.511	205.3
13.3	-227337	-227341	4.257	193.7
13.4	-227337	-227341	4.137	188.3
13.5	-227337	-227341	4.42	201.1
13.6	-227337	-227341	4.61	209.8
13.7	-227337	-227341	4.057	184.6
13.8	-227337	-227341	4.142	188.5
13.9	-227337	-227341	4.381	199.4
14	-227337	-227341	4.488	204.3
14.1	-227337	-227342	4.759	216.6
14.2	-227337	-227342	4.776	217.4
14.3	-227337	-227341	4.45	202.5
14.4	-227337	-227341	4.221	192.1
14.5	-227337	-227341	4.323	196.7
14.6	-227337	-227341	4.314	196.3
14.7	-227337	-227341	4.373	199
14.8	-227337	-227341	4.358	198.3
14.9	-227337	-227341	4.589	208.8
15	-227337	-227341	4.386	199.6
15.1	-227337	-227341	4.631	210.8
15.2	-227337	-227341	4.687	213.3
15.3	-227337	-227341	4.308	196.1
15.4	-227337	-227341	4.235	192.7
15.5	-227337	-227341	4.196	190.9
15.6	-227337	-227341	4.034	183.6
15.7	-227337	-227341	4.669	212.5
15.8	-227337	-227341	4.52	205.7
15.9	-227337	-227341	4.497	204.7
16	-227337	-227341	4.466	203.2
16.1	-227337	-227341	4.234	192.7
16.2	-227337	-227341	4.403	200.4
16.3	-227337	-227341	4.553	207.2
16.4	-227337	-227341	4.672	212.6
16.5	-227337	-227341	4.314	196.3
16.6	-227337	-227341	4.421	201.2
16.7	-227337	-227341	4.631	210.8
16.8	-227337	-227341	4.556	207.3
16.9	-227337	-227341	4.426	201.4
17	-227337	-227341	4.455	202.7
17.1	-227337	-227341	4.503	204.9
17.2	-227337	-227341	4.64	211.2
17.3	-227337	-227342	5.221	237.6
17.4	-227337	-227342	4.794	218.2
17.5	-227337	-227342	4.913	223.6
17.6	-227337	-227342	5.246	238.7
17.7	-227337	-227342	5.073	230.9
17.8	-227337	-227342	5.171	235.3
17.9	-227337	-227342	5.12	233
18	-227337	-227342	5.116	232.8
18.1	-227337	-227342	5.407	246.1
18.2	-227337	-227342	5.351	243.5
18.3	-227337	-227342	5.558	252.9
18.4	-227337	-227342	5.47	248.9
18.5	-227337	-227342	5.496	250.1
18.6	-227337	-227342	5.632	256.3
18.7	-227337	-227343	5.802	264.1
18.8	-227337	-227343	5.842	265.9
18.9	-227337	-227343	5.792	263.6
19	-227337	-227342	5.514	251
19.1	-227337	-227343	5.769	262.5
19.2	-227337	-227343	6.087	277
19.3	-227337	-227342	5.709	259.8
19.4	-227337	-227342	5.73	260.8
19.5	-227337	-227343	5.9	268.5
19.6	-227337	-227343	5.842	265.8
19.7	-227337	-227343	5.903	268.6
19.8	-227337	-227343	5.873	267.3
19.9	-227337	-227343	5.899	268.5
20	-227337	-227343	6.096	277.4
20.1	-227337	-227343	6.011	273.6
20.2	-227337	-227343	6.401	291.3
20.3	-227337	-227342	5.728	260.7
20.4	-227337	-227343	6.014	273.7
20.5	-227337	-227343	6.351	289
20.6	-227337	-227343	6.582	299.6
20.7	-227337	-227344	6.843	311.4
20.8	-227337	-227344	6.76	307.6
20.9	-227337	-227343	6.337	288.4
21	-227337	-227343	6.001	273.1
21.1	-227337	-227344	6.883	313.3
21.2	-227337	-227344	6.804	309.6
21.3	-227337	-227343	6.659	303
21.4	-227337	-227343	6.494	295.5
21.5	-227337	-227344	7.163	326
21.6	-227337	-227343	6.564	298.7
21.7	-227337	-227344	6.695	304.7
21.8	-227337	-227343	6.09	277.1
21.9	-227337	-227343	6.094	277.3
22	-227337	-227344	6.829	310.8
22.1	-227337	-227343	6.528	297.1
22.2	-227337	-227343	6.66	303.1
22.3	-227337	-227343	6.544	297.8
22.4	-227337	-227343	6.488	295.2
22.5	-227337	-227343	6.274	285.5
22.6	-227337	-227343	5.855	266.4
22.7	-227337	-227343	6.334	288.3
22.8	-227337	-227343	6.185	281.5
22.9	-227337	-227343	6.031	274.5
23	-227337	-227343	6.27	285.3
23.1	-227337	-227344	6.797	309.3
23.2	-227337	-227343	6.467	294.3
23.3	-227337	-227343	6.572	299.1
23.4	-227337	-227343	6.113	278.2
23.5	-227337	-227343	6.489	295.3
23.6	-227337	-227344	7.063	321.4
23.7	-227337	-227343	6.539	297.6
23.8	-227337	-227344	6.924	315.1
23.9	-227337	-227343	6.236	283.8
24	-227337	-227344	6.715	305.6
24.1	-227337	-227344	6.91	314.4
24.2	-227337	-227343	6.596	300.2
24.3	-227337	-227344	6.902	314.1
24.4	-227337	-227343	6.633	301.8
24.5	-227337	-227343	6.642	302.3
24.6	-227337	-227343	6.625	301.5
24.7	-227337	-227343	6.451	293.6
24.8	-227337	-227344	6.896	313.8
24.9	-227337	-227344	6.848	311.6
25	-227337	-227343	6.148	279.8
25.1	-227337	-227343	6.342	288.6
25.2	-227337	-227343	6.228	283.4
25.3	-227337	-227343	6.388	290.7
25.4	-227337	-227343	6.298	286.6
25.5	-227337	-227344	6.866	312.5
25.6	-227337	-227344	6.729	306.2
25.7	-227337	-227344	6.75	307.2
25.8	-227337	-227344	6.706	305.2
25.9	-227337	-227343	6.441	293.1
26	-227337	-227343	6.739	306.7
26.1	-227337	-227344	6.759	307.6
26.2	-227337	-227343	6.715	305.6
26.3	-227337	-227344	6.952	316.4
26.4	-227337	-227344	6.844	311.4
26.5	-227337	-227343	6.585	299.7
26.6	-227337	-227344	6.862	312.3
26.7	-227337	-227343	6.591	299.9
26.8	-227337	-227343	6.382	290.4
26.9	-227337	-227344	6.796	309.3
27	-227337	-227343	6.632	301.8
27.1	-227337	-227344	6.823	310.5
27.2	-227337	-227343	6.711	305.4
27.3	-227337	-227344	7.095	322.9
27.4	-227337	-227344	7.021	319.5
27.5	-227337	-227344	6.929	315.3
27.6	-227337	-227343	6.61	300.8
27.7	-227337	-227343	6.145	279.7
27.8	-227337	-227344	6.868	312.6
27.9	-227337	-227343	6.245	284.2
28	-227337	-227343	6.7	304.9
28.1	-227337	-227343	6.161	280.4
28.2	-227337	-227344	6.894	313.7
28.3	-227337	-227343	6.659	303
28.4	-227337	-227343	6.695	304.7
28.5	-227337	-227344	6.995	318.3
28.6	-227337	-227343	6.664	303.2
28.7	-227337	-227343	6.025	274.2
28.8	-227337	-227343	6.356	289.2
28.9	-227337	-227344	6.796	309.3
29	-227337	-227343	6.575	299.2
29.1	-227337	-227343	6.536	297.4
29.2	-227337	-227344	7.078	322.1
29.3	-227337	-227344	6.98	317.6
29.4	-227337	-227344	6.741	306.8
29.5	-227337	-227343	6.428	292.5
29.6	-227337	-227343	5.951	270.8
29.7	-227337	-227344	6.809	309.9
29.8	-227337	-227343	6.453	293.7
29.9	-227337	-227343	6.329	288
30	-227337	-227343	6.234	283.7
30.1	-227337	-227343	6.195	281.9
30.2	-227337	-227343	6.63	301.7
30.3	-227337	-227343	6.021	274
30.4	-227337	-227343	6.619	301.2
30.5	-227337	-227343	6.523	296.9
30.6	-227337	-227344	6.706	305.2
30.7	-227337	-227344	6.91	314.5
30.8	-227337	-227343	6.679	303.9
30.9	-227337	-227344	6.882	313.2
31	-227337	-227343	6.504	296
31.1	-227337	-227344	7.264	330.6
31.2	-227337	-227343	6.587	299.8
31.3	-227337	-227344	6.911	314.5
31.4	-227337	-227343	6.416	292
31.5	-227337	-227344	6.965	317
31.6	-227337	-227344	6.774	308.3
31.7	-227337	-227344	6.698	304.8
31.8	-227337	-227344	7.043	320.5
31.9	-227337	-227344	7.317	333
32	-227337	-227344	6.995	318.3
32.1	-227337	-227344	7.289	331.7
32.2	-227337	-227344	7.079	322.2
32.3	-227337	-227344	6.882	313.2
32.4	-227337	-227344	7.123	324.1
32.5	-227337	-227344	7.299	332.2
32.6	-227337	-227344	7.495	341.1
32.7	-227337	-227343	6.727	306.1
32.8	-227337	-227345	7.849	357.2
32.9	-227337	-227344	7.246	329.7
33	-227337	-227344	7.708	350.8
33.1	-227337	-227345	7.915	360.2
33.2	-227337	-227345	7.812	355.5
33.3	-227337	-227345	8.497	386.7
33.4	-227337	-227345	8.264	376.1
33.5	-227337	-227346	8.821	401.4
33.6	-227337	-227346	9.022	410.6
33.7	-227337	-227345	8.133	370.1
33.8	-227337	-227345	8.126	369.8
33.9	-227337	-227345	8.154	371.1
34	-227337	-227346	8.961	407.8
34.1	-227337	-227345	8.039	365.8
34.2	-227337	-227345	8.021	365
34.3	-227337	-227345	7.955	362
34.4	-227337	-227345	7.86	357.7
34.5	-227337	-227345	8.18	372.2
34.6	-227337	-227344	7.423	337.8
34.7	-227337	-227345	7.955	362
34.8	-227337	-227345	8.348	379.9
34.9	-227337	-227345	8.364	380.6
35	-227337	-227345	7.983	363.3
35.1	-227337	-227345	7.864	357.9
35.2	-227337	-227345	8.01	364.5
35.3	-227337	-227345	7.937	361.2
35.4	-227337	-227345	8.289	377.2
35.5	-227337	-227345	8.252	375.6
35.6	-227337	-227344	7.499	341.3
35.7	-227337	-227345	7.886	358.9
35.8	-227337	-227345	7.918	360.3
35.9	-227337	-227345	8.269	376.3
36	-227337	-227344	7.672	349.1
36.1	-227337	-227346	9.164	417
36.2	-227337	-227346	8.79	400
36.3	-227337	-227345	8.005	364.3
36.4	-227337	-227346	8.961	407.8
36.5	-227337	-227346	8.789	400
36.6	-227337	-227345	8.559	389.5
36.7	-227337	-227345	8.306	378
36.8	-227337	-227346	8.899	405
36.9	-227337	-227346	9.219	419.5
37	-227337	-227346	9.339	425
37.1	-227337	-227346	8.755	398.4
37.2	-227337	-227346	8.927	406.2
37.3	-227337	-227346	9.011	410.1
37.4	-227337	-227346	8.814	401.1
37.5	-227337	-227345	7.864	357.9
37.6	-227337	-227345	8.255	375.7
37.7	-227337	-227346	8.68	395
37.8	-227337	-227346	9.111	414.6
37.9	-227337	-227346	9.013	410.1
38	-227337	-227346	9.402	427.9
38.1	-227337	-227345	8.625	392.5
38.2	-227337	-227346	9.449	430
38.3	-227337	-227346	9.219	419.6
38.4	-227337	-227345	8.428	383.5
38.5	-227337	-227346	8.922	406
38.6	-227337	-227346	9.657	439.5
38.7	-227337	-227346	8.831	401.9
38.8	-227337	-227346	8.721	396.9
38.9	-227337	-227346	8.718	396.7
39	-227337	-227346	9.041	411.4
39.1	-227337	-227346	8.797	400.3
39.2	-227337	-227345	8.337	379.4
39.3	-227337	-227345	8.587	390.8
39.4	-227337	-227345	7.897	359.4
39.5	-227337	-227345	8.15	370.9
39.6	-227337	-227345	8.678	394.9
39.7	-227337	-227345	8.654	393.8
39.8	-227337	-227344	7.483	340.5
39.9	-227337	-227346	8.73	397.3
40	-227337	-227345	8.198	373.1
40.1	-227337	-227346	8.669	394.5
40.2	-227337	-227345	8.446	384.4
40.3	-227337	-227345	8.285	377
40.4	-227337	-227345	8.595	391.2
40.5	-227337	-227345	7.948	361.7
40.6	-227337	-227346	9.225	419.8
40.7	-227337	-227346	9.48	431.4
40.8	-227337	-227346	9.072	412.8
40.9	-227337	-227346	9.404	427.9
41	-227337	-227346	8.955	407.5
41.1	-227337	-227346	9.077	413.1
41.2	-227337	-227345	8.436	383.9
41.3	-227337	-227346	8.799	400.4
41.4	-227337	-227345	8.226	374.4
41.5	-227337	-227345	8.211	373.7
41.6	-227337	-227345	8.538	388.6
41.7	-227337	-227346	9.041	411.5
41.8	-227337	-227345	8.692	395.6
41.9	-227337	-227345	8.117	369.4
42	-227337	-227346	8.965	408
42.1	-227337	-227346	8.89	404.6
42.2	-227337	-227345	8.455	384.8
42.3	-227337	-227345	8.685	395.2
42.4	-227337	-227346	9.011	410.1
42.5	-227337	-227346	8.854	402.9
42.6	-227337	-227346	8.995	409.3
42.7	-227337	-227346	8.832	401.9
42.8	-227337	-227346	9.759	444.1
42.9	-227337	-227347	10.053	457.5
43	-227337	-227346	8.976	408.5
43.1	-227337	-227345	8.731	397.3
43.2	-227337	-227346	8.941	406.9
43.3	-227337	-227346	9.257	421.3
43.4	-227337	-227346	9.14	415.9
43.5	-227337	-227346	9.387	427.2
43.6	-227337	-227346	9.483	431.5
43.7	-227337	-227346	9.07	412.8
43.8	-227337	-227345	8.692	395.6
43.9	-227337	-227345	8.617	392.1
44	-227337	-227345	8.265	376.1
44.1	-227337	-227345	8.509	387.2
44.2	-227337	-227346	8.863	403.3
44.3	-227337	-227346	9.306	423.5
44.4	-227337	-227346	9.016	410.3
44.5	-227337	-227346	9.357	425.8
44.6	-227337	-227346	8.735	397.5
44.7	-227337	-227346	9.069	412.7
44.8	-227337	-227346	9.373	426.5
44.9	-227337	-227346	9.286	422.6
45	-227337	-227346	9.134	415.7
45.1	-227337	-227346	8.935	406.6
45.2	-227337	-227345	8.241	375
45.3	-227337	-227346	8.981	408.7
45.4	-227337	-227346	8.793	400.1
45.5	-227337	-227345	8.733	397.4
45.6	-227337	-227346	9.168	417.2
45.7	-227337	-227346	8.614	392
45.8	-227337	-227347	9.806	446.2
45.9	-227337	-227346	9.063	412.5
46	-227337	-227346	9.328	424.5
46.1	-227337	-227346	9.191	418.2
46.2	-227337	-227346	9.174	417.5
46.3	-227337	-227346	9.026	410.7
46.4	-227337	-227346	9.247	420.8
46.5	-227337	-227346	8.878	404
46.6	-227337	-227346	9.495	432.1
46.7	-227337	-227346	9.376	426.7
46.8	-227337	-227345	8.291	377.3
46.9	-227337	-227347	9.671	440.1
47	-227337	-227346	8.884	404.3
47.1	-227337	-227346	9.445	429.8
47.2	-227337	-227346	9.272	422
47.3	-227337	-227347	9.718	442.2
47.4	-227337	-227346	9.113	414.7
47.5	-227337	-227346	8.771	399.1
47.6	-227337	-227346	9.269	421.8
47.7	-227337	-227346	9.488	431.8
47.8	-227337	-227347	9.919	451.4
47.9	-227337	-227346	9.004	409.7
48	-227337	-227346	8.801	400.5
48.1	-227337	-227346	9.68	440.5
48.2	-227337	-227345	8.68	395
48.3	-227337	-227346	8.656	393.9
48.4	-227337	-227346	9.157	416.7
48.5	-227337	-227345	8.35	380
48.6	-227337	-227346	9.084	413.4
48.7	-227337	-227345	8.179	372.2
48.8	-227337	-227346	8.975	408.4
48.9	-227337	-227345	8.534	388.4
49	-227337	-227345	8.646	393.5
49.1	-227337	-227346	9.094	413.8
49.2	-227337	-227345	8.638	393.1
49.3	-227337	-227346	8.85	402.8
49.4	-227337	-227345	8.691	395.5
49.5	-227337	-227345	8.53	388.2
49.6	-227337	-227345	8.075	367.5
49.7	-227337	-227345	8.197	373
49.8	-227337	-227345	8.201	373.2
49.9	-227337	-227345	8.531	388.2
50	-227337	-227346	8.823	401.5
50.1	-227337	-227346	8.736	397.6
50.2	-227337	-227345	8.706	396.2
50.3	-227337	-227345	8.523	387.9
50.4	-227337	-227345	8.257	375.7
50.5	-227337	-227346	8.72	396.9
50.6	-227337	-227346	9.578	435.9
50.7	-227337	-227346	9.143	416.1
50.8	-227337	-227346	8.908	405.4
50.9	-227337	-227346	9.497	432.2
51	-227337	-227346	9.02	410.5
51.1	-227337	-227346	9.315	423.9
51.2	-227337	-227345	8.523	387.9
51.3	-227337	-227345	8.561	389.6
51.4	-227337	-227346	8.758	398.5
51.5	-227337	-227346	8.889	404.5
51.6	-227337	-227346	9.22	419.6
51.7	-227337	-227345	8.417	383.1
51.8	-227337	-227346	8.892	404.7
51.9	-227337	-227345	8.379	381.3
52	-227337	-227345	8.131	370
52.1	-227337	-227346	8.92	405.9
52.2	-227337	-227345	8.642	393.3
52.3	-227337	-227345	8.645	393.4
52.4	-227337	-227346	8.862	403.3
52.5	-227337	-227345	8.268	376.2
52.6	-227337	-227346	8.956	407.6
52.7	-227337	-227345	8.025	365.2
52.8	-227337	-227346	8.8	400.5
52.9	-227337	-227345	8.288	377.2
53	-227337	-227346	8.771	399.2
53.1	-227337	-227345	8.576	390.3
53.2	-227337	-227345	7.842	356.9
53.3	-227337	-227344	7.538	343
53.4	-227337	-227345	8.193	372.8
53.5	-227337	-227345	8.104	368.8
53.6	-227337	-227346	8.768	399
53.7	-227337	-227345	8.354	380.2
53.8	-227337	-227345	8.224	374.2
53.9	-227337	-227345	7.894	359.3
54	-227337	-227345	8.46	385
54.1	-227337	-227345	8.739	397.7
54.2	-227337	-227345	8.505	387
54.3	-227337	-227346	8.88	404.1
54.4	-227337	-227346	9.205	418.9
54.5	-227337	-227347	9.882	449.7
54.6	-227337	-227346	8.799	400.4
54.7	-227337	-227345	8.454	384.7
54.8	-227337	-227346	8.71	396.4
54.9	-227337	-227346	8.946	407.1
55	-227337	-227345	8.202	373.3
55.1	-227337	-227345	8.287	377.1
55.2	-227337	-227345	8.592	391
55.3	-227337	-227345	8.074	367.4
55.4	-227337	-227346	8.783	399.7
55.5	-227337	-227346	8.84	402.3
55.6	-227337	-227346	8.837	402.2
55.7	-227337	-227345	8.261	375.9
55.8	-227337	-227346	9.314	423.9
55.9	-227337	-227346	8.732	397.4
56	-227337	-227346	8.805	400.7
56.1	-227337	-227346	9.447	429.9
56.2	-227337	-227346	8.897	404.9
56.3	-227337	-227346	8.903	405.2
56.4	-227337	-227345	8.545	388.9
56.5	-227337	-227346	9.414	428.4
56.6	-227337	-227347	9.921	451.5
56.7	-227337	-227345	8.298	377.6
56.8	-227337	-227346	9.216	419.4
56.9	-227337	-227345	8.259	375.9
57	-227337	-227346	8.812	401
57.1	-227337	-227346	8.65	393.6
57.2	-227337	-227346	9.525	433.5
57.3	-227337	-227346	8.683	395.1
57.4	-227337	-227345	8.398	382.2
57.5	-227337	-227346	9.355	425.7
57.6	-227337	-227346	9.086	413.5
57.7	-227337	-227345	8.339	379.5
57.8	-227337	-227345	8.405	382.5
57.9	-227337	-227346	8.728	397.2
58	-227337	-227346	8.882	404.2
58.1	-227337	-227346	9.008	409.9
58.2	-227337	-227346	8.889	404.5
58.3	-227337	-227345	8.617	392.2
58.4	-227337	-227346	8.819	401.3
58.5	-227337	-227345	8.696	395.8
58.6	-227337	-227346	8.929	406.3
58.7	-227337	-227346	9.347	425.3
58.8	-227337	-227345	8.358	380.3
58.9	-227337	-227345	8.635	393
59	-227337	-227346	8.83	401.8
59.1	-227337	-227345	8.201	373.2
59.2	-227337	-227346	8.918	405.8
59.3	-227337	-227346	8.92	405.9
59.4	-227337	-227346	9.567	435.4
59.5	-227337	-227346	8.91	405.5
59.6	-227337	-227346	8.685	395.3
59.7	-227337	-227346	9.411	428.3
59.8	-227337	-227345	8.29	377.2
59.9	-227337	-227345	8.778	399.5
60	-227337	-227346	8.977	408.5
60.1	-227337	-227346	9.107	414.5
60.2	-227337	-227346	9.009	410
60.3	-227337	-227345	8.018	364.9
60.4	-227337	-227345	8.578	390.4
60.5	-227337	-227345	8.353	380.1
60.6	-227337	-227346	8.801	400.5
60.7	-227337	-227346	9.407	428.1
60.8	-227337	-227345	8.436	383.9
60.9	-227337	-227345	8.662	394.2
61	-227337	-227346	9.148	416.3
61.1	-227337	-227346	9.555	434.8
61.2	-227337	-227346	8.972	408.3
61.3	-227337	-227346	9.622	437.9
61.4	-227337	-227346	8.976	408.5
61.5	-227337	-227346	9.282	422.4
61.6	-227337	-227346	9.015	410.3
61.7	-227337	-227346	9.045	411.6
61.8	-227337	-227346	9.623	437.9
61.9	-227337	-227346	9.038	411.3
62	-227337	-227346	8.85	402.7
62.1	-227337	-227346	9.609	437.3
62.2	-227337	-227346	8.902	405.1
62.3	-227337	-227346	9.245	420.7
62.4	-227337	-227346	8.764	398.8
62.5	-227337	-227346	8.942	406.9
62.6	-227337	-227346	8.96	407.8
62.7	-227337	-227346	9.009	410
62.8	-227337	-227346	9.058	412.2
62.9	-227337	-227346	9.135	415.7
63	-227337	-227346	8.845	402.5
63.1	-227337	-227346	9.547	434.4
63.2	-227337	-227346	9.594	436.6
63.3	-227337	-227346	9.359	425.9
63.4	-227337	-227346	9.048	411.7
63.5	-227337	-227346	9.187	418.1
63.6	-227337	-227346	9.113	414.7
63.7	-227337	-227346	8.959	407.7
63.8	-227337	-227346	9.071	412.8
63.9	-227337	-227346	9.068	412.7
64	-227337	-227346	8.885	404.3
64.1	-227337	-227346	9.067	412.6
64.2	-227337	-227345	8.092	368.3
64.3	-227337	-227346	9.095	413.9
64.4	-227337	-227347	9.705	441.7
64.5	-227337	-227346	8.853	402.9
64.6	-227337	-227346	9.36	426
64.7	-227337	-227346	9.538	434
64.8	-227337	-227346	9.335	424.8
64.9	-227337	-227346	9.075	413
65	-227337	-227346	8.912	405.6
65.1	-227337	-227345	8.528	388.1
65.2	-227337	-227346	8.669	394.5
65.3	-227337	-227346	8.853	402.9
65.4	-227337	-227346	8.833	401.9
65.5	-227337	-227346	8.772	399.2
65.6	-227337	-227346	9.256	421.2
65.7	-227337	-227346	9.182	417.9
65.8	-227337	-227346	8.876	403.9
65.9	-227337	-227346	9.206	418.9
66	-227337	-227346	8.787	399.9
66.1	-227337	-227346	8.989	409.1
66.2	-227337	-227346	9.379	426.8
66.3	-227337	-227347	9.935	452.1
66.4	-227337	-227346	9.167	417.2
66.5	-227337	-227345	8.64	393.2
66.6	-227337	-227346	9.541	434.2
66.7	-227337	-227347	10.024	456.2
66.8	-227337	-227346	9.104	414.3
66.9	-227337	-227345	8.585	390.7
67	-227337	-227345	8.497	386.7
67.1	-227337	-227346	8.732	397.4
67.2	-227337	-227346	8.971	408.3
67.3	-227337	-227346	8.908	405.4
67.4	-227337	-227346	8.705	396.1
67.5	-227337	-227346	8.954	407.5
67.6	-227337	-227346	8.958	407.7
67.7	-227337	-227346	9.091	413.7
67.8	-227337	-227345	8.507	387.1
67.9	-227337	-227346	9.101	414.2
68	-227337	-227346	9.096	413.9
68.1	-227337	-227346	9.036	411.2
68.2	-227337	-227346	9.625	438
68.3	-227337	-227346	8.824	401.6
68.4	-227337	-227346	9.192	418.3
68.5	-227337	-227345	8.503	386.9
68.6	-227337	-227346	8.863	403.4
68.7	-227337	-227346	9.639	438.6
68.8	-227337	-227345	7.759	353.1
68.9	-227337	-227345	8.315	378.4
69	-227337	-227346	9.162	417
69.1	-227337	-227346	9.039	411.4
69.2	-227337	-227345	8.377	381.2
69.3	-227337	-227346	8.904	405.2
69.4	-227337	-227346	9.121	415.1
69.5	-227337	-227345	8.406	382.5
69.6	-227337	-227347	10.086	459
69.7	-227337	-227345	8.479	385.9
69.8	-227337	-227345	8.315	378.4
69.9	-227337	-227345	8.333	379.2
70	-227337	-227346	8.91	405.5
70.1	-227337	-227346	9.659	439.6
70.2	-227337	-227347	10.034	456.6
70.3	-227337	-227346	8.942	406.9
70.4	-227337	-227346	8.744	397.9
70.5	-227337	-227346	9.198	418.6
70.6	-227337	-227346	9.038	411.3
70.7	-227337	-227346	9.123	415.2
70.8	-227337	-227346	8.989	409.1
70.9	-227337	-227346	9.074	412.9
71	-227337	-227346	9.413	428.4
71.1	-227337	-227346	9.393	427.4
71.2	-227337	-227346	9.221	419.6
71.3	-227337	-227347	9.794	445.7
71.4	-227337	-227346	9.666	439.9
71.5	-227337	-227345	8.755	398.4
71.6	-227337	-227347	9.793	445.7
71.7	-227337	-227345	8.625	392.5
71.8	-227337	-227345	8.353	380.1
71.9	-227337	-227347	9.673	440.2
72	-227337	-227345	8.6	391.4
72.1	-227337	-227346	8.827	401.7
72.2	-227337	-227346	8.822	401.4
72.3	-227337	-227346	9.408	428.1
72.4	-227337	-227346	9.401	427.8
72.5	-227337	-227346	9.467	430.8
72.6	-227337	-227346	9.542	434.2
72.7	-227337	-227346	9.109	414.5
72.8	-227337	-227347	10.013	455.7
72.9	-227337	-227346	9.162	416.9
73	-227337	-227346	9.314	423.9
73.1	-227337	-227345	8.546	388.9
73.2	-227337	-227346	9.068	412.7
73.3	-227337	-227346	9.304	423.4
73.4	-227337	-227346	9.582	436.1
73.5	-227337	-227346	9.571	435.5
73.6	-227337	-227347	9.723	442.5
73.7	-227337	-227346	9.034	411.1
73.8	-227337	-227346	9.518	433.2
73.9	-227337	-227346	9.249	420.9
74	-227337	-227346	9.085	413.4
74.1	-227337	-227346	8.935	406.6
74.2	-227337	-227346	9.271	421.9
74.3	-227337	-227345	8.423	383.3
74.4	-227337	-227346	8.8	400.5
74.5	-227337	-227346	9.278	422.2
74.6	-227337	-227345	8.6	391.4
74.7	-227337	-227347	9.784	445.2
74.8	-227337	-227346	9.462	430.6
74.9	-227337	-227346	9.245	420.7
75	-227337	-227346	9.268	421.8
75.1	-227337	-227345	8.656	393.9
75.2	-227337	-227346	9.257	421.3
75.3	-227337	-227345	8.662	394.2
75.4	-227337	-227345	8.615	392
75.5	-227337	-227346	9.176	417.6
75.6	-227337	-227345	8.402	382.4
75.7	-227337	-227345	8.23	374.5
75.8	-227337	-227346	9.104	414.3
75.9	-227337	-227346	9.202	418.8
76	-227337	-227346	9.086	413.5
76.1	-227337	-227346	8.965	408
76.2	-227337	-227346	8.716	396.6
76.3	-227337	-227345	8.664	394.3
76.4	-227337	-227346	9.244	420.7
76.5	-227337	-227346	9.567	435.4
76.6	-227337	-227346	9.141	416
76.7	-227337	-227347	9.99	454.6
76.8	-227337	-227346	9.033	411.1
76.9	-227337	-227346	9.324	424.3
77	-227337	-227347	10.124	460.7
77.1	-227337	-227346	9.585	436.2
77.2	-227337	-227346	9.348	425.4
77.3	-227337	-227348	11.017	501.3
77.4	-227337	-227347	9.921	451.5
77.5	-227337	-227346	9.164	417.1
77.6	-227337	-227346	9.678	440.4
77.7	-227337	-227347	10.214	464.8
77.8	-227337	-227346	9.375	426.7
77.9	-227337	-227347	10.273	467.5
78	-227337	-227347	9.982	454.3
78.1	-227337	-227347	10.67	485.6
78.2	-227337	-227347	10.575	481.2
78.3	-227337	-227346	9.237	420.4
78.4	-227337	-227346	9.665	439.8
78.5	-227337	-227347	10.014	455.7
78.6	-227337	-227346	9.594	436.6
78.7	-227337	-227347	10.178	463.2
78.8	-227337	-227348	10.921	497
78.9	-227337	-227347	10.447	475.4
79	-227337	-227348	10.896	495.8
79.1	-227337	-227348	10.814	492.1
79.2	-227337	-227346	9.578	435.9
79.3	-227337	-227348	11.06	503.3
79.4	-227337	-227347	10.008	455.4
79.5	-227337	-227348	10.973	499.4
79.6	-227337	-227347	10.238	465.9
79.7	-227337	-227347	10.615	483.1
79.8	-227337	-227347	10.465	476.3
79.9	-227337	-227348	10.904	496.2
80	-227337	-227348	10.838	493.2
80.1	-227337	-227347	10.209	464.6
80.2	-227337	-227347	10.4	473.3
80.3	-227337	-227347	10.316	469.5
80.4	-227337	-227348	11.07	503.8
80.5	-227337	-227348	10.74	488.8
80.6	-227337	-227346	9.181	417.8
80.7	-227337	-227348	11.131	506.6
80.8	-227337	-227347	10.357	471.3
80.9	-227337	-227347	10.608	482.7
81	-227337	-227347	10.42	474.2
81.1	-227337	-227349	11.703	532.6
81.2	-227337	-227347	10.075	458.5
81.3	-227337	-227347	10.462	476.1
81.4	-227337	-227349	11.764	535.4
81.5	-227337	-227348	11.075	504
81.6	-227337	-227347	10.413	473.9
81.7	-227337	-227347	9.861	448.7
81.8	-227337	-227347	10.523	478.9
81.9	-227337	-227348	10.672	485.7
82	-227337	-227347	10.406	473.5
82.1	-227337	-227348	10.93	497.4
82.2	-227337	-227348	10.803	491.6
82.3	-227337	-227347	9.965	453.5
82.4	-227337	-227347	10.121	460.6
82.5	-227337	-227346	9.494	432.1
82.6	-227337	-227347	10.302	468.8
82.7	-227337	-227347	10.451	475.6
82.8	-227337	-227347	10.695	486.7
82.9	-227337	-227347	10.61	482.9
83	-227337	-227348	10.684	486.2
83.1	-227337	-227347	10.518	478.7
83.2	-227337	-227347	10.423	474.3
83.3	-227337	-227347	10.649	484.6
83.4	-227337	-227347	10.426	474.5
83.5	-227337	-227347	10.564	480.8
83.6	-227337	-227348	11.077	504.1
83.7	-227337	-227348	10.736	488.6
83.8	-227337	-227347	10.193	463.8
83.9	-227337	-227347	10.549	480.1
84	-227337	-227347	10.339	470.5
84.1	-227337	-227347	10.579	481.4
84.2	-227337	-227348	10.869	494.6
84.3	-227337	-227347	10.154	462.1
84.4	-227337	-227347	10.476	476.8
84.5	-227337	-227347	10.747	489.1
84.6	-227337	-227348	10.922	497.1
84.7	-227337	-227348	11.4	518.8
84.8	-227337	-227348	11.385	518.1
84.9	-227337	-227348	11.2	509.7
85	-227337	-227348	11.262	512.5
85.1	-227337	-227348	10.959	498.7
85.2	-227337	-227349	11.714	533.1
85.3	-227337	-227347	10.595	482.2
85.4	-227337	-227348	11.7	532.4
85.5	-227337	-227348	11.607	528.2
85.6	-227337	-227348	11.622	528.9
85.7	-227337	-227348	11.335	515.8
85.8	-227337	-227349	11.841	538.9
85.9	-227337	-227348	11.545	525.4
86	-227337	-227349	11.87	540.2
86.1	-227337	-227348	10.833	493
86.2	-227337	-227348	11.393	518.5
86.3	-227337	-227349	12.035	547.7
86.4	-227337	-227349	12.058	548.7
86.5	-227337	-227349	11.75	534.7
86.6	-227337	-227347	10.73	488.3
86.7	-227337	-227348	10.933	497.5
86.8	-227337	-227348	11.141	507
86.9	-227337	-227348	11.111	505.6
87	-227337	-227349	11.743	534.4
87.1	-227337	-227349	11.71	532.9
87.2	-227337	-227348	10.614	483
87.3	-227337	-227349	11.794	536.7
87.4	-227337	-227348	11.245	511.7
87.5	-227337	-227348	11.191	509.3
87.6	-227337	-227349	12.091	550.3
87.7	-227337	-227350	12.949	589.3
87.8	-227337	-227349	11.932	543
87.9	-227337	-227349	12.556	571.4
88	-227337	-227348	11.277	513.2
88.1	-227337	-227349	11.903	541.7
88.2	-227337	-227349	12.126	551.8
88.3	-227337	-227349	11.919	542.4
88.4	-227337	-227349	12.414	564.9
88.5	-227337	-227348	10.837	493.2
88.6	-227337	-227348	11.367	517.3
88.7	-227337	-227348	11.71	532.9
88.8	-227337	-227348	11.435	520.4
88.9	-227337	-227349	11.786	536.3
89	-227337	-227349	11.882	540.7
89.1	-227337	-227348	11.382	518
89.2	-227337	-227348	11.446	520.9
89.3	-227337	-227348	11.507	523.6
89.4	-227337	-227349	11.718	533.3
89.5	-227337	-227349	11.713	533
89.6	-227337	-227347	10.065	458
89.7	-227337	-227348	11.706	532.7
89.8	-227337	-227348	10.843	493.4
89.9	-227337	-227349	12.028	547.4
90	-227337	-227348	11.49	522.9
90.1	-227337	-227348	11.702	532.5
90.2	-227337	-227349	11.76	535.2
90.3	-227337	-227347	10.371	471.9
90.4	-227337	-227348	11.27	512.9
90.5	-227337	-227348	11.442	520.7
90.6	-227337	-227348	11.132	506.6
90.7	-227337	-227348	10.858	494.1
90.8	-227337	-227349	11.852	539.4
90.9	-227337	-227349	11.827	538.2
91	-227337	-227349	11.908	541.9
91.1	-227337	-227348	11.061	503.4
91.2	-227337	-227349	12.066	549.1
91.3	-227337	-227349	11.758	535.1
91.4	-227337	-227349	11.825	538.1
91.5	-227337	-227348	11.325	515.4
91.6	-227337	-227348	11.307	514.5
91.7	-227337	-227348	11.453	521.2
91.8	-227337	-227348	11.415	519.5
91.9	-227337	-227349	12.379	563.3
92	-227337	-227349	11.901	541.6
92.1	-227337	-227347	10.387	472.7
92.2	-227337	-227349	12.146	552.8
92.3	-227337	-227348	11.022	501.6
92.4	-227337	-227348	11.265	512.6
92.5	-227337	-227349	12.059	548.8
92.6	-227337	-227349	12.053	548.5
92.7	-227337	-227349	12.085	550
92.8	-227337	-227348	11.384	518
92.9	-227337	-227348	11.29	513.8
93	-227337	-227349	11.834	538.5
93.1	-227337	-227347	10.572	481.1
93.2	-227337	-227348	11.434	520.3
93.3	-227337	-227348	10.892	495.7
93.4	-227337	-227347	10.743	488.9
93.5	-227337	-227348	11.142	507.1
93.6	-227337	-227348	11.533	524.8
93.7	-227337	-227348	11.352	516.6
93.8	-227337	-227348	11.023	501.6
93.9	-227337	-227348	11.753	534.8
94	-227337	-227349	11.857	539.6
94.1	-227337	-227347	10.518	478.7
94.2	-227337	-227348	11.484	522.6
94.3	-227337	-227348	11.004	500.8
94.4	-227337	-227348	11.625	529
94.5	-227337	-227348	11	500.6
94.6	-227337	-227348	10.988	500
94.7	-227337	-227348	11.144	507.2
94.8	-227337	-227348	11.501	523.4
94.9	-227337	-227348	11.119	506
95	-227337	-227348	10.987	500
95.1	-227337	-227349	11.883	540.8
95.2	-227337	-227349	11.95	543.8
95.3	-227337	-227349	12.099	550.6
95.4	-227337	-227348	10.747	489.1
95.5	-227337	-227349	12.138	552.4
95.6	-227337	-227349	12.358	562.4
95.7	-227337	-227348	11.688	531.9
95.8	-227337	-227348	10.982	499.7
95.9	-227337	-227348	11.574	526.7
96	-227337	-227349	11.745	534.5
96.1	-227337	-227348	11.359	516.9
96.2	-227337	-227348	11.198	509.6
96.3	-227337	-227349	11.964	544.5
96.4	-227337	-227348	11.672	531.2
96.5	-227337	-227347	10.34	470.5
96.6	-227337	-227348	11.229	511
96.7	-227337	-227349	11.738	534.2
96.8	-227337	-227348	11.51	523.8
96.9	-227337	-227348	11.546	525.4
97	-227337	-227348	11.007	500.9
97.1	-227337	-227348	10.892	495.7
97.2	-227337	-227348	11.164	508.1
97.3	-227337	-227348	10.906	496.3
97.4	-227337	-227348	11.435	520.4
97.5	-227337	-227348	11.158	507.8
97.6	-227337	-227348	10.97	499.2
97.7	-227337	-227348	11.18	508.8
97.8	-227337	-227348	10.816	492.2
97.9	-227337	-227348	11.224	510.8
98	-227337	-227348	11.103	505.3
98.1	-227337	-227347	10.605	482.6
98.2	-227337	-227348	11.371	517.5
98.3	-227337	-227348	10.925	497.2
98.4	-227337	-227348	11.416	519.5
98.5	-227337	-227348	11.386	518.1
98.6	-227337	-227348	11.637	529.6
98.7	-227337	-227348	10.774	490.3
98.8	-227337	-227349	11.895	541.3
98.9	-227337	-227348	11.121	506.1
99	-227337	-227348	11.675	531.3
99.1	-227337	-227349	12.077	549.6
99.2	-227337	-227348	11.538	525.1
99.3	-227337	-227348	11.431	520.2
99.4	-227337	-227348	10.957	498.6
99.5	-227337	-227348	11.567	526.4
99.6	-227337	-227348	10.8	491.5
99.7	-227337	-227348	11.299	514.2
99.8	-227337	-227348	11.247	511.8
99.9	-227337	-227348	11.157	507.8
100	-227337	-227348	11.162	508
100.1	-227337	-227348	11.596	527.7
100.2	-227337	-227349	11.812	537.5
100.3	-227337	-227348	11.062	503.4
100.4	-227337	-227348	11.114	505.8
100.5	-227337	-227349	11.727	533.7
100.6	-227337	-227349	12.096	550.5
100.7	-227337	-227348	10.961	498.8
100.8	-227337	-227348	11.136	506.8
100.9	-227337	-227348	11.583	527.1
101	-227337	-227348	11.617	528.7
101.1	-227337	-227347	10.581	481.5
101.2	-227337	-227349	12.031	547.5
101.3	-227337	-227348	11.299	514.2
101.4	-227337	-227348	11.261	512.5
101.5	-227337	-227348	11.594	527.6
101.6	-227337	-227348	11.086	504.5
101.7	-227337	-227348	10.879	495.1
101.8	-227337	-227348	11.633	529.4
101.9	-227337	-227348	11.078	504.1
102	-227337	-227349	12.07	549.3
102.1	-227337	-227348	11.39	518.4
102.2	-227337	-227348	11.697	532.3
102.3	-227337	-227348	11.32	515.1
102.4	-227337	-227348	11.026	501.8
102.5	-227337	-227349	12.006	546.4
102.6	-227337	-227348	11.352	516.6
102.7	-227337	-227349	11.916	542.3
102.8	-227337	-227348	11.082	504.3
102.9	-227337	-227348	11.539	525.1
103	-227337	-227348	11.056	503.2
103.1	-227337	-227348	11.039	502.4
103.2	-227337	-227347	10.279	467.8
103.3	-227337	-227348	10.995	500.4
103.4	-227337	-227348	11.697	532.3
103.5	-227337	-227348	11.134	506.7
103.6	-227337	-227348	10.725	488.1
103.7	-227337	-227348	11.752	534.8
103.8	-227337	-227348	11.381	517.9
103.9	-227337	-227348	11.221	510.7
104	-227337	-227348	11.448	521
104.1	-227337	-227348	11.05	502.9
104.2	-227337	-227349	12.546	571
104.3	-227337	-227348	11.652	530.3
104.4	-227337	-227349	12.45	566.6
104.5	-227337	-227348	11.641	529.8
104.6	-227337	-227349	12.082	549.8
104.7	-227337	-227349	12.273	558.5
104.8	-227337	-227349	11.655	530.4
104.9	-227337	-227349	12.381	563.4
105	-227337	-227349	12.269	558.3
105.1	-227337	-227350	12.64	575.2
105.2	-227337	-227349	12.019	547
105.3	-227337	-227349	11.823	538.1
105.4	-227337	-227349	12.121	551.6
105.5	-227337	-227349	11.635	529.5
105.6	-227337	-227348	10.979	499.6
105.7	-227337	-227349	12.205	555.4
105.8	-227337	-227348	11.611	528.4
105.9	-227337	-227349	12.007	546.4
106	-227337	-227349	11.953	544
106.1	-227337	-227349	12.448	566.5
106.2	-227337	-227349	11.914	542.2
106.3	-227337	-227349	12.047	548.2
106.4	-227337	-227348	11.691	532
106.5	-227337	-227349	11.869	540.1
106.6	-227337	-227349	11.633	529.4
106.7	-227337	-227349	12.541	570.7
106.8	-227337	-227349	12.378	563.3
106.9	-227337	-227349	12.23	556.6
107	-227337	-227348	10.929	497.3
107.1	-227337	-227349	11.772	535.7
107.2	-227337	-227348	11.601	527.9
107.3	-227337	-227349	11.702	532.6
107.4	-227337	-227350	13.062	594.4
107.5	-227337	-227349	12.208	555.5
107.6	-227337	-227347	10.539	479.6
107.7	-227337	-227348	11.647	530
107.8	-227337	-227349	12.363	562.6
107.9	-227337	-227348	11.47	522
108	-227337	-227349	11.937	543.2
108.1	-227337	-227349	11.938	543.3
108.2	-227337	-227349	12.485	568.2
108.3	-227337	-227349	12.644	575.4
108.4	-227337	-227349	11.917	542.3
108.5	-227337	-227350	12.929	588.4
108.6	-227337	-227349	12.429	565.6
108.7	-227337	-227349	12.317	560.5
108.8	-227337	-227349	12.266	558.2
108.9	-227337	-227348	11.487	522.7
109	-227337	-227349	12.076	549.5
109.1	-227337	-227349	11.852	539.3
109.2	-227337	-227350	13.396	609.6
109.3	-227337	-227349	12.596	573.2
109.4	-227337	-227348	11.428	520.1
109.5	-227337	-227349	11.81	537.5
109.6	-227337	-227349	12.538	570.6
109.7	-227337	-227350	12.692	577.6
109.8	-227337	-227349	12.614	574
109.9	-227337	-227349	12.454	566.8
110	-227337	-227348	11.49	522.9
110.1	-227337	-227348	11.681	531.6
110.2	-227337	-227349	12.065	549.1
110.3	-227337	-227349	12.271	558.4
110.4	-227337	-227349	12.133	552.1
110.5	-227337	-227349	12.537	570.6
110.6	-227337	-227349	12.493	568.5
110.7	-227337	-227349	12.481	568
110.8	-227337	-227349	11.886	540.9
110.9	-227337	-227348	11.307	514.6
111	-227337	-227349	12.297	559.6
111.1	-227337	-227348	11.407	519.1
111.2	-227337	-227350	12.961	589.8
111.3	-227337	-227348	11.226	510.9
111.4	-227337	-227349	11.975	545
111.5	-227337	-227350	12.981	590.7
111.6	-227337	-227349	12.264	558.1
111.7	-227337	-227349	12.084	549.9
111.8	-227337	-227350	12.784	581.8
111.9	-227337	-227349	12.19	554.8
112	-227337	-227350	12.888	586.5
112.1	-227337	-227349	12.157	553.3
112.2	-227337	-227349	12.701	578
112.3	-227337	-227349	12.471	567.5
112.4	-227337	-227349	12.193	554.9
112.5	-227337	-227349	12.132	552.1
112.6	-227337	-227349	12.119	551.5
112.7	-227337	-227349	12.52	569.7
112.8	-227337	-227350	12.892	586.7
112.9	-227337	-227350	13.473	613.1
113	-227337	-227350	13.353	607.7
113.1	-227337	-227349	12.457	566.9
113.2	-227337	-227349	11.924	542.7
113.3	-227337	-227349	11.875	540.4
113.4	-227337	-227349	12.004	546.3
113.5	-227337	-227349	12.496	568.7
113.6	-227337	-227349	11.928	542.8
113.7	-227337	-227348	11.609	528.3
113.8	-227337	-227350	12.729	579.3
113.9	-227337	-227349	12.311	560.3
114	-227337	-227349	12.309	560.2
114.1	-227337	-227348	11.34	516.1
114.2	-227337	-227350	12.885	586.3
114.3	-227337	-227350	12.862	585.3
114.4	-227337	-227348	11.731	533.9
114.5	-227337	-227349	11.966	544.5
114.6	-227337	-227348	11.533	524.9
114.7	-227337	-227349	12.169	553.8
114.8	-227337	-227349	11.968	544.7
114.9	-227337	-227349	12.4	564.3
115	-227337	-227349	12.57	572
115.1	-227337	-227349	11.848	539.2
115.2	-227337	-227349	12.522	569.9
115.3	-227337	-227349	11.76	535.2
115.4	-227337	-227349	12.123	551.7
115.5	-227337	-227348	10.945	498.1
115.6	-227337	-227349	12.284	559
115.7	-227337	-227349	12.163	553.5
115.8	-227337	-227349	11.977	545
115.9	-227337	-227349	12.174	554
116	-227337	-227348	10.966	499
116.1	-227337	-227350	13.138	597.9
116.2	-227337	-227349	11.705	532.7
116.3	-227337	-227349	12.249	557.4
116.4	-227337	-227349	12.655	575.9
116.5	-227337	-227348	11.439	520.6
116.6	-227337	-227350	12.674	576.8
116.7	-227337	-227350	13.628	620.2
116.8	-227337	-227349	12.228	556.5
116.9	-227337	-227349	11.966	544.5
117	-227337	-227349	11.936	543.2
117.1	-227337	-227349	12.559	571.5
117.2	-227337	-227349	12.269	558.4
117.3	-227337	-227350	12.749	580.2
117.4	-227337	-227348	11.212	510.2
117.5	-227337	-227348	11.723	533.5
117.6	-227337	-227349	12.457	566.9
117.7	-227337	-227348	11.67	531.1
117.8	-227337	-227349	12.482	568
117.9	-227337	-227349	12.342	561.6
118	-227337	-227349	12.115	551.3
118.1	-227337	-227349	12.149	552.9
118.2	-227337	-227350	12.783	581.7
118.3	-227337	-227349	12.262	558
118.4	-227337	-227349	12.349	562
118.5	-227337	-227350	12.937	588.7
118.6	-227337	-227349	12.295	559.5
118.7	-227337	-227348	11.542	525.3
118.8	-227337	-227349	12.566	571.8
118.9	-227337	-227349	12.686	577.3
119	-227337	-227349	11.974	544.9
119.1	-227337	-227349	11.897	541.4
119.2	-227337	-227350	12.699	577.9
119.3	-227337	-227349	12.51	569.3
119.4	-227337	-227350	13.242	602.6
119.5	-227337	-227350	12.85	584.8
119.6	-227337	-227349	11.903	541.7
119.7	-227337	-227349	12.664	576.3
119.8	-227337	-227350	12.808	582.9
119.9	-227337	-227349	12.137	552.3
120	-227337	-227349	12.618	574.2
120.1	-227337	-227349	12.022	547.1
120.2	-227337	-227350	12.683	577.2
120.3	-227337	-227349	12.157	553.3
120.4	-227337	-227348	11.43	520.1
120.5	-227337	-227349	11.8	537
120.6	-227337	-227349	11.894	541.3
120.7	-227337	-227349	12.469	567.4
120.8	-227337	-227349	12.113	551.2
120.9	-227337	-227349	11.975	544.9
121	-227337	-227349	12.663	576.3
121.1	-227337	-227349	12.202	555.3
121.2	-227337	-227349	11.945	543.6
121.3	-227337	-227349	12.422	565.3
121.4	-227337	-227349	12.413	564.9
121.5	-227337	-227349	12.073	549.4
121.6	-227337	-227348	11.588	527.3
121.7	-227337	-227349	11.916	542.3
121.8	-227337	-227349	12.087	550.1
121.9	-227337	-227349	12.268	558.3
122	-227337	-227350	12.782	581.7
122.1	-227337	-227349	12.258	557.8
122.2	-227337	-227349	12.673	576.7
122.3	-227337	-227349	12.479	567.9
122.4	-227337	-227349	11.899	541.5
122.5	-227337	-227349	12.356	562.3
122.6	-227337	-227350	12.743	579.9
122.7	-227337	-227349	12.16	553.4
122.8	-227337	-227348	11.483	522.6
122.9	-227337	-227349	11.872	540.2
123	-227337	-227348	11.591	527.5
123.1	-227337	-227349	12.204	555.4
123.2	-227337	-227349	11.714	533.1
123.3	-227337	-227349	11.954	544
123.4	-227337	-227349	12.174	554
123.5	-227337	-227350	12.687	577.4
123.6	-227337	-227348	11.625	529
123.7	-227337	-227349	12.465	567.2
123.8	-227337	-227350	12.668	576.5
123.9	-227337	-227348	11.383	518
124	-227337	-227349	11.975	545
124.1	-227337	-227349	12.333	561.2
124.2	-227337	-227348	11.529	524.7
124.3	-227337	-227350	13.136	597.8
124.4	-227337	-227349	12.098	550.6
124.5	-227337	-227349	12	546.1
124.6	-227337	-227349	12.248	557.4
124.7	-227337	-227350	12.78	581.6
124.8	-227337	-227350	12.905	587.3
124.9	-227337	-227349	11.846	539.1
125	-227337	-227349	12.111	551.1
125.1	-227337	-227349	11.862	539.8
125.2	-227337	-227349	12.059	548.8
125.3	-227337	-227350	13.448	612
125.4	-227337	-227349	12.389	563.8
125.5	-227337	-227350	13.005	591.8
125.6	-227337	-227350	12.674	576.8
125.7	-227337	-227350	12.803	582.6
125.8	-227337	-227349	12.65	575.7
125.9	-227337	-227349	12.543	570.8
126	-227337	-227350	13.043	593.6
126.1	-227337	-227349	12.195	555
126.2	-227337	-227349	12.579	572.4
126.3	-227337	-227350	12.794	582.2
126.4	-227337	-227349	12.133	552.1
126.5	-227337	-227350	12.704	578.1
126.6	-227337	-227350	12.864	585.4
126.7	-227337	-227348	11.574	526.7
126.8	-227337	-227349	11.854	539.5
126.9	-227337	-227349	12.378	563.3
127	-227337	-227350	13.021	592.5
127.1	-227337	-227349	12.471	567.5
127.2	-227337	-227350	12.625	574.5
127.3	-227337	-227349	12.538	570.6
127.4	-227337	-227349	12.262	558
127.5	-227337	-227349	11.946	543.6
127.6	-227337	-227348	11.516	524.1
127.7	-227337	-227349	12.616	574.1
127.8	-227337	-227349	12.614	574
127.9	-227337	-227349	11.829	538.3
128	-227337	-227349	12.47	567.5
128.1	-227337	-227349	12.654	575.8
128.2	-227337	-227348	11.545	525.4
128.3	-227337	-227349	12.551	571.2
128.4	-227337	-227349	11.914	542.2
128.5	-227337	-227349	12.665	576.3
128.6	-227337	-227349	11.849	539.2
128.7	-227337	-227349	12.593	573.1
128.8	-227337	-227350	13.102	596.3
128.9	-227337	-227348	11.081	504.3
129	-227337	-227349	12.244	557.2
129.1	-227337	-227349	12.236	556.9
129.2	-227337	-227349	12.496	568.7
129.3	-227337	-227349	11.89	541.1
129.4	-227337	-227349	11.916	542.3
129.5	-227337	-227349	12.335	561.3
129.6	-227337	-227349	12.463	567.2
129.7	-227337	-227350	12.798	582.4
129.8	-227337	-227349	11.734	534
129.9	-227337	-227349	12.253	557.6
130	-227337	-227348	11.104	505.3
130.1	-227337	-227349	12.182	554.4
130.2	-227337	-227349	12.288	559.2
130.3	-227337	-227350	13.079	595.2
130.4	-227337	-227349	12.464	567.2
130.5	-227337	-227349	11.861	539.8
130.6	-227337	-227348	11.243	511.6
130.7	-227337	-227349	12.559	571.5
130.8	-227337	-227348	11.609	528.3
130.9	-227337	-227349	11.976	545
131	-227337	-227349	12.352	562.1
131.1	-227337	-227349	12.179	554.2
131.2	-227337	-227350	13.624	620
131.3	-227337	-227349	11.812	537.6
131.4	-227337	-227348	11.418	519.6
131.5	-227337	-227348	11.737	534.1
131.6	-227337	-227349	12.392	563.9
131.7	-227337	-227349	12.397	564.2
131.8	-227337	-227349	11.829	538.3
131.9	-227337	-227349	11.89	541.1
132	-227337	-227349	12.443	566.2
132.1	-227337	-227349	12.222	556.2
132.2	-227337	-227349	12.368	562.8
132.3	-227337	-227350	12.856	585
132.4	-227337	-227349	12.542	570.7
132.5	-227337	-227350	12.776	581.4
132.6	-227337	-227350	12.792	582.1
132.7	-227337	-227348	11.487	522.8
132.8	-227337	-227349	12.141	552.5
132.9	-227337	-227349	11.862	539.8
133	-227337	-227350	13.517	615.1
133.1	-227337	-227349	12.265	558.2
133.2	-227337	-227349	12.28	558.9
133.3	-227337	-227349	12.437	566
133.4	-227337	-227349	12.332	561.2
133.5	-227337	-227349	12.181	554.4
133.6	-227337	-227349	12.228	556.5
133.7	-227337	-227350	12.815	583.2
133.8	-227337	-227348	11.146	507.2
133.9	-227337	-227349	12.036	547.7
134	-227337	-227348	11.677	531.4
134.1	-227337	-227349	11.689	532
134.2	-227337	-227348	11.661	530.6
134.3	-227337	-227349	12.563	571.7
134.4	-227337	-227348	11.503	523.5
134.5	-227337	-227349	11.812	537.6
134.6	-227337	-227349	12.006	546.4
134.7	-227337	-227348	11.449	521
134.8	-227337	-227350	13.173	599.5
134.9	-227337	-227349	12.237	556.9
135	-227337	-227349	11.858	539.6
135.1	-227337	-227349	11.882	540.7
135.2	-227337	-227349	11.709	532.8
135.3	-227337	-227349	11.969	544.7
135.4	-227337	-227348	11.518	524.2
135.5	-227337	-227348	11.277	513.2
135.6	-227337	-227349	11.942	543.5
135.7	-227337	-227349	11.803	537.1
135.8	-227337	-227349	12.342	561.7
135.9	-227337	-227349	12.161	553.4
136	-227337	-227349	12.364	562.7
136.1	-227337	-227349	12.298	559.6
136.2	-227337	-227349	12.332	561.2
136.3	-227337	-227349	12.427	565.5
136.4	-227337	-227349	12.26	557.9
136.5	-227337	-227349	11.687	531.9
136.6	-227337	-227349	12.041	547.9
136.7	-227337	-227349	12.373	563.1
136.8	-227337	-227348	11.141	507
136.9	-227337	-227349	12.196	555
137	-227337	-227350	13.509	614.8
137.1	-227337	-227348	10.889	495.5
137.2	-227337	-227349	11.769	535.6
137.3	-227337	-227349	12.213	555.8
137.4	-227337	-227348	11.026	501.8
137.5	-227337	-227350	12.701	578
137.6	-227337	-227349	12.569	572
137.7	-227337	-227349	11.89	541.1
137.8	-227337	-227348	11.668	531
137.9	-227337	-227350	13.564	617.3
138	-227337	-227349	11.814	537.6
138.1	-227337	-227349	12.607	573.7
138.2	-227337	-227349	11.843	539
138.3	-227337	-227351	13.895	632.4
138.4	-227337	-227349	12.125	551.8
138.5	-227337	-227349	12.199	555.1
138.6	-227337	-227349	12.12	551.6
138.7	-227337	-227349	12.598	573.3
138.8	-227337	-227350	13.326	606.4
138.9	-227337	-227349	12.341	561.6
139	-227337	-227349	12.014	546.7
139.1	-227337	-227349	12.013	546.7
139.2	-227337	-227349	12.543	570.8
139.3	-227337	-227349	12.448	566.5
139.4	-227337	-227348	11.403	518.9
139.5	-227337	-227348	11.221	510.6
139.6	-227337	-227349	12.643	575.3
139.7	-227337	-227350	13.193	600.4
139.8	-227337	-227349	12.287	559.2
139.9	-227337	-227350	13	591.6
140	-227337	-227349	12.069	549.2
140.1	-227337	-227348	11.007	500.9
140.2	-227337	-227349	11.725	533.6
140.3	-227337	-227349	11.948	543.7
140.4	-227337	-227348	11.579	526.9
140.5	-227337	-227349	11.816	537.7
140.6	-227337	-227349	12.312	560.3
140.7	-227337	-227349	12.347	561.9
140.8	-227337	-227349	12.293	559.4
140.9	-227337	-227348	11.139	506.9
141	-227337	-227349	12.159	553.3
141.1	-227337	-227349	11.769	535.6
141.2	-227337	-227349	12.39	563.8
141.3	-227337	-227348	11.596	527.7
141.4	-227337	-227349	12.397	564.2
141.5	-227337	-227349	12.229	556.5
141.6	-227337	-227349	11.834	538.5
141.7	-227337	-227349	11.763	535.3
141.8	-227337	-227349	11.821	537.9
141.9	-227337	-227350	12.77	581.1
142	-227337	-227348	11.227	510.9
142.1	-227337	-227348	10.9	496
142.2	-227337	-227348	11.697	532.3
142.3	-227337	-227349	12.315	560.4
142.4	-227337	-227349	12.309	560.2
142.5	-227337	-227349	11.883	540.8
142.6	-227337	-227348	11.302	514.3
142.7	-227337	-227350	12.824	583.6
142.8	-227337	-227350	12.843	584.5
142.9	-227337	-227349	12.333	561.2
143	-227337	-227349	11.896	541.3
143.1	-227337	-227349	11.703	532.6
143.2	-227337	-227349	12.125	551.8
143.3	-227337	-227348	11.486	522.7
143.4	-227337	-227349	12.118	551.5
143.5	-227337	-227349	11.907	541.9
143.6	-227337	-227348	11.509	523.7
143.7	-227337	-227350	13.669	622
143.8	-227337	-227349	12.719	578.8
143.9	-227337	-227350	13.042	593.5
144	-227337	-227349	11.985	545.4
144.1	-227337	-227349	12.042	548
144.2	-227337	-227350	12.679	577
144.3	-227337	-227350	12.923	588.1
144.4	-227337	-227349	12.106	550.9
144.5	-227337	-227349	12.632	574.8
144.6	-227337	-227351	13.676	622.4
144.7	-227337	-227349	11.866	540
144.8	-227337	-227349	11.936	543.2
144.9	-227337	-227349	12.543	570.8
145	-227337	-227349	12.044	548.1
145.1	-227337	-227350	13.18	599.8
145.2	-227337	-227349	12.465	567.2
145.3	-227337	-227349	11.925	542.7
145.4	-227337	-227349	12.206	555.5
145.5	-227337	-227348	11.432	520.3
145.6	-227337	-227348	11.656	530.4
145.7	-227337	-227349	12.304	559.9
145.8	-227337	-227349	12.117	551.4
145.9	-227337	-227351	13.712	624
146	-227337	-227349	11.872	540.3
146.1	-227337	-227349	12.351	562.1
146.2	-227337	-227349	12.515	569.6
146.3	-227337	-227348	11.684	531.7
146.4	-227337	-227348	11.467	521.9
146.5	-227337	-227349	12.265	558.1
146.6	-227337	-227348	11.676	531.3
146.7	-227337	-227349	12.279	558.8
146.8	-227337	-227348	11.167	508.2
146.9	-227337	-227349	11.831	538.4
147	-227337	-227348	10.825	492.6
147.1	-227337	-227348	11.419	519.6
147.2	-227337	-227349	12.312	560.3
147.3	-227337	-227349	12.278	558.7
147.4	-227337	-227348	11.624	529
147.5	-227337	-227349	12.58	572.5
147.6	-227337	-227349	12.215	555.9
147.7	-227337	-227349	11.863	539.9
147.8	-227337	-227349	12.139	552.4
147.9	-227337	-227350	12.73	579.3
148	-227337	-227348	11.516	524.1
148.1	-227337	-227350	12.807	582.8
148.2	-227337	-227349	12.6	573.4
148.3	-227337	-227348	11.517	524.1
148.4	-227337	-227349	11.663	530.7
148.5	-227337	-227349	11.768	535.5
148.6	-227337	-227350	13.256	603.3
148.7	-227337	-227349	12.498	568.7
148.8	-227337	-227350	13.316	606
148.9	-227337	-227350	13.258	603.3
149	-227337	-227349	11.794	536.7
149.1	-227337	-227350	13.182	599.9
149.2	-227337	-227350	13.187	600.1
149.3	-227337	-227349	12.476	567.7
149.4	-227337	-227349	11.782	536.2
149.5	-227337	-227349	11.861	539.8
149.6	-227337	-227349	12.575	572.3
149.7	-227337	-227348	11.643	529.9
149.8	-227337	-227348	11.679	531.5
149.9	-227337	-227349	12.476	567.8
150	-227337	-227348	11.211	510.2
150.1	-227337	-227348	11.727	533.7
150.2	-227337	-227349	11.783	536.2
150.3	-227337	-227349	12.211	555.7
150.4	-227337	-227349	12.041	548
150.5	-227337	-227350	13.051	593.9
150.6	-227337	-227349	12.387	563.7
150.7	-227337	-227349	11.858	539.6
150.8	-227337	-227350	13.033	593.1
150.9	-227337	-227349	12.178	554.2
151	-227337	-227349	12.575	572.3
151.1	-227337	-227349	12.362	562.6
151.2	-227337	-227348	11.492	523
151.3	-227337	-227348	11.624	529
151.4	-227337	-227350	13.128	597.4
151.5	-227337	-227349	12.152	553
151.6	-227337	-227348	11.474	522.2
151.7	-227337	-227350	12.968	590.2
151.8	-227337	-227349	11.92	542.4
151.9	-227337	-227348	10.935	497.6
152	-227337	-227349	12.081	549.8
152.1	-227337	-227349	12.194	554.9
152.2	-227337	-227348	11.421	519.8
152.3	-227337	-227349	12.2	555.2
152.4	-227337	-227348	11.327	515.5
152.5	-227337	-227348	10.96	498.8
152.6	-227337	-227349	12.617	574.2
152.7	-227337	-227350	13.095	595.9
152.8	-227337	-227349	12.576	572.3
152.9	-227337	-227349	11.853	539.4
153	-227337	-227349	12.156	553.2
153.1	-227337	-227349	12.665	576.3
153.2	-227337	-227348	11.694	532.2
153.3	-227337	-227349	12.203	555.3
153.4	-227337	-227350	12.741	579.8
153.5	-227337	-227349	12.697	577.8
153.6	-227337	-227349	12.249	557.4
153.7	-227337	-227350	12.634	574.9
153.8	-227337	-227350	12.718	578.8
153.9	-227337	-227349	12.013	546.7
154	-227337	-227349	12.475	567.7
154.1	-227337	-227349	12.014	546.7
154.2	-227337	-227348	11.785	536.3
154.3	-227337	-227349	12.065	549
154.4	-227337	-227349	12.052	548.5
154.5	-227337	-227350	13.119	597
154.6	-227337	-227349	12.511	569.3
154.7	-227337	-227350	12.853	584.9
154.8	-227337	-227349	11.994	545.8
154.9	-227337	-227348	11.459	521.5
155	-227337	-227350	12.537	570.5
155.1	-227337	-227349	12.372	563
155.2	-227337	-227348	10.737	488.6
155.3	-227337	-227349	12.455	566.8
155.4	-227337	-227349	12.42	565.2
155.5	-227337	-227349	11.854	539.4
155.6	-227337	-227349	11.999	546
155.7	-227337	-227348	11.382	518
155.8	-227337	-227348	10.754	489.4
155.9	-227337	-227349	11.871	540.2
156	-227337	-227349	12.454	566.8
156.1	-227337	-227349	11.746	534.5
156.2	-227337	-227348	11.56	526.1
156.3	-227337	-227349	11.703	532.6
156.4	-227337	-227350	12.739	579.7
156.5	-227337	-227349	11.896	541.4
156.6	-227337	-227349	12.305	560
156.7	-227337	-227348	11.49	522.9
156.8	-227337	-227349	12.13	552
156.9	-227337	-227349	12.367	562.8
157	-227337	-227349	12.15	552.9
157.1	-227337	-227349	12.557	571.4
157.2	-227337	-227349	11.811	537.5
157.3	-227337	-227349	12.243	557.1
157.4	-227337	-227348	11.158	507.8
157.5	-227337	-227349	12.645	575.5
157.6	-227337	-227348	11.528	524.6
157.7	-227337	-227350	12.771	581.2
157.8	-227337	-227349	11.843	539
157.9	-227337	-227349	12.101	550.7
158	-227337	-227348	11.434	520.3
158.1	-227337	-227349	12.451	566.6
158.2	-227337	-227349	12.219	556.1
158.3	-227337	-227349	12.551	571.2
158.4	-227337	-227349	11.992	545.7
158.5	-227337	-227349	12.347	561.9
158.6	-227337	-227350	12.632	574.8
158.7	-227337	-227349	12.35	562
158.8	-227337	-227350	12.704	578.1
158.9	-227337	-227348	11.277	513.2
159	-227337	-227349	12.347	561.9
159.1	-227337	-227349	12.492	568.5
159.2	-227337	-227350	12.865	585.5
159.3	-227337	-227349	11.954	544
159.4	-227337	-227350	13.051	593.9
159.5	-227337	-227350	12.943	589
159.6	-227337	-227349	12.709	578.3
159.7	-227337	-227349	12.46	567
159.8	-227337	-227350	13.086	595.5
159.9	-227337	-227349	12.362	562.5
160	-227337	-227349	12.028	547.4
160.1	-227337	-227349	11.997	546
160.2	-227337	-227349	11.924	542.6
160.3	-227337	-227350	12.86	585.2
160.4	-227337	-227349	12.313	560.4
160.5	-227337	-227349	12.048	548.3
160.6	-227337	-227349	12.581	572.5
160.7	-227337	-227349	12.406	564.6
160.8	-227337	-227349	11.879	540.6
160.9	-227337	-227348	11.645	529.9
161	-227337	-227348	11.345	516.3
161.1	-227337	-227349	12.035	547.7
161.2	-227337	-227349	12.136	552.3
161.3	-227337	-227348	11.417	519.6
161.4	-227337	-227349	12.301	559.8
161.5	-227337	-227350	12.64	575.2
161.6	-227337	-227349	12.65	575.7
161.7	-227337	-227349	11.987	545.5
161.8	-227337	-227349	12.528	570.1
161.9	-227337	-227348	11.336	515.9
162	-227337	-227349	12.558	571.5
162.1	-227337	-227350	12.986	591
162.2	-227337	-227349	12.188	554.6
162.3	-227337	-227350	12.65	575.7
162.4	-227337	-227350	12.652	575.8
162.5	-227337	-227349	12.428	565.6
162.6	-227337	-227348	11.342	516.2
162.7	-227337	-227349	12.535	570.5
162.8	-227337	-227349	12.298	559.6
162.9	-227337	-227349	11.932	543
163	-227337	-227349	12.414	565
163.1	-227337	-227349	12.337	561.4
163.2	-227337	-227350	13.054	594.1
163.3	-227337	-227349	12.147	552.8
163.4	-227337	-227349	11.957	544.1
163.5	-227337	-227348	11.641	529.7
163.6	-227337	-227350	12.909	587.5
163.7	-227337	-227349	12.314	560.4
163.8	-227337	-227349	12.608	573.8
163.9	-227337	-227349	12.291	559.4
164	-227337	-227349	12.18	554.3
164.1	-227337	-227349	12.049	548.3
164.2	-227337	-227349	12.307	560.1
164.3	-227337	-227350	13.205	600.9
164.4	-227337	-227350	13.259	603.4
164.5	-227337	-227349	12.536	570.5
164.6	-227337	-227349	11.992	545.7
164.7	-227337	-227349	11.837	538.7
164.8	-227337	-227350	12.773	581.3
164.9	-227337	-227348	11.658	530.5
165	-227337	-227349	11.778	536
165.1	-227337	-227349	11.839	538.8
165.2	-227337	-227349	11.849	539.2
165.3	-227337	-227349	12.459	567
165.4	-227337	-227349	12.689	577.5
165.5	-227337	-227349	12.012	546.6
165.6	-227337	-227349	12.553	571.2
165.7	-227337	-227349	12.282	558.9
165.8	-227337	-227349	12.408	564.7
165.9	-227337	-227349	12.58	572.5
166	-227337	-227349	12.012	546.7
166.1	-227337	-227349	12.21	555.6
166.2	-227337	-227349	12.119	551.5
166.3	-227337	-227349	12.381	563.4
166.4	-227337	-227349	12.303	559.9
166.5	-227337	-227350	12.834	584
166.6	-227337	-227349	12.038	547.8
166.7	-227337	-227349	11.814	537.7
166.8	-227337	-227349	12.254	557.7
166.9	-227337	-227350	13.158	598.8
167	-227337	-227350	13.042	593.5
167.1	-227337	-227348	11.447	520.9
167.2	-227337	-227349	11.695	532.2
167.3	-227337	-227348	11.488	522.8
167.4	-227337	-227350	13.155	598.6
167.5	-227337	-227349	11.934	543.1
167.6	-227337	-227350	13.175	599.6
167.7	-227337	-227349	12.469	567.4
167.8	-227337	-227349	12.023	547.1
167.9	-227337	-227350	12.893	586.7
168	-227337	-227350	12.961	589.8
168.1	-227337	-227349	12.639	575.2
168.2	-227337	-227349	11.841	538.9
168.3	-227337	-227350	12.958	589.7
168.4	-227337	-227348	11.171	508.4
168.5	-227337	-227349	12.364	562.7
168.6	-227337	-227348	11.691	532.1
168.7	-227337	-227349	12.417	565.1
168.8	-227337	-227349	12.137	552.3
168.9	-227337	-227349	12.131	552.1
169	-227337	-227349	12.238	556.9
169.1	-227337	-227349	12.476	567.8
169.2	-227337	-227350	13.041	593.5
169.3	-227337	-227349	12.447	566.4
169.4	-227337	-227349	12.561	571.6
169.5	-227337	-227349	12.423	565.4
169.6	-227337	-227349	12.187	554.6
169.7	-227337	-227350	13.537	616.1
169.8	-227337	-227349	12.624	574.5
169.9	-227337	-227349	12.02	547
170	-227337	-227349	11.853	539.4
170.1	-227337	-227348	11.268	512.8
170.2	-227337	-227349	12.185	554.5
170.3	-227337	-227349	12.021	547.1
170.4	-227337	-227348	11.351	516.6
170.5	-227337	-227349	12.423	565.4
170.6	-227337	-227349	12.197	555.1
170.7	-227337	-227350	12.793	582.2
170.8	-227337	-227348	11.385	518.1
170.9	-227337	-227349	12.388	563.8
171	-227337	-227349	12.155	553.1
171.1	-227337	-227349	12.634	574.9
171.2	-227337	-227348	11.676	531.4
171.3	-227337	-227349	12.065	549.1
171.4	-227337	-227350	12.749	580.2
171.5	-227337	-227348	11.68	531.5
171.6	-227337	-227349	12.147	552.8
171.7	-227337	-227350	13.083	595.4
171.8	-227337	-227349	12.574	572.2
171.9	-227337	-227348	11.268	512.8
172	-227337	-227350	12.781	581.6
172.1	-227337	-227350	12.79	582
172.2	-227337	-227349	12.195	555
172.3	-227337	-227350	12.826	583.7
172.4	-227337	-227349	12.656	576
172.5	-227337	-227349	12.397	564.2
172.6	-227337	-227349	11.82	537.9
172.7	-227337	-227349	12.412	564.8
172.8	-227337	-227348	11.604	528.1
172.9	-227337	-227349	12.538	570.6
173	-227337	-227349	12.352	562.1
173.1	-227337	-227349	11.985	545.4
173.2	-227337	-227348	11.274	513
173.3	-227337	-227350	13.003	591.7
173.4	-227337	-227349	12.437	566
173.5	-227337	-227349	12.257	557.8
173.6	-227337	-227349	12.356	562.3
173.7	-227337	-227348	11.603	528
173.8	-227337	-227349	12.032	547.6
173.9	-227337	-227348	11.434	520.3
174	-227337	-227349	12.127	551.9
174.1	-227337	-227349	12.502	568.9
174.2	-227337	-227348	11.605	528.1
174.3	-227337	-227348	11.211	510.2
174.4	-227337	-227349	12.114	551.3
174.5	-227337	-227349	12.537	570.6
174.6	-227337	-227348	11.387	518.2
174.7	-227337	-227348	11.385	518.1
174.8	-227337	-227349	12.344	561.7
174.9	-227337	-227350	12.799	582.5
175	-227337	-227349	11.737	534.1
175.1	-227337	-227349	12.313	560.3
175.2	-227337	-227350	13.303	605.4
175.3	-227337	-227349	12.169	553.8
175.4	-227337	-227349	12	546.1
175.5	-227337	-227349	12.126	551.8
175.6	-227337	-227349	12.436	565.9
175.7	-227337	-227349	12.553	571.3
175.8	-227337	-227350	13.142	598
175.9	-227337	-227349	12.695	577.7
176	-227337	-227349	12.257	557.8
176.1	-227337	-227350	12.71	578.4
176.2	-227337	-227348	11.786	536.4
176.3	-227337	-227350	12.676	576.8
176.4	-227337	-227350	12.899	587
176.5	-227337	-227349	12.338	561.5
176.6	-227337	-227350	12.869	585.6
176.7	-227337	-227350	12.936	588.7
176.8	-227337	-227349	12.242	557.1
176.9	-227337	-227349	12.198	555.1
177	-227337	-227349	12.03	547.5
177.1	-227337	-227349	12.354	562.2
177.2	-227337	-227349	12.204	555.4
177.3	-227337	-227350	12.727	579.2
177.4	-227337	-227350	12.823	583.5
177.5	-227337	-227348	11.285	513.5
177.6	-227337	-227349	12.399	564.3
177.7	-227337	-227350	12.753	580.4
177.8	-227337	-227348	11.558	526
177.9	-227337	-227349	12.163	553.5
178	-227337	-227349	12.65	575.7
178.1	-227337	-227348	11.484	522.6
178.2	-227337	-227349	11.961	544.3
178.3	-227337	-227350	12.912	587.6
178.4	-227337	-227348	11.594	527.6
178.5	-227337	-227349	11.935	543.1
178.6	-227337	-227350	12.871	585.7
178.7	-227337	-227349	11.789	536.5
178.8	-227337	-227348	10.805	491.7
178.9	-227337	-227349	11.646	530
179	-227337	-227350	12.94	588.9
179.1	-227337	-227349	12.316	560.5
179.2	-227337	-227350	13.021	592.6
179.3	-227337	-227349	12.208	555.6
179.4	-227337	-227350	13.12	597.1
179.5	-227337	-227350	13.531	615.8
179.6	-227337	-227349	12.651	575.7
179.7	-227337	-227350	12.849	584.7
179.8	-227337	-227349	12.334	561.3
179.9	-227337	-227348	11.572	526.6
180	-227337	-227349	12.01	546.5
180.1	-227337	-227350	12.92	587.9
180.2	-227337	-227350	13.124	597.2
180.3	-227337	-227350	12.77	581.1
180.4	-227337	-227349	12.258	557.8
180.5	-227337	-227348	11.619	528.7
180.6	-227337	-227350	13.036	593.2
180.7	-227337	-227349	12.541	570.7
180.8	-227337	-227349	12.261	558
180.9	-227337	-227350	12.76	580.7
181	-227337	-227349	12.118	551.5
181.1	-227337	-227349	12.025	547.2
181.2	-227337	-227349	11.987	545.5
181.3	-227337	-227348	11.579	526.9
181.4	-227337	-227349	12.138	552.4
181.5	-227337	-227349	12.349	562
181.6	-227337	-227349	12.586	572.7
181.7	-227337	-227350	13.069	594.7
181.8	-227337	-227349	12.548	571
181.9	-227337	-227350	12.856	585.1
182	-227337	-227350	13.08	595.2
182.1	-227337	-227349	12.452	566.7
182.2	-227337	-227349	12.471	567.5
182.3	-227337	-227349	12.313	560.3
182.4	-227337	-227349	12.6	573.4
182.5	-227337	-227349	12.127	551.9
182.6	-227337	-227349	12.374	563.1
182.7	-227337	-227349	11.962	544.4
182.8	-227337	-227349	11.883	540.8
182.9	-227337	-227350	13.107	596.5
183	-227337	-227349	12.426	565.5
183.1	-227337	-227350	12.966	590.1
183.2	-227337	-227349	12.334	561.3
183.3	-227337	-227349	11.714	533.1
183.4	-227337	-227349	12.565	571.8
183.5	-227337	-227349	12.603	573.5
183.6	-227337	-227350	13.236	602.3
183.7	-227337	-227349	12.388	563.8
183.8	-227337	-227350	12.816	583.2
183.9	-227337	-227350	12.954	589.5
184	-227337	-227351	13.745	625.5
184.1	-227337	-227350	12.901	587.1
184.2	-227337	-227349	12.156	553.2
184.3	-227337	-227348	11.762	535.3
184.4	-227337	-227349	12.422	565.3
184.5	-227337	-227349	12.632	574.9
184.6	-227337	-227349	12.236	556.8
184.7	-227337	-227348	11.519	524.2
184.8	-227337	-227349	12.29	559.3
184.9	-227337	-227349	12.202	555.3
185	-227337	-227350	12.732	579.4
185.1	-227337	-227349	12.332	561.2
185.2	-227337	-227350	12.836	584.2
185.3	-227337	-227347	10.659	485.1
185.4	-227337	-227350	12.823	583.5
185.5	-227337	-227350	12.763	580.8
185.6	-227337	-227349	12.331	561.2
185.7	-227337	-227348	11.51	523.8
185.8	-227337	-227349	12.059	548.8
185.9	-227337	-227350	13.031	593
186	-227337	-227349	12.254	557.7
186.1	-227337	-227349	12.639	575.2
186.2	-227337	-227349	12.05	548.4
186.3	-227337	-227350	13.185	600
186.4	-227337	-227349	12.222	556.2
186.5	-227337	-227349	12.302	559.8
186.6	-227337	-227349	11.942	543.5
186.7	-227337	-227351	13.722	624.5
186.8	-227337	-227349	12.011	546.6
186.9	-227337	-227348	11.398	518.7
187	-227337	-227348	11.032	502
187.1	-227337	-227349	11.806	537.3
187.2	-227337	-227349	12.321	560.7
187.3	-227337	-227349	11.876	540.4
187.4	-227337	-227348	11.271	512.9
187.5	-227337	-227350	12.942	589
187.6	-227337	-227349	12.352	562.1
187.7	-227337	-227348	11.474	522.1
187.8	-227337	-227350	12.739	579.7
187.9	-227337	-227349	12.379	563.4
188	-227337	-227348	11.344	516.2
188.1	-227337	-227348	11.368	517.3
188.2	-227337	-227349	11.888	541
188.3	-227337	-227349	12.235	556.8
188.4	-227337	-227350	13.212	601.3
188.5	-227337	-227349	12.413	564.9
188.6	-227337	-227349	12.634	574.9
188.7	-227337	-227349	11.929	542.9
188.8	-227337	-227350	13.479	613.4
188.9	-227337	-227349	12.422	565.3
189	-227337	-227349	12.195	555
189.1	-227337	-227349	11.758	535.1
189.2	-227337	-227348	11.173	508.5
189.3	-227337	-227350	12.971	590.3
189.4	-227337	-227349	12.496	568.7
189.5	-227337	-227349	12.621	574.4
189.6	-227337	-227349	12.43	565.6
189.7	-227337	-227350	12.717	578.7
189.8	-227337	-227350	13.137	597.8
189.9	-227337	-227349	12.433	565.8
190	-227337	-227349	12.41	564.8
190.1	-227337	-227350	13.396	609.6
190.2	-227337	-227350	13.087	595.6
190.3	-227337	-227350	12.897	586.9
190.4	-227337	-227351	13.833	629.5
190.5	-227337	-227349	12.532	570.3
190.6	-227337	-227350	12.851	584.8
190.7	-227337	-227350	12.914	587.7
190.8	-227337	-227350	13.443	611.8
190.9	-227337	-227350	12.809	582.9
191	-227337	-227350	12.815	583.2
191.1	-227337	-227351	14.115	642.4
191.2	-227337	-227349	12.476	567.7
191.3	-227337	-227350	13.237	602.4
191.4	-227337	-227349	12.295	559.5
191.5	-227337	-227350	13.128	597.4
191.6	-227337	-227350	13.617	619.7
191.7	-227337	-227350	13.023	592.6
191.8	-227337	-227350	12.726	579.1
191.9	-227337	-227349	11.856	539.5
192	-227337	-227351	13.979	636.1
192.1	-227337	-227349	12.553	571.3
192.2	-227337	-227348	11.361	517
192.3	-227337	-227349	11.948	543.7
192.4	-227337	-227349	12.671	576.6
192.5	-227337	-227350	13.192	600.4
192.6	-227337	-227349	12.408	564.7
192.7	-227337	-227349	12.582	572.6
192.8	-227337	-227351	13.74	625.3
192.9	-227337	-227350	13.445	611.8
193	-227337	-227349	12.326	560.9
193.1	-227337	-227348	11.465	521.8
193.2	-227337	-227350	13.13	597.5
193.3	-227337	-227349	12.389	563.8
193.4	-227337	-227350	13.147	598.3
193.5	-227337	-227349	12.08	549.7
193.6	-227337	-227349	11.989	545.6
193.7	-227337	-227350	13.195	600.5
193.8	-227337	-227350	12.963	589.9
193.9	-227337	-227350	13.24	602.5
194	-227337	-227349	12.561	571.6
194.1	-227337	-227350	13.59	618.5
194.2	-227337	-227349	12.435	565.9
194.3	-227337	-227349	12.481	568
194.4	-227337	-227351	14.1	641.7
194.5	-227337	-227350	13.039	593.4
194.6	-227337	-227350	12.814	583.1
194.7	-227337	-227351	14.02	638
194.8	-227337	-227350	12.753	580.4
194.9	-227337	-227350	13.361	608
195	-227337	-227350	13.387	609.2
195.1	-227337	-227350	12.818	583.3
195.2	-227337	-227349	12.303	559.9
195.3	-227337	-227350	13.04	593.4
195.4	-227337	-227350	12.907	587.4
195.5	-227337	-227349	12.302	559.8
195.6	-227337	-227350	12.818	583.3
195.7	-227337	-227350	12.842	584.4
195.8	-227337	-227350	12.854	585
195.9	-227337	-227351	13.72	624.4
196	-227337	-227349	12.613	574
196.1	-227337	-227350	13.192	600.4
196.2	-227337	-227350	13.057	594.2
196.3	-227337	-227350	12.966	590
196.4	-227337	-227350	12.788	582
196.5	-227337	-227350	12.815	583.2
196.6	-227337	-227351	14.338	652.5
196.7	-227337	-227349	12.37	562.9
196.8	-227337	-227349	12.577	572.3
196.9	-227337	-227349	12.358	562.4
197	-227337	-227348	11.637	529.6
197.1	-227337	-227349	12.338	561.5
197.2	-227337	-227350	12.882	586.2
197.3	-227337	-227349	12.144	552.6
197.4	-227337	-227350	12.776	581.4
197.5	-227337	-227349	11.962	544.4
197.6	-227337	-227350	13.104	596.3
197.7	-227337	-227348	11.315	514.9
197.8	-227337	-227350	13.536	616
197.9	-227337	-227350	13.421	610.7
198	-227337	-227350	13.451	612.1
198.1	-227337	-227349	12.42	565.2
198.2	-227337	-227349	11.986	545.5
198.3	-227337	-227350	13.402	609.9
198.4	-227337	-227349	12.127	551.9
198.5	-227337	-227349	12.479	567.9
198.6	-227337	-227350	13.418	610.6
198.7	-227337	-227350	12.87	585.7
198.8	-227337	-227349	11.755	535
198.9	-227337	-227348	11.743	534.4
199	-227337	-227350	13.38	608.9
199.1	-227337	-227350	13.428	611.1
199.2	-227337	-227350	13.527	615.6
199.3	-227337	-227349	12.395	564.1
199.4	-227337	-227349	12.029	547.4
199.5	-227337	-227350	13.172	599.4
199.6	-227337	-227351	13.653	621.3
199.7	-227337	-227349	12.605	573.6
199.8	-227337	-227349	12.552	571.2
[truncated: 2 more rows]

## Sheet: Supplementary Figure 3
102
Properties=species:S:1:pos:R:3 generated=T by=T VMD=T pbc="F F F"
S 8.67224900 -6.25754500 3.17769200
O 9.75407800 -5.86882400 2.17795200
O 8.80450400 -5.57722500 4.44794100
O 7.35861600 -5.67222600 2.42071200
O 8.47742500 -7.73354300 3.31033300
H 7.22419400 -6.09771300 1.52246100
H 10.46265400 -8.22192400 -0.43374300
S 3.31166800 -2.36936200 -7.62534300
O 4.41517600 -1.25416600 -7.86194600
O 4.02488700 -3.65261800 -7.61793900
O 2.81193900 -2.17151600 -6.10894800
O 2.20173300 -2.05466500 -8.47876700
H 3.62561400 -2.28546900 -5.49631500
H 4.91861000 -4.42227200 -6.39505000
S 11.38226300 -8.06078000 -3.02979700
O 11.74270600 -6.85367600 -3.85734900
O 11.70292700 -7.88641700 -1.56948900
O 10.01438900 -8.54111500 -3.34520000
O 12.29048500 -9.35477400 -3.41108300
H 8.37072800 -3.80506100 0.00565300
H 11.62362700 -9.97581100 -3.76915400
S 8.09782000 -6.10668900 -1.09332700
O 9.59390600 -5.92087200 -1.04546000
O 7.69882200 -7.09625600 -0.04258700
O 7.34140000 -4.81616600 -1.00967000
O 7.83868400 -6.71633900 -2.57424500
H 10.32158300 -4.66274600 5.00320800
H 8.61748100 -7.28342800 -2.79438000
S 6.09758000 -1.77310600 -4.79605100
O 5.72528100 -0.51223400 -5.50359300
O 4.98268900 -2.75021000 -4.84500900
O 7.36616100 -2.40532300 -5.17411800
O 6.24786800 -1.44067000 -3.16066400
H 4.82574100 -0.93784000 -7.02785500
H 7.13473100 -1.76331700 -2.93945300
S 12.45569200 -3.70904500 1.97070700
O 12.67303100 -2.41207100 2.55942200
O 13.64629400 -4.43992600 1.58287400
O 11.69234800 -4.61168700 3.07324600
O 11.46325700 -3.66553500 0.84711100
H 10.96030400 -5.22069500 2.63037100
H 11.80260100 -4.12956600 -0.62807100
N 11.98768600 -4.72844700 -1.51659400
C 11.66936500 -3.96050300 -2.72474700
C 13.45228200 -5.16899900 -1.66571000
H 11.34669900 -5.54414700 -1.39363500
H 12.44928700 -3.22339200 -2.76968800
H 11.56250800 -4.65461000 -3.59303700
H 10.71836500 -3.50360500 -2.62170800
H 14.17289400 -4.32236500 -1.81806600
H 13.71339400 -5.76363400 -0.76366800
H 13.44431700 -5.74793600 -2.63636000
N 12.04526100 -1.83437300 5.47435000
C 13.37106700 -2.02544400 6.13465500
C 11.36450200 -0.56341200 5.83435100
H 12.27189300 -1.87025500 4.46688800
H 14.20589800 -1.38915600 5.65362900
H 13.34823600 -1.79469300 7.26662800
H 13.57333800 -3.15636400 6.07536700
H 10.32792700 -0.63062300 5.81435800
H 11.67172600 -0.24361400 6.78942500
H 11.44006000 0.21775800 5.09322700
N 5.70004300 -4.95043600 -6.10110500
C 6.28649900 -5.45093500 -7.34080100
C 5.46559500 -6.05602300 -5.11960200
H 6.39073900 -4.32738900 -5.71807500
H 5.54863000 -6.02037800 -7.89807500
H 6.61048100 -4.59485600 -8.04821000
H 7.21291400 -6.07403900 -7.17683000
H 6.30584000 -6.85096000 -5.09551600
H 5.45151100 -5.62377900 -4.08086000
H 4.52191900 -6.47686000 -5.41023300
N 8.84550900 -3.05466100 0.62357300
C 7.86089700 -2.66595800 1.67102100
C 9.20878200 -1.92760100 -0.29864500
H 9.79120300 -3.44532000 0.96541200
H 6.99079500 -2.19924200 1.18624500
H 7.54341500 -3.54842400 2.13404800
H 8.39456900 -2.01535000 2.36747700
H 9.83946600 -1.22276300 0.24552900
H 9.69662500 -2.48844100 -1.18162500
H 8.23323400 -1.50141500 -0.70051200
N 10.15479700 -8.36440700 0.58468200
C 9.17411800 -9.46308100 0.84117500
C 11.45411700 -8.42368300 1.32701100
H 9.62496600 -7.47701600 0.88579900
H 8.89233400 -9.49689500 1.92576600
H 8.27218600 -9.17408800 0.27978500
H 9.44686900 -10.34908300 0.37775000
H 11.97172900 -7.49579200 1.28183000
H 11.20599400 -8.60031500 2.40988200
H 12.02178600 -9.19583100 0.82200200
N 10.89848300 -4.41868600 5.87323000
C 11.89913900 -5.46665200 5.89249000
C 9.98212400 -4.60753300 7.04888500
H 11.33016200 -3.41827800 5.80604900
H 12.49093200 -5.50013000 4.98421900
H 12.58768100 -5.39112900 6.75494400
H 11.28070400 -6.38619200 5.94482800
H 9.12747600 -3.93648900 6.96246300
H 9.74435000 -5.66897200 7.15182500
H 10.59899900 -4.26625100 7.88299600

## Sheet: Supplementary Figure 4
H34-O9	H13-O11	H35-O33	H28-O26	H21-O19	H6-O4	H41-O39
0.98	1.02	0.97	0.99	0.98	1	1.05
1	1.02	0.99	1.01	0.95	0.97	1
0.98	1	0.99	1.04	0.93	1	1.01
1.02	1	0.97	1.01	0.95	1.01	1.02
1.01	0.99	0.96	0.99	0.98	1	1
0.99	1.01	0.96	0.99	1.01	0.99	1.02
0.98	0.98	0.98	1.02	1	0.99	1.04
1.01	0.98	0.99	1.05	0.97	0.97	0.98
1.02	0.99	0.98	1.04	0.94	0.96	1.02
0.99	0.98	0.96	1.03	0.96	1	1
0.97	0.97	0.95	1.03	0.98	1.02	1.04
1	0.97	0.97	1	1	0.98	1.01
0.99	0.94	0.99	0.99	0.99	0.98	1.05
0.99	0.99	0.99	1.03	0.96	1.01	0.96
0.99	0.95	0.97	0.98	0.95	1.01	1.06
0.98	0.94	0.95	0.99	0.97	1.03	1.12
1.02	1.02	0.96	1.01	0.99	1.01	1.02
1	1.01	0.97	0.99	0.99	1	1.04
0.97	1.07	1	1.05	0.98	0.98	1.1
0.94	0.96	0.98	0.98	0.96	0.98	1.03
1.01	0.94	0.96	0.99	0.95	0.99	1.05
0.96	1.03	0.95	1.04	0.96	0.99	1.02
1.01	1	0.96	0.99	0.98	0.99	1
0.99	0.94	0.99	1.03	0.99	1	1.09
0.96	0.99	0.99	1.04	0.99	0.99	0.96
1.03	1.04	0.97	1.02	0.98	1	1.05
0.96	1.05	0.95	0.98	0.96	1.01	0.96
0.98	1	0.95	1.05	0.95	1.05	1.02
1.04	1.01	0.96	0.99	0.96	1.02	1.04
1	0.94	0.99	1.04	0.98	0.99	0.98
1.05	1.04	0.99	0.98	0.99	1	1.06
1.03	1.07	0.99	0.98	0.99	0.99	0.99
1.05	0.98	0.96	0.99	0.97	0.96	0.97
1.03	0.96	0.94	1.01	0.95	0.99	1.07
1.02	0.94	0.95	1.01	0.95	1.02	0.97
0.97	0.96	0.98	1	0.96	1.03	1.02
1.04	1	1	1.01	0.98	1.05	1
1	1.06	1	1.01	1	0.98	0.96
0.99	1.04	0.97	1	0.99	1.07	0.95
1.01	1.08	0.94	1.02	0.97	1.04	0.95
1.05	0.98	0.95	0.99	0.95	1.04	0.98
1.01	1.04	0.98	1.06	0.95	1.03	1.04
0.99	0.95	1	1	0.97	0.99	0.96
0.98	1.03	0.99	1.04	0.98	1.05	0.99
0.97	1.08	0.96	1.06	0.99	1.03	1.02
1.03	1.02	0.94	0.99	0.98	1	1
0.99	1.04	0.95	0.98	0.96	0.96	0.95
1.02	0.93	0.97	1.04	0.95	1.01	0.96
1.03	0.93	0.99	1.01	0.95	1	0.94
0.96	0.97	0.99	1.02	0.97	1.03	0.97
1	1.02	0.98	1.05	1	1.01	1.02
1.05	0.94	0.95	1	1	1.03	1.03
0.97	1.02	0.95	0.99	0.97	0.96	1.01
0.96	1.06	0.97	1.02	0.94	0.95	1.01
1.01	1.05	1	0.99	0.96	1.02	0.97
0.99	0.93	1	0.98	0.98	1.05	0.99
0.99	0.94	0.98	1.01	0.99	1.04	1.02
1.01	0.95	0.95	1.01	0.99	1.04	1
1.01	0.96	0.94	0.99	0.97	1	1
0.97	1.04	0.96	1.05	0.95	1.03	0.98
1	1.04	0.99	1.01	0.94	0.96	1.01
1	1.01	1.01	1.01	0.95	0.96	1.02
1.01	1.02	0.99	1.01	0.98	0.96	1.01
1	1	0.95	1.02	0.99	0.97	1.01
0.99	0.99	0.94	1.02	0.99	1.01	1
0.99	0.99	0.98	1	0.97	1.01	0.97
0.98	1.03	1.01	1.02	0.96	1.02	0.99
1	0.98	1	1	0.95	1.01	0.99
1	0.95	0.96	1.03	0.95	1	0.97
0.99	0.98	0.94	1.01	0.98	1.06	1.01
0.99	1.04	0.97	1.02	1	0.99	0.98
1	1.02	1.01	1.01	0.99	0.98	0.99
1	1.05	0.99	0.99	0.97	0.99	1
0.98	1.03	0.95	1.02	0.95	1.03	0.98
0.99	1.01	0.94	1.01	0.95	1.01	0.97
1	0.98	0.98	1.01	0.96	1.02	1
0.96	1	1.01	0.99	0.98	1.01	1
0.99	1	0.99	1	0.99	1.02	1
1.02	1	0.95	0.99	0.98	0.99	0.98
1	1	0.94	1.02	0.96	0.98	1
0.93	0.99	0.97	1.01	0.94	1.01	1.01
0.99	0.99	1	1.02	0.95	1	1.01
0.97	0.97	1	0.99	0.98	1	1
1.02	1.03	0.96	0.97	0.99	1.02	0.99
0.96	1.03	0.94	0.97	1	1	0.97
0.96	1.05	0.96	0.99	0.98	0.98	0.98
0.98	1	0.99	1	0.95	0.98	1
1.01	1.04	1	1	0.94	1	1
1.01	1.07	0.98	1.04	0.95	0.99	1.01
0.99	0.96	0.95	1	0.98	0.99	1.03
0.95	0.99	0.95	0.97	1	0.99	1.03
0.99	1.04	0.98	1.01	1.01	1	0.97
1.03	1.07	1	1.01	0.98	0.99	0.98
1	0.96	1	1.03	0.94	1	1.02
0.96	1.05	0.97	0.99	0.93	1.01	1.02
1.01	1.05	0.95	1.01	0.96	1.01	1.01
1.03	1.02	0.96	1.02	0.99	1.01	0.98
0.98	1.05	0.99	1	1.01	0.98	0.97
0.99	0.94	0.99	1.02	0.99	0.99	1.03
1	1.07	0.98	1.02	0.95	0.99	1.03
0.98	0.98	0.96	1.04	0.92	0.99	1.02
1.02	1	0.94	1.03	0.97	1.01	1
1.01	0.99	0.97	1	1	1.03	1.01
0.98	1	0.99	1.02	1.01	0.99	1
0.99	0.94	0.98	1.03	0.98	1.01	1.01
1.01	1	0.97	1.02	0.96	0.98	1.01
0.99	1.04	0.96	1.01	0.94	0.96	1.01
0.98	1	0.97	0.99	0.95	1.02	1
0.97	0.97	0.98	0.99	0.98	1.01	0.98
0.98	1.05	0.98	0.98	1	0.98	1.03
1.01	0.97	0.97	1.01	1	0.98	1.02
1.02	1.02	0.96	1.01	0.98	0.95	0.98
1.04	1.03	0.96	0.98	0.95	0.99	0.99
0.99	1.02	0.97	0.98	0.93	1.03	0.97
1	1.01	0.98	0.98	0.95	1.01	1.01
1.01	0.98	0.99	1.02	0.98	0.96	0.99
0.97	0.97	0.97	0.99	1	0.97	0.97
0.96	0.98	0.95	0.99	1	1.02	1
1	1.02	0.96	1.01	0.97	0.96	1.03
0.99	1.04	0.99	1.03	0.95	0.97	1.04
0.98	1	0.99	0.96	0.94	0.95	1.04
1	1.05	0.98	0.97	0.96	0.95	0.96
0.99	1.01	0.96	0.99	0.99	0.98	1.02
1.03	1.05	0.95	1.01	1	1.04	1.03
1.04	1.07	0.97	0.97	0.99	1.03	1.06
1.03	0.99	0.98	0.99	0.96	1.03	0.97
1	1.02	0.99	0.98	0.95	0.98	1.05
0.97	1.03	0.98	0.97	0.95	0.97	1
0.95	1.06	0.97	1	0.98	0.98	1.01
0.96	0.96	0.96	1.02	0.99	1.03	0.99
1.01	0.98	0.96	1	1	0.94	0.98
1.04	0.96	0.97	1.01	0.99	1.03	0.98
1.02	1.05	0.99	1.02	0.95	0.96	1
1.04	1.02	0.98	1.01	0.94	1.01	0.99
0.99	1	0.97	1.01	0.96	1.03	1.01
1.05	1.05	0.97	1.04	1	1.04	1.02
1.01	1.06	0.97	1.02	1.01	0.96	0.98
1.01	1.02	0.96	1.04	0.98	1.02	1
1.02	1	0.98	1.01	0.95	1.03	1.01
1.03	1.02	0.98	0.96	0.94	1.01	1.01
1	1.07	0.97	1.03	0.96	0.97	1.01
1.02	0.95	0.97	1.02	1	0.98	1.03
1	1.05	0.97	1.05	1.01	1.04	1
1.02	1	0.97	0.99	0.98	1.03	1.01
1.01	1.02	0.96	0.95	0.96	1.03	1.02
0.97	1.04	0.97	1.01	0.94	1.01	1
0.97	0.95	0.98	1.02	0.93	0.99	1.01
0.97	1.09	0.97	1.03	0.95	0.96	1.02
1.01	1.04	0.97	1.01	0.98	1.02	1
1.02	1.07	0.96	0.98	1	1.04	1
0.99	1.03	0.96	1.05	1	1.03	0.99
0.94	1.05	0.97	0.95	0.97	1.05	1
1.05	0.98	0.97	0.94	0.94	1.01	0.99
1.06	1	0.97	0.95	0.94	0.96	0.97
0.98	0.95	0.97	0.94	0.97	1.03	0.99
1.02	1.05	0.97	0.96	1	1.06	1
1.02	1.01	0.97	0.94	1.01	1.04	1
0.96	1.06	0.97	0.96	0.98	0.93	1.04
1.01	0.94	0.97	1.05	0.94	1.03	1.03
0.97	1.08	0.98	1.05	0.94	1.03	0.96
1.02	0.98	0.98	1.05	0.97	0.93	1.01
1.01	1.03	0.97	1.02	0.99	1.04	0.98
0.98	0.96	0.97	1.02	1	0.92	0.97
1.01	1.06	0.97	1.01	0.98	1.02	0.98
1.02	1.07	0.97	1.01	0.96	1.04	0.98
1.04	0.96	0.97	0.99	0.95	0.94	1.01
1.05	0.97	0.97	1	0.96	1.02	1
1.08	1	0.97	0.97	0.98	0.93	0.97
1.07	1.02	0.97	0.98	1	1.02	0.99
1.06	1	0.97	0.98	0.98	0.95	1.05
1.04	0.95	0.98	0.97	0.96	1.02	0.97
1.04	0.95	0.97	1.02	0.95	0.97	1
1.06	0.98	0.97	1.03	0.96	0.98	1.06
1.06	0.98	0.96	1.03	0.97	1.02	1.05
0.99	0.98	0.97	1.02	0.99	0.95	1.07
0.99	0.98	0.98	0.98	0.98	1.02	0.98
1.07	0.96	0.99	0.97	0.97	0.95	1.05
0.99	1.04	0.98	1.01	0.95	1.02	1
1.03	1.05	0.97	1.01	0.96	0.98	0.98
1.05	1	0.96	0.96	0.97	0.96	0.98
1.05	0.99	0.96	0.96	0.98	1.02	1.05
0.99	0.99	0.97	1	0.99	0.99	0.99
0.99	1	0.98	0.98	0.98	0.94	1.05
0.97	0.98	0.99	0.99	0.95	0.98	1
0.96	1.01	0.98	1.03	0.95	1.01	1
0.99	1.02	0.96	1	0.97	0.93	1
1.01	0.99	0.96	1	0.98	0.96	1.01
1.04	0.97	0.96	0.99	1	1.04	1
0.96	1	0.97	0.97	0.99	1.01	1.01
1.02	1.01	0.99	1.02	0.97	0.93	1.01
1.05	0.99	0.98	1.02	0.95	0.94	1
1.01	0.99	0.97	0.99	0.95	0.94	1.03
1.03	0.96	0.96	0.98	0.97	1.02	1
1.03	0.98	0.96	0.99	0.99	0.97	1.03
1.01	1.05	0.97	0.98	1	1.03	1.05
1.01	1.02	0.98	0.98	0.98	0.94	0.99
1.02	1	0.98	1	0.95	1	0.94
1	1.01	0.98	0.99	0.95	1.05	0.93
0.99	1.01	0.97	0.99	0.96	0.95	1.02
0.98	1.01	0.96	1.01	0.97	0.96	1.06
1.02	0.98	0.96	1.01	1	1.04	0.93
1.03	0.98	0.97	1	0.99	0.93	1.02
0.99	1.01	0.98	0.98	0.96	1.04	1.03
0.98	0.99	0.98	0.99	0.96	1.06	1.01
0.98	0.97	0.97	1.03	0.96	1.03	0.99
0.98	0.98	0.97	1.05	0.98	0.94	0.99
1.01	0.98	0.96	1.04	1	0.98	1
1.02	0.99	0.97	0.99	0.99	1.04	0.98
1.01	0.99	0.97	1	0.96	1	0.98
1.02	0.98	0.98	0.99	0.95	0.94	0.98
1	1.01	0.98	1	0.96	1.02	1
1.01	1.02	0.97	0.99	0.97	0.96	0.97
1.02	0.97	0.96	1.08	0.98	1.02	0.96
1.02	0.98	0.97	1.05	0.98	0.98	1.01
0.99	0.98	0.98	1.06	0.98	0.97	1.02
0.99	1.02	0.99	1.02	0.96	0.96	0.95
1.01	1.02	0.97	0.96	0.96	0.96	0.98
1.06	1.01	0.95	1.01	0.97	0.94	0.95
0.96	0.97	0.95	1.09	0.97	0.95	1.02
0.96	0.99	0.97	0.98	0.98	0.96	1.02
0.96	1.01	0.99	1.04	0.98	1	1.05
1.03	1	0.99	0.98	0.97	0.96	1.04
1.05	0.99	0.97	1.01	0.95	0.98	0.92
1.05	0.97	0.96	1.04	0.95	1.03	1.04
1.01	0.97	0.96	1.03	0.96	1.02	0.94
1.03	1.01	0.98	0.99	0.98	1	1.03
1.01	0.99	0.99	1.04	1	0.96	1.04
0.98	1.06	0.97	1.04	0.99	0.97	1.02
0.98	0.98	0.96	1.02	0.97	0.96	1.01
1	1	0.96	1.06	0.94	0.98	1.05
1.02	1.02	0.96	1.04	0.94	1.03	1.02
1.03	1.04	0.98	1.07	0.96	1.01	0.93
1.01	1.02	0.99	1.04	0.99	0.95	1.06
1.02	0.98	0.98	1.01	1	0.94	1.08
0.99	1.06	0.97	1.07	0.99	1	1.03
1.01	0.97	0.96	0.97	0.96	1	0.96
0.97	1	0.96	0.97	0.96	0.96	1
0.95	1.03	0.98	1.07	0.96	0.98	1.05
1	1.02	0.98	0.96	0.97	1.01	1.04
1.04	1.04	0.98	0.96	0.99	1.05	1.03
0.98	1.05	0.97	0.98	1	1.05	0.98
0.99	1.04	0.96	1.01	0.97	0.97	0.96
0.98	1.05	0.97	1.03	0.95	0.93	1
0.97	1.07	0.98	1	0.96	0.95	0.99
0.98	1.01	0.98	1.02	0.98	1.09	0.97
1	0.99	0.97	1.03	0.99	1.09	1.02
1.02	1.02	0.96	1.01	0.99	1.07	1.01
0.99	0.98	0.96	0.97	0.97	1.02	1.02
0.97	1.01	0.98	1	0.94	0.93	1.04
0.99	0.96	0.98	0.98	0.97	1.04	0.93
1.05	0.99	0.98	1	0.99	1	1.01
1.02	0.99	0.97	1.02	0.99	0.95	0.98
1.02	1	0.96	1.01	0.98	1.04	0.98
1.01	0.98	0.96	1.01	0.96	0.96	1.01
1.01	0.97	0.97	1.02	0.95	0.95	0.93
0.98	0.98	0.99	1.03	0.98	0.95	0.96
0.98	0.97	0.99	0.97	0.99	0.95	0.97
1	0.98	0.97	1.01	0.99	1.02	0.97
1.02	0.98	0.96	1.01	0.97	0.99	1.02
1.03	0.98	0.96	0.98	0.95	0.95	1
0.99	0.99	0.97	0.99	0.96	0.94	1.02
0.97	0.99	0.98	0.97	0.98	1.02	1.03
1.02	0.98	0.98	0.98	1	0.97	1.03
0.99	0.99	0.97	0.96	0.99	0.95	1.02
0.99	0.98	0.96	0.98	0.96	0.96	1.01
0.96	0.99	0.96	1.01	0.95	0.97	1.02
1.01	1.01	0.97	1.04	0.98	1.01	1.01
1.02	1	0.98	1	0.99	0.96	1.01
1.01	0.99	0.98	0.96	0.98	1.01	0.98
0.97	0.97	0.97	0.98	0.98	1	0.98
0.97	1.01	0.96	0.98	0.96	1.02	1
1.01	0.99	0.96	0.99	0.96	0.97	1
0.97	1.03	0.97	0.96	0.99	0.96	1.02
0.99	1.02	0.97	0.95	0.99	1.03	0.96
1.01	1.01	0.98	0.97	0.97	1.05	0.98
0.96	0.99	0.98	1	0.95	1.08	1.04
1.01	0.97	0.97	1.02	0.96	1.07	0.97
0.99	0.99	0.96	1.01	0.97	0.96	1.05
0.94	1	0.96	1.03	0.97	0.98	0.98
1	1	0.97	1.02	0.99	1.02	0.92
1	0.95	0.97	0.97	0.98	0.97	1.01
1.03	0.99	0.98	0.96	0.97	0.99	1.06
1.06	1	0.98	0.99	0.96	1	0.95
1.02	1.02	0.97	1.04	0.97	0.96	0.92
0.99	1.02	0.97	1.04	0.98	0.96	1
1	1.04	0.97	0.97	0.98	1.03	1.03
1.03	1.01	0.96	0.97	0.98	1.06	1.01
1.01	1.02	0.97	0.99	0.96	1.07	0.99
1.01	1	0.97	1.04	0.95	1.04	0.96
0.98	0.95	0.97	1.01	0.98	1.03	0.98
1	1	0.97	1.03	1	1.04	0.98
1.03	0.99	0.97	0.99	0.98	0.94	0.97
1.01	0.96	0.97	1.07	0.97	0.97	1.03
1	0.98	0.97	0.99	0.96	0.95	0.93
1.04	0.98	0.97	1.03	0.96	0.95	1.02
1.05	0.97	0.97	1.05	0.97	1.03	0.95
1.06	0.97	0.97	0.98	0.99	1.02	1.03
1.04	0.99	0.97	1.03	0.99	0.97	0.94
1.05	1.02	0.97	1.02	0.97	0.96	0.98
1.07	1.01	0.97	1.03	0.96	1	1.02
0.95	0.97	0.97	0.99	0.96	1.01	1.04
1.07	0.93	0.97	0.98	0.97	1.03	0.98
0.99	0.97	0.98	1	0.98	1.01	0.96
1	1.02	0.98	1.02	0.99	0.96	0.96
1.08	0.97	0.97	1.02	0.97	0.96	1.02
0.98	0.95	0.96	0.99	0.97	1.02	0.93
1	0.96	0.96	1.01	0.97	1.03	1.04
1.01	1.02	0.97	1	0.97	0.97	1.01
1.08	1.01	0.98	1	0.98	0.98	1.06
1.07	0.99	0.98	0.98	0.98	1.04	1.03
0.97	1.07	0.97	0.99	0.97	1	0.95
1.05	1.05	0.96	0.97	0.97	1	1.06
0.99	0.99	0.97	0.99	0.97	1.03	1.02
1.11	0.97	0.98	1.01	0.98	1.03	0.96
1.01	1.06	0.98	1.02	0.97	1.02	0.94
1.06	0.97	0.98	1	0.97	0.98	1.01
1.08	0.98	0.97	1	0.97	0.98	1
1.03	0.99	0.96	1.02	0.98	1	0.97
1.12	1.04	0.96	1.07	0.98	0.96	1.03
0.96	1.02	0.97	1	0.98	1	0.94
1.01	1.02	0.98	1	0.97	0.98	1.01
1.05	1.03	0.98	1.1	0.97	0.96	0.98
1.05	1.04	0.98	0.96	0.96	1.01	0.95
1	1.02	0.97	0.97	0.97	1.03	1.02
1.01	1.01	0.96	1.03	0.97	1	0.99
0.93	1	0.95	1.06	0.97	0.97	0.97
1.08	1.03	0.97	0.94	0.96	0.99	0.99
1.02	1	0.98	0.96	0.97	1.02	0.97
1.06	1.01	1	1.03	0.97	0.99	0.98
1.03	1.06	0.99	0.97	0.98	0.97	0.99
0.99	0.99	0.97	0.98	0.98	0.98	0.99
0.99	0.96	0.95	0.95	0.97	1.03	0.98
0.95	1.02	0.96	1.01	0.97	1.01	0.98
1.07	1	0.98	1.02	0.96	1.02	1.01
1.01	0.95	1	1.04	0.96	1.03	1.02
0.99	0.98	0.99	1.03	0.97	0.99	1.02
1.01	1.04	0.95	1.03	0.99	1.02	1.02
0.98	1.06	0.94	1.01	0.99	1.01	0.99
1.05	1.03	0.96	0.97	0.97	1.01	0.96
1.02	1.05	0.98	1	0.96	0.97	0.95
1.04	0.99	0.99	1.01	0.95	0.99	0.96
1.04	1.04	0.98	0.99	0.95	1.01	0.95
1.01	1.04	0.96	1	0.96	1.09	0.97
1.03	1.04	0.95	1	0.97	0.92	0.97
1.02	1.08	0.96	1.01	0.98	1.01	1.04
1.02	1.04	0.98	1	0.98	1.1	1.06
1	1.05	0.98	1	0.98	1.08	1.05
1.05	0.97	0.98	1.05	0.96	0.98	1
1.01	0.98	0.96	1.01	0.95	0.93	0.97
1.02	1.01	0.96	1.04	0.97	0.97	0.99
1.09	1.02	0.96	1.05	0.98	1.02	1.05
0.97	1.01	0.97	0.99	1	0.95	1.08
1.01	1.06	0.98	0.98	0.98	1.06	1.09
0.94	1	0.98	1.05	0.96	1.02	1.05
0.99	1.02	0.98	1.06	0.96	1	1
1.08	1.02	0.97	1.05	0.97	1.02	1.05
1.08	1.02	0.96	1.02	0.97	1.04	1.04
1.03	1.04	0.96	1	0.98	1	0.91
0.97	1.03	0.97	0.97	0.99	0.94	0.94
1.07	0.99	0.98	0.98	0.98	0.99	1.06
0.99	0.98	0.98	0.98	0.96	1.03	0.96
1.06	1.02	0.98	0.99	0.97	0.99	0.94
0.99	1.05	0.96	1.03	0.97	0.97	0.94
0.98	0.98	0.96	1	0.97	0.96	0.93
0.98	0.97	0.97	1	0.98	1.01	0.98
1	0.97	0.97	1.05	0.97	0.96	1.05
1.05	1.01	0.98	1.04	0.96	1.02	1.05
1.04	0.99	0.97	1.01	0.96	1.01	0.97
1.02	1.07	0.97	0.99	0.97	0.98	1.02
0.99	1	0.96	1.02	0.97	0.98	1.03
1.08	1.01	0.98	1.05	0.98	0.98	0.94
0.97	1.02	0.98	0.98	0.97	0.98	1.03
1.03	0.99	0.98	1.05	0.96	0.98	1.04
1.04	1.05	0.97	1	0.96	0.96	1.05
1.01	1.01	0.97	1	0.97	1.01	1.01
1.02	0.98	0.96	1.13	0.97	0.98	0.95
1.04	0.96	0.96	1.04	0.99	0.98	1.02
1.04	1	0.97	1.05	0.99	0.99	1.02
0.96	1.05	0.98	1.06	0.97	1	0.99
0.96	1.02	0.98	1.02	0.96	0.99	1.02
0.97	0.99	0.97	1.06	0.96	0.95	0.99
0.99	1.03	0.96	1.12	0.96	0.97	0.96
0.99	1.06	0.95	1.08	0.98	1	1.02
1.04	1	0.96	0.99	0.98	0.97	0.94
1.03	1.02	0.99	1.05	0.98	0.95	1.03
0.97	1	1	1.13	0.96	0.92	0.98
1	0.94	0.98	1.12	0.96	0.97	0.97
1.01	0.93	0.95	1.2	0.97	1.05	0.96
0.99	1.05	0.94	0.99	0.98	1.02	0.99
0.98	1	0.97	0.96	0.99	0.95	0.99
1	0.96	1	1.1	0.98	0.97	1.02
0.97	1.07	0.99	0.99	0.96	0.99	0.99
0.99	1.03	0.97	1	0.95	0.95	0.98
1.03	0.99	0.94	1.05	0.96	0.98	0.99
1.03	1.04	0.96	1	0.98	1.07	0.98
1.04	1	1	1.05	0.99	1.07	0.99
1.07	1.02	1	0.97	0.99	1.04	1
0.96	1.02	0.99	1.04	0.96	0.97	1.03
1	1.01	0.96	0.97	0.95	1.01	1.04
0.99	1	0.94	1.05	0.95	1.05	1.02
1.01	0.96	0.95	0.96	0.97	1.04	1.03
1	1	0.98	1.01	0.99	1.02	1.04
1	0.97	1	1.03	1	1	1.01
1	1.03	1	1.07	0.97	0.98	0.99
0.99	0.97	0.96	1.04	0.94	0.97	0.96
1.01	0.98	0.94	1	0.95	0.99	0.97
1	1.02	0.96	1.01	0.97	1.02	0.98
0.99	1.02	0.99	1.08	0.99	0.99	0.97
0.99	1.03	1	1.08	0.99	0.99	1
0.98	1.01	0.99	0.99	0.98	1.02	0.98
0.99	0.98	0.96	0.99	0.96	1.03	0.96
1.01	0.97	0.94	0.98	0.95	1.01	0.96
0.98	0.98	0.96	1.05	0.96	1.01	0.97
0.97	1.04	0.98	0.97	0.98	0.97	1.04
1.02	0.98	1	1.02	0.99	0.98	1.02
1.02	0.97	0.98	1.02	0.98	1.01	0.98
1	0.98	0.96	1.02	0.96	1.03	0.96
1	0.98	0.95	0.97	0.95	1	0.97
1.01	0.95	0.97	1.01	0.96	0.97	0.95
0.99	0.95	0.99	1.03	0.99	1	0.98
0.99	1.01	0.99	0.99	0.99	0.99	1.03
1.01	0.99	0.97	1	0.98	0.98	1.04
0.98	0.95	0.96	0.98	0.96	0.98	1.01
0.99	1	0.95	0.98	0.95	1.01	1
1.02	1.01	0.97	1.02	0.95	1	1.01
1.02	0.99	0.99	1.02	0.96	0.99	0.99
1	1.01	0.99	0.99	0.98	0.99	1.04
1.04	1.01	0.97	1.01	0.99	0.98	1.06
1	0.98	0.96	0.97	0.99	0.97	0.99
1	0.98	0.96	0.99	0.97	1	1.01
0.98	1.04	0.97	1.02	0.95	0.96	1
0.98	1.01	0.98	1.02	0.96	1.02	0.98
1	1	1	1.03	0.98	1.03	1.01
1.02	1.02	0.98	1.01	0.99	0.98	1.02
1.01	0.99	0.95	1.04	0.99	1	1.02
1.03	1.04	0.95	1.04	0.97	0.99	1.04
1.03	1	0.96	1.05	0.96	0.98	1.03
1.01	1.04	0.99	0.99	0.95	0.98	1.03
1	1	1	1.04	0.97	0.98	0.98
1.01	0.99	0.99	1.04	0.99	0.99	0.99
1.03	1	0.96	1	0.99	0.98	1.02
1	1	0.95	1.02	0.99	0.99	0.96
0.98	0.98	0.95	1.07	0.96	0.98	0.98
1.01	1	0.97	1.04	0.95	1	1.01
1.03	1.02	1	0.95	0.96	0.98	1
1	1.01	1	1.02	0.98	1.01	0.96
1.01	1.03	0.98	1.09	1	1.03	0.99
1.02	1.02	0.95	1.1	0.99	0.99	0.96
1	1.01	0.95	0.94	0.96	0.99	0.99
1.04	1.02	0.96	1.04	0.95	0.97	1.02
1.04	0.98	1	0.99	0.96	0.99	1.02
1.02	1	1	0.94	0.99	1	1.02
0.97	1.07	0.97	1.08	0.99	0.97	1.05
0.99	1.07	0.94	1	0.99	0.99	1.03
1.03	1.01	0.94	1.07	0.97	0.99	1.04
1.02	1.04	0.97	0.95	0.94	0.98	0.99
1.02	0.97	1	1.04	0.95	0.97	0.98
0.99	1.06	1	0.96	0.97	1	0.99
0.99	1.03	0.97	1.01	1	0.96	0.97
0.99	0.97	0.94	1.01	1	0.97	1.04
0.97	1.03	0.96	0.99	0.99	0.97	0.98
0.98	1	0.99	1.01	0.96	0.99	1
0.98	1.03	1.01	1.04	0.94	1.03	0.99
1.02	0.97	1	1.01	0.95	1.03	0.98
1.01	1	0.95	1.04	0.97	1	0.98
1	1.03	0.94	0.98	1	1.01	1
1.02	1.03	0.95	1.06	1	1.01	0.96
0.99	0.98	0.99	1.03	0.96	1.01	0.99
0.98	0.98	1.01	1.04	0.93	1.01	0.98
1.04	0.99	0.99	1.02	0.96	1	1
1.05	1.05	0.95	1.02	1	0.98	1
1.02	1.04	0.94	1.02	1	1	0.97
1.03	1.01	0.95	0.98	0.99	0.99	0.99
0.95	1.05	0.98	1.03	0.96	0.99	0.97
0.98	0.98	1	1.04	0.94	0.99	0.99
1.01	0.97	1.02	0.98	0.96	0.99	1.01
0.98	0.97	0.98	1.02	0.99	1.03	0.97
0.98	1	0.93	1.04	1	1.02	0.97
0.99	1.06	0.94	1.05	0.98	0.99	0.98
1.02	1.04	0.98	1	0.96	0.98	1.01
1.04	1.03	1.01	0.97	0.95	1.01	0.97
1.02	1.03	1	0.98	0.97	1.02	0.98
1.01	1.07	0.97	1.05	0.99	1.02	1
1.02	1.01	0.94	1.04	0.98	1.03	1
1.01	1.04	0.94	0.99	0.98	1	0.99
1.04	1.04	0.97	1.03	0.96	1	0.97
1.02	1.04	1	1.01	0.96	0.98	0.99
1.02	0.96	1.01	0.99	0.96	0.98	0.97
1.07	0.96	0.99	0.97	0.97	1	0.99
1.01	1.07	0.95	1.06	0.99	0.99	0.98
1.02	1.03	0.93	0.97	0.98	0.99	1
0.98	0.96	0.96	1.02	0.96	0.96	1
1.05	1.02	1	1.04	0.95	0.99	1.02
0.97	1.08	1.01	1.01	0.96	1	1
0.99	1.02	0.98	0.99	0.98	0.99	0.98
1.03	0.97	0.95	0.99	0.99	1	0.99
1	1.01	0.94	0.99	0.98	0.99	0.97
0.97	1	0.96	1.02	0.97	0.98	1.02
0.97	1.05	1	1.02	0.96	0.98	1.01
1	0.98	1.01	1	0.96	1	1.01
1	1	1	1.04	0.97	1.03	0.98
1.03	1.05	0.95	1.06	0.98	1.02	0.99
1.03	0.99	0.93	1.06	0.99	1.02	0.98
1.04	1.03	0.95	0.95	0.98	0.97	1
0.98	0.99	0.99	1	0.96	0.98	0.98
0.95	0.96	1.01	1.01	0.95	1.02	1
0.99	0.95	1	0.99	0.96	1	0.99
0.99	1.01	0.97	1.02	0.99	1	1
1.06	1	0.94	0.99	0.99	1.02	0.99
1.05	0.98	0.94	1.02	0.97	1	1
1.06	1.06	0.97	1.01	0.96	1.03	0.99
0.97	1.02	1	1	0.95	1.06	0.98
1.04	0.96	1.01	0.99	0.96	0.97	0.98
1.04	0.97	1	0.99	0.98	0.97	1.01
0.98	1.04	0.95	1.03	1	1.02	1.01
0.98	1	0.93	1.03	0.99	1.05	0.99
0.98	0.98	0.96	0.96	0.96	0.95	1
1.04	0.99	1	0.98	0.95	0.96	1.07
0.98	1.01	1.01	0.99	0.95	0.94	0.97
0.96	0.99	0.97	1.02	0.98	0.94	1.01
0.99	0.98	0.93	0.99	0.99	0.97	1.06
1.02	1	0.94	0.98	0.99	1.05	0.98
1.02	1.02	0.99	0.98	0.98	1.05	1.02
1.01	1.02	1.01	0.97	0.96	1	1.02
1	0.99	0.99	1.04	0.95	0.98	1
1.04	0.98	0.96	1.06	0.97	1.04	0.98
1.06	0.98	0.94	1.04	0.99	1.04	0.99
1.01	1.02	0.96	0.97	0.99	0.99	0.99
1.01	1.02	0.98	0.96	0.98	0.99	0.98
1.03	1	1	0.98	0.95	1.02	0.97
1.01	1	0.99	0.95	0.95	1.01	1.01
1.02	0.99	0.97	0.94	0.97	1.01	1
1	1	0.94	0.95	1	1.01	1.02
1.02	1.05	0.96	0.98	0.99	1	1.03
1.04	0.99	0.98	1.01	0.96	0.98	1.02
1.03	1.06	1.01	1.01	0.94	0.99	0.98
1.03	1	0.98	1.02	0.95	0.99	0.98
1.01	1.03	0.95	1	0.98	0.98	1
0.98	1	0.95	0.98	0.99	1	1
0.99	1.05	0.96	1	1	1.01	0.99
1.03	1.02	1	1.03	0.98	1	0.99
1.02	1	1	0.99	0.94	0.98	0.98
1	1.03	0.99	0.98	0.95	1	1
1	1.03	0.96	0.98	0.98	0.99	0.99
0.98	1	0.94	1.01	1	0.98	1
1	1.02	0.96	1.02	1	0.98	1.01
1.04	1.01	1.01	1.02	0.98	1	0.99
1.02	1.01	1.01	0.99	0.95	0.97	0.98
1.02	1.01	0.96	1.01	0.94	1	1
1.01	1.01	0.93	1.02	0.97	0.97	0.99
1.02	1.01	0.96	1.01	0.99	0.99	1.01
1.04	0.99	1	1.01	1	0.98	0.98
0.99	0.99	1.01	1.02	0.99	0.99	0.98
0.99	0.99	0.98	1.02	0.97	1	1
1.04	1.03	0.95	1.01	0.95	0.99	1
1.01	1.03	0.95	1	0.95	0.99	1
1.01	1.01	0.98	1.01	0.96	1.01	1.01
0.97	1	1.01	1	0.98	0.99	1.02
1.01	1	1	0.99	0.99	1	1
0.99	1.01	0.97	1.01	0.99	0.99	1
1.03	1.01	0.93	1.04	0.98	0.99	1.01
1.05	1	0.94	1.04	0.95	1	1
1.01	0.99	0.98	0.99	0.95	1	0.99
1.03	0.98	1	1.04	0.96	1	1
1	1.04	1	1.01	0.97	0.98	1.01
1	1.03	0.97	1.03	0.98	0.98	1.01
1.02	1.03	0.94	0.98	0.99	0.98	1
1	1.03	0.95	1	0.98	1.01	1
1.02	1	0.99	1.01	0.97	1.01	0.98
1.03	1.01	1.01	1.01	0.95	1.02	0.99
1.02	1.04	0.99	1	0.95	1	0.99
1.01	0.99	0.94	1.01	0.96	0.97	1.01
1.04	1.04	0.94	1.02	0.98	0.99	0.99
1.01	1.06	0.97	0.98	0.99	1.01	0.99
1.03	1	0.99	0.99	0.99	0.97	0.99
1.03	1.03	1	1.03	0.97	0.99	1.02
1.05	1.01	0.99	1.03	0.95	1.01	1.02
0.99	1.02	0.96	1	0.94	0.98	1.01
1	1.01	0.94	1.02	0.96	0.98	0.96
0.98	1.01	0.95	1.02	0.98	1	1.02
0.98	1.01	0.97	1	0.99	0.99	1.01
0.96	1.01	0.99	0.98	0.99	0.99	1.03
0.98	1.05	1	0.98	0.98	0.99	0.99
1.01	1.05	0.99	1.03	0.95	1	0.97
1	0.96	0.96	1.02	0.95	1.01	0.98
1.01	1.03	0.94	1	0.96	0.99	0.98
1.05	1.06	0.94	0.98	0.99	0.97	0.99
1.05	1.01	0.96	0.97	1	1	1.01
1.08	0.97	0.99	1	0.99	1	0.99
1.01	1.07	1	1.01	0.97	1.01	0.98
0.95	1.04	0.99	0.98	0.95	1.03	1.01
1.1	1.02	0.96	1	0.95	1.03	1.03
0.98	0.99	0.94	1.02	0.96	1.04	1
1.02	1.07	0.94	1	0.98	0.99	0.98
1.01	0.96	0.96	0.97	0.99	0.99	0.97
1.02	1.05	1	0.99	0.97	0.99	0.99
1.01	1.01	1.01	0.97	0.96	1.02	1.05
1.03	0.99	1	1.01	0.95	1	1.03
0.99	1.05	0.97	1.02	0.96	1.01	1.06
1.05	1.1	0.94	0.99	0.98	1.01	1.04
1.02	1	0.93	0.98	0.99	1	1.05
1.05	0.99	0.97	0.99	0.98	1.02	1.01
1.01	1.04	1.01	0.99	0.96	0.99	0.98
1.06	1.05	1.02	1	0.95	0.98	1.03
1.04	1.04	0.98	0.98	0.95	0.96	1.01
1.01	1.06	0.93	1.01	0.97	0.99	0.96
1.03	1.02	0.94	1.01	0.99	1	0.99
0.98	1.1	1	1.02	0.99	0.98	0.99
1.05	1.03	1.03	1.02	0.98	0.97	1.05
0.99	0.99	1	1.01	0.95	0.98	0.97
1.03	0.97	0.94	0.99	0.94	0.99	1.05
0.99	0.99	0.92	1.03	0.95	0.98	1.03
1.02	1.01	0.97	0.99	0.98	0.98	1.01
1.01	1.03	1.02	1.01	0.99	1	1.02
0.98	1.01	1.02	1.02	0.98	1	1.01
1	1.01	0.98	0.99	0.97	0.99	1.01
1.04	1.02	0.93	1.01	0.96	1.01	1
1	1	0.94	1.04	0.96	1.01	1.03
0.99	0.97	0.98	1	0.96	1	1.07
0.99	1.05	1.02	0.98	0.98	1	0.98
1.02	1.04	1.01	0.98	0.99	0.99	0.98
1	1.02	0.97	1.03	0.98	0.98	1.02
1.01	1.01	0.92	1	0.97	0.97	1.02
1	1	0.95	1.02	0.96	0.98	1
1	0.99	1.01	1.02	0.95	1	0.97
1	1.04	1.02	1.02	0.97	1	1
1.05	1	1	1.01	0.98	1	1
1.01	1	0.94	1.02	0.99	0.98	1
1.03	1	0.92	1.01	0.98	0.99	1.02
1.03	1.01	0.97	0.99	0.96	0.98	1.01
1.04	1.03	1.02	1	0.95	0.96	1.02
1.02	1.03	1.02	0.98	0.95	1.01	0.99
1.02	1.03	0.98	1	0.98	0.96	0.98
0.99	1.02	0.93	1	0.99	0.98	0.98
0.99	1.02	0.93	1.01	0.99	1.02	0.97
0.98	1.03	0.98	1.02	0.97	0.97	0.98
1	1	1.02	0.99	0.96	0.97	1
1.01	1	1.02	1.01	0.96	0.98	0.98
1	1.02	0.97	1.02	0.96	1.02	0.98
1	1.02	0.92	1	0.96	0.99	1
1.01	1	0.95	0.98	0.98	0.98	1
1.01	1.02	1.01	0.99	0.98	0.97	0.97
0.99	1	1.02	0.97	0.98	0.97	0.99
0.97	1.04	0.98	0.99	0.97	1.03	0.99
1.04	1.01	0.93	0.98	0.96	1.01	0.98
1.04	1.01	0.94	1	0.96	0.98	0.99
1.04	0.99	0.99	0.99	0.96	0.95	1.01
1	1.01	1.02	0.99	0.97	0.96	1
1.07	1	0.99	0.99	0.98	1.02	1
0.97	1.03	0.94	1.01	0.98	1.01	0.99
1	1.04	0.94	1	0.98	0.95	0.99
1.07	0.98	1	1	0.97	0.96	0.98
1.07	1.03	1.02	1.01	0.96	1	0.98
1.05	1.04	0.98	1.01	0.96	1.03	0.99
0.97	1.04	0.93	1.01	0.97	1.03	0.98
1.07	0.99	0.93	1.02	0.97	1.02	0.99
0.95	1.05	0.99	1.02	0.97	1	1.01
0.95	1.04	1.02	1.03	0.97	0.95	1.04
0.95	1	1	1	0.97	1.02	0.98
1.06	0.99	0.94	1.05	0.97	0.96	1
1.03	0.97	0.94	1.06	0.97	1.01	1.02
1.03	0.96	0.97	1	0.96	1.01	1
1.07	0.96	1	1.04	0.97	0.98	1
0.98	0.95	1	1.03	0.98	0.96	1
1.03	0.97	0.97	1.03	0.97	0.98	0.99
1.02	1.02	0.94	0.99	0.97	0.98	0.97
0.99	1.04	0.94	1.02	0.97	0.98	0.99
1.03	0.96	0.99	1.02	0.97	1	0.98
0.99	0.95	1.01	0.96	0.97	0.99	1
0.99	1.01	0.99	1	0.97	0.98	0.98
1.06	1.04	0.95	1.02	0.97	1.02	0.98
1.02	1.01	0.94	1.04	0.96	0.98	0.99
1.09	1.01	0.96	1	0.98	0.98	0.98
1	1	1	1.04	0.98	0.99	0.99
1.04	1.01	1	1.04	0.98	0.97	0.99
1.03	1.05	0.96	0.99	0.97	1	0.99
0.96	1.02	0.93	1.01	0.97	1.01	0.97
0.99	1.04	0.95	1.01	0.96	1.01	0.99
1.05	0.99	0.99	1	0.96	1	1.01
0.99	1.01	1.01	0.99	0.97	1.01	1.03
1.02	1.01	0.98	1	0.97	0.99	0.99
1	0.98	0.95	1	0.98	0.99	1.02
0.99	1.04	0.93	1.01	0.98	1.02	0.96
1.05	1.04	0.97	1.02	0.97	1.03	0.96
0.98	1.04	1.01	1	0.96	1.02	1.01
0.97	0.99	1.02	0.98	0.95	1	1.03
1	0.98	0.98	0.97	0.97	1.02	0.96
1	0.97	0.93	0.97	0.98	0.98	0.96
0.97	0.98	0.93	1.05	0.99	0.97	0.95
1	0.97	0.99	0.98	0.98	1.01	0.99
1	0.96	1.03	1.04	0.96	0.97	1.04
0.95	0.99	1	1.05	0.95	1	1.03
0.96	1	0.93	1.07	0.96	1.02	1.02
1	0.99	0.93	1.06	0.97	0.97	0.96
1	0.96	1.01	0.99	0.99	0.95	0.97
0.97	0.98	1.02	1.02	0.99	1	1.01
1.06	1.06	0.98	1.04	0.98	1.04	1.03
0.96	0.98	0.92	1.02	0.97	1	1
1.08	1.03	0.96	1.05	0.95	0.95	0.99
0.97	1	1.01	0.98	0.95	0.99	1.05
1.05	1.09	1.02	1	0.98	1.03	0.96
0.99	0.96	0.98	1.01	0.99	1.03	0.99
1.02	1.08	0.93	1.06	0.99	1.01	0.94
0.98	1	0.94	1.06	0.97	0.96	1
1.05	0.98	1	1.01	0.96	0.98	1.03
1.04	1.04	1.02	1.04	0.95	1.02	1
1.04	1.04	1	1.03	0.96	0.99	0.95
0.99	0.98	0.94	1.07	0.97	1	0.98
1.01	1.09	0.93	1.03	0.98	0.96	1.01
0.95	0.95	0.98	1.04	0.99	1	1.01
1.02	1.05	1.01	1.02	0.98	0.96	1.03
0.96	1.05	1.01	1.04	0.96	1.01	1.01
0.97	0.97	0.95	1.05	0.96	0.96	0.98
1.04	1.09	0.92	1.07	0.96	1.01	0.96
0.98	0.97	0.97	1.09	0.97	0.97	0.99
1.06	1	1.02	1.04	0.97	1.01	0.97
1.16	1.02	1.02	1.04	0.98	0.97	1
1.1	1.04	0.95	1.03	0.98	1.01	0.98
1.03	0.97	0.92	1.05	0.97	0.96	0.97
0.97	0.99	0.96	1.04	0.96	1.02	0.99
1.16	0.99	1.01	1.01	0.95	0.99	1.02
1.08	1.02	1.02	1.04	0.96	0.97	1
0.96	1.01	0.98	1.05	0.97	1	0.99
1.11	1.01	0.93	1.09	0.98	0.97	0.98
1.06	0.99	0.93	1.04	0.97	0.99	1
0.95	1.01	0.99	1.07	0.97	1	1.03
1.03	1	1.04	1.07	0.96	0.98	0.98
0.95	0.98	1	1.01	0.96	0.99	0.95
0.92	0.99	0.91	1.03	0.98	0.98	0.95
1.04	1	0.94	1.01	0.99	0.98	0.96
1.02	0.97	1.03	1.04	0.98	0.99	1.01
1.01	0.97	1.03	1.04	0.97	0.99	0.95
1.04	1.04	0.97	1.04	0.96	0.99	0.98
1.05	1.04	0.91	1	0.96	0.99	0.97
1.06	1.03	0.96	1.02	0.96	0.99	1
0.99	1.02	1.03	1.02	0.96	1	0.99
1	0.97	1.02	1	0.97	0.97	1.01
1.03	1.03	0.95	1.09	0.98	1.01	0.99
1.09	1.02	0.92	1.07	0.98	1.02	0.97
1.01	1.02	0.98	1.04	0.97	1.02	1.02
1.01	1.06	1.04	1.03	0.96	0.97	0.99
1	1.03	1	1.14	0.96	0.98	1.03
1.03	1	0.92	1.03	0.97	1	1
0.96	1	0.92	1.05	0.97	1.01	0.99
1.01	0.94	1.01	1.07	0.98	0.97	0.98
1.01	1.08	1.05	1.12	0.98	0.98	0.98
1.01	0.97	0.99	0.97	0.97	1.02	1
1.06	0.97	0.92	1.07	0.97	1.04	1.01
1.01	1	0.92	1.06	0.97	1.04	0.98
1.08	0.99	1	1.12	0.96	1.06	0.98
1.04	0.98	1.04	1.1	0.98	1.01	0.98
1.03	1.03	1	1.09	0.98	1	0.98
1.05	1.03	0.92	1	0.97	1.03	0.99
1.04	1.01	0.93	1.04	0.97	1.07	0.98
1.01	1.04	1.01	1.03	0.97	1.07	1
1.05	1.04	1.04	1.04	0.96	1.07	1.01
1.01	1.1	0.98	1.04	0.96	1.05	1
0.98	0.99	0.91	0.98	0.97	1.01	0.98
0.98	1.04	0.94	0.97	0.97	0.93	0.98
1.02	1.02	1.01	0.98	0.98	0.92	1
1.02	0.97	1.03	1	0.98	1.03	1.03
0.97	0.94	0.99	0.99	0.97	1.05	1.02
0.99	0.98	0.92	0.99	0.96	1.04	1.02
1.01	1	0.94	1	0.96	1.05	1.02
0.99	0.95	1.01	1.02	0.97	1.03	1.02
0.98	0.94	1.02	1.03	0.97	0.94	1.01
1.04	0.99	0.98	1.01	0.97	1.03	1.02
1	1.04	0.92	0.99	0.97	1.04	0.99
1.01	0.98	0.95	1.02	0.97	0.95	0.96
1	1.05	1.01	1.01	0.98	0.97	0.98
1.03	1.05	1.02	0.99	0.98	1	0.99
1.04	1.03	0.97	0.98	0.97	1.01	0.96
1.02	0.98	0.92	0.99	0.96	1	0.95
0.99	1	0.95	1	0.96	0.95	0.95
1.05	1.01	1.01	1	0.97	0.97	1
0.95	1.03	1.02	1.01	0.98	1.02	1
0.96	1.02	0.97	0.99	0.99	1.03	1.05
1.04	1.02	0.92	0.99	0.98	1.04	1.01
1.04	1.05	0.95	1	0.97	1.03	1.07
0.96	0.99	1.01	0.98	0.95	1.03	0.99
1.07	1	1.03	0.99	0.96	1.02	0.96
1.07	1.03	0.98	1.02	0.97	1.01	1.01
1.05	1.02	0.92	0.99	0.98	0.97	1
1.06	1	0.95	0.97	0.99	0.98	0.99
1.04	1.03	1.02	0.98	0.98	1	0.99
1.07	1.02	1.02	0.96	0.96	1	0.96
1.05	1	0.97	1	0.95	0.98	0.98
1.05	1.06	0.92	1.02	0.96	0.99	1.01
1.06	1.01	0.95	1.02	0.97	1	0.96
0.99	0.99	1.02	1	0.99	0.98	0.99
1.09	1	1.02	1	0.99	0.99	1.09
1.01	1.03	0.96	1.01	0.98	1	1.03
1.08	1	0.92	1	0.96	1	1.04
1.02	0.97	0.96	0.99	0.96	1	0.98
0.99	0.96	1.02	1	0.96	1	0.94
1	0.99	1.02	0.98	0.97	0.99	0.99
0.97	1.05	0.96	0.99	0.98	0.98	1.1
1	1.03	0.92	1	0.99	0.99	0.93
1	1.03	0.94	0.99	0.98	0.99	0.95
1	1.05	1	0.99	0.96	0.97	0.93
0.99	1.01	1.03	1	0.95	0.99	0.99
0.98	1	1	0.97	0.96	1.01	1.03
1.02	1.04	0.94	0.99	0.99	0.98	1.05
1.04	1.05	0.92	1.01	1	1	1.03
0.99	0.98	0.99	1	0.99	1	1
1.01	1.05	1.03	0.99	0.97	0.97	0.95
1.02	0.99	1	1.02	0.95	0.96	0.97
1.09	0.96	0.94	1.02	0.94	1.01	1.03
0.97	0.97	0.92	0.99	0.96	1.02	1.04
0.94	1.03	0.98	0.98	0.99	1.04	0.98
1.08	1	1.03	0.96	1.01	1.02	0.96
1.14	0.98	1	1	0.99	1	0.97
1.05	0.98	0.95	1.01	0.96	1.03	1.03
1.08	1.04	0.93	0.99	0.94	1.03	1.05
1.07	1	0.97	1.01	0.95	0.99	1.01
0.96	0.99	1.02	0.99	0.97	0.97	1.01
0.96	1.04	1.02	0.97	0.99	0.98	1.02
1.08	1.03	0.95	0.99	1	1.04	1.02
0.97	1.03	0.91	1.02	0.99	0.99	0.99
1.07	1.02	0.97	1	0.97	0.98	1.02
1.02	0.98	1.02	1	0.94	1	1.03
1.03	1.04	1.01	1.02	0.94	0.98	1.02
1.02	1.02	0.94	1.02	0.98	0.98	1
1.04	1	0.92	1.04	1	0.98	0.95
1.02	1.04	0.98	1.03	1	0.98	0.95
0.99	1.03	1.04	0.96	0.98	0.98	1.01
1.03	1.01	1	1	0.96	0.99	1.01
0.99	1.02	0.92	1.03	0.94	1	1.02
1.03	1	0.94	1.01	0.95	1.01	1.05
1.02	1.02	1.01	0.97	0.98	1	1.01
1.01	1.03	1.03	0.99	1	1	1.03
0.99	1.01	0.97	0.99	1.01	1	1.05
1	0.99	0.91	0.92	0.99	0.98	0.97
1	1.01	0.96	0.93	0.95	0.98	0.95
1.02	1	1.02	1.01	0.93	0.99	1.09
1	1	1.01	0.95	0.94	0.99	0.99
0.97	1	0.96	1.04	0.98	0.98	1.02
0.98	1	0.92	1.02	1	1	0.99
1.02	0.98	0.96	0.96	1.01	0.97	0.98
0.98	0.99	1.02	1.04	0.98	0.99	0.96
0.99	0.99	1	0.98	0.95	1	0.97
1.04	1	0.95	1.01	0.94	1	1.01
1.01	0.98	0.93	1.03	0.96	0.98	1.02
0.97	0.99	0.98	0.98	0.99	1.01	1.05
0.97	1	1.02	0.99	1	1.01	0.99
0.98	1	1.01	1.05	0.99	0.99	0.98
0.98	0.99	0.95	0.99	0.97	0.94	0.97
0.99	1.01	0.93	1.03	0.95	0.99	0.97
1.03	0.99	0.96	0.97	0.94	0.99	0.99
1.03	0.98	1.02	0.99	0.96	1.03	1.03
1	1.01	1.01	0.99	0.99	1	0.98
0.99	1.02	0.96	1.04	1	0.99	0.96
1.02	1.01	0.92	0.99	0.99	0.95	0.99
1.05	1.07	0.96	0.96	0.97	1.02	1
1.01	1.02	1.01	1.02	0.94	0.94	0.97
1.03	0.97	1.02	1.01	0.94	1	0.99
1.02	0.97	0.97	1.05	0.96	0.97	0.96
1.07	1.02	0.93	1	0.99	0.99	0.98
1.03	1.03	0.95	0.97	1	0.96	0.98
1.07	1.01	1	0.96	1	0.99	0.99
1.1	1	1.03	0.97	0.97	1.01	0.97
1.03	1.03	0.99	1.04	0.95	1.02	0.99
1	1.02	0.93	1	0.95	1	1.01
1.01	1.07	0.93	0.98	0.98	1.02	0.98
1.02	0.95	1	0.94	1.01	0.99	1
0.99	1.06	1.03	1.03	1	0.97	0.99
0.99	0.97	0.99	1.02	0.96	1.02	0.98
1	1.06	0.92	0.96	0.94	1.02	1
1.01	1.01	0.94	1.07	0.96	1.01	1.02
1.01	1	1	1.06	0.98	1.03	1.01
1.03	1.07	1.03	1.05	1	1	1.01
1.06	1.03	0.99	1	1	1	0.96
1.05	0.98	0.93	1.01	0.97	0.98	1
0.99	1.01	0.93	1.04	0.94	0.95	1.02
0.96	1.02	0.98	0.99	0.94	0.95	1.02
0.96	1.04	1.03	0.96	0.97	0.98	0.99
1.08	1.03	1	0.96	1.01	1	0.99
0.98	1	0.94	1	1.01	1.03	0.99
1.1	1.01	0.93	1.03	0.98	1.04	0.98
0.96	0.99	0.99	0.97	0.94	1.05	0.98
0.97	1.01	1.02	1	0.94	1.04	1
1.04	1.01	1.01	1.01	0.97	0.97	0.98
0.97	1.02	0.96	1.06	1.01	0.98	0.98
1.03	1.01	0.92	0.97	1.01	1.04	0.98
0.97	1.03	0.95	1.03	0.97	1.03	0.97
0.96	0.98	1.02	0.99	0.93	1.03	0.98
1.01	0.94	1.01	1.01	0.95	0.96	1.01
1.01	0.95	0.95	1.03	1	0.98	1
1	0.99	0.92	1.03	1.02	0.98	0.97
1.05	0.96	0.99	0.99	0.99	1.04	0.98
1.02	1.08	1.03	0.97	0.95	0.93	0.97
0.99	0.94	1.01	0.97	0.93	1.04	1.02
1.03	1.09	0.95	0.98	0.95	0.93	0.98
1.05	1.03	0.93	0.99	0.98	1.04	1.03
0.98	0.98	0.96	0.98	1	1.02	1.03
1.04	0.94	1.01	0.98	1.01	0.96	1.02
1	0.97	1.01	0.99	0.99	1	1.01
0.99	1.02	0.97	0.98	0.95	1	0.97
1.07	1.01	0.93	1	0.93	0.96	0.97
1.05	0.95	0.93	0.99	0.94	0.96	1
1.02	0.96	0.97	0.98	1	1	0.99
1	1.06	1	0.99	1.02	1.04	0.97
1	1	1.01	1.01	1	1.03	0.96
1	1	0.98	1.01	0.94	0.96	0.99
0.97	1.04	0.94	1	0.93	0.93	1.02
0.98	1.04	0.93	1.02	0.98	0.94	1.02
0.99	0.98	0.96	1	1.02	0.99	1
0.99	1.01	0.99	1.06	1.01	1.05	0.96
0.99	1.04	1	0.99	0.96	1.04	1.04
0.99	1	0.99	1	0.92	1.02	0.97
1	1	0.95	1.07	0.95	0.94	0.97
1.02	1.01	0.94	1.05	0.99	0.93	1.03
1.02	0.99	0.96	1	1.02	0.92	0.96
0.99	1.01	1	1.01	1.01	0.96	0.99
0.96	0.99	1	0.99	0.96	1.02	1
1	0.98	0.98	0.99	0.93	0.93	0.98
1.01	1.01	0.95	1.05	0.94	0.95	0.98
0.97	0.95	0.94	1	0.98	0.96	1
0.98	1.06	0.96	1	1.01	1.01	0.98
1.02	0.99	0.99	0.99	1.01	0.99	1
1.02	0.94	1.01	0.99	0.98	0.97	1.01
1	1.11	0.99	1	0.94	1.04	1
1.04	0.97	0.95	0.99	0.94	0.94	0.97
0.95	0.99	0.94	1	0.99	1.04	0.99
0.96	1.06	0.95	1	1.01	1.01	0.98
1.05	1.08	0.98	1.01	1	1.04	0.99
0.98	0.96	1	1.02	0.97	0.99	0.99
1.09	1.08	0.99	1.01	0.94	1.01	0.97
0.97	0.97	0.97	1.06	0.95	1.03	1
1.03	1.02	0.94	1.05	0.98	1.03	1.02
1.03	1.11	0.95	1.03	1.01	1	1.01
1.01	0.98	0.98	1	1	0.96	1
0.98	1.06	1	1.07	0.98	0.98	1.02
0.99	0.95	1	1	0.94	0.99	1
0.98	1.06	0.96	1	0.93	0.98	1
0.98	1.06	0.94	1.03	0.96	1	0.97
0.99	1	0.95	1.04	1	0.96	0.99
0.96	0.96	0.98	1.02	1.01	0.99	0.99
0.97	0.95	1	0.99	0.97	1.01	0.98
1.05	0.95	0.98	1.02	0.94	0.97	0.97
0.95	1	0.96	1	0.93	0.98	1
1.02	0.99	0.94	1.02	0.98	1.01	0.96
1.04	0.98	0.96	0.99	1.02	0.97	0.97
1.03	0.99	0.98	1.05	1.01	0.96	1
1.01	0.99	1.01	1.02	0.97	1.02	0.97
0.98	0.97	0.99	0.99	0.93	0.98	1
0.97	1.03	0.96	1.02	0.93	0.95	0.97
1.02	1.07	0.94	0.97	0.97	1.02	1.01
1.01	0.94	0.94	0.96	1.02	0.95	1.01
0.97	1.06	0.97	1.04	1.01	1.02	0.98
0.99	1.03	1	1.03	0.96	1	0.98
1.02	1	1.01	0.97	0.93	0.95	1.03
1	1.07	0.98	1.04	0.95	1.02	1
1.01	0.98	0.95	0.98	1	0.95	0.96
1	1.09	0.94	1.06	1.02	0.97	1
0.98	0.95	0.96	1.01	1	0.98	0.96
0.96	0.97	0.99	0.98	0.95	1	1
0.98	0.99	1.01	1	0.92	1	0.96
0.95	0.98	0.98	1.03	0.96	0.98	1.01
1.01	1.06	0.95	1.04	1.01	0.99	0.96
1.04	0.98	0.94	1	1.02	0.98	0.97
1.03	1.07	0.98	0.99	0.98	0.99	1
1.03	1.01	1.01	1.01	0.93	0.99	0.98
1.02	1.04	0.99	1.01	0.93	0.99	1
1.02	0.97	0.95	1	0.96	0.97	0.96
1.02	1.06	0.93	1	1	1	1.01
1.03	0.98	0.97	1.01	1.02	1.01	0.97
1	1.03	1	1.01	0.99	1	1.03
0.97	0.99	1.02	1	0.95	1	1.03
1	1.03	0.97	1.01	0.93	0.99	1.03
1.03	1.04	0.93	1.02	0.94	0.99	0.96
1.01	1	0.94	1.01	1	0.97	0.96
0.94	1	0.99	0.99	1.02	0.99	1.02
1.02	1.05	1.02	1	1	0.98	0.98
1.04	1.02	1.01	1.04	0.96	0.99	0.97
1	0.98	0.95	1.03	0.94	1	0.99
0.97	1.03	0.92	1.03	0.94	0.97	0.99
1.01	0.99	0.95	0.99	0.97	1	0.97
1.03	1.03	1.01	1.04	1.01	1	0.97
1.02	1.02	1.01	1.05	1.01	0.97	0.98
1.01	1	0.96	1.04	0.98	1.01	0.98
0.97	0.99	0.92	0.94	0.94	1	0.99
0.96	1	0.96	1.07	0.93	1	0.99
0.97	1.01	1.01	1.01	0.96	1.01	0.97
0.96	1.02	1.01	1	1	1.03	0.99
0.96	1.06	0.98	1.02	1.02	1.02	0.98
0.97	1.04	0.94	1.04	1	1.02	1
1	0.99	0.94	0.98	0.96	1.01	0.99
1	1	0.97	1.02	0.93	0.96	0.98
1.02	1.03	1	1.02	0.96	1	0.99
1.04	1	1	1.04	1	0.97	1.07
1.05	0.97	0.98	0.96	1.01	1	1.04
0.96	1.01	0.94	0.95	0.99	0.97	1
1.06	1.03	0.94	0.99	0.94	0.99	0.98
1.02	1.03	0.98	1.04	0.93	0.96	0.99
0.95	1.06	1	1.07	0.98	1	0.98
0.99	0.99	0.99	0.98	1.01	1	0.97
0.99	1.02	0.95	1.05	1.01	0.98	1.01
1.02	1.09	0.94	1.04	0.97	0.99	0.99
1.04	1.03	0.96	1.03	0.95	0.99	1
1.03	1.02	1	1.06	0.93	0.99	0.99
0.99	1.05	1	0.99	0.96	0.97	0.97
0.96	1.02	0.98	0.97	1	0.97	1
0.98	1.01	0.95	0.97	1.01	0.99	0.97
0.98	1.01	0.94	1	1	0.98	0.99
0.97	1.04	0.96	1	0.96	0.98	0.97
0.96	1.01	0.98	1.08	0.93	1.03	1
0.96	1.05	1	0.99	0.93	0.99	1
0.97	0.97	1	1.02	0.98	0.98	0.96
1	1.03	0.97	1.01	1.02	0.98	1
1.02	1.03	0.95	1	1.01	0.98	0.97
0.98	1.03	0.95	0.97	0.98	0.98	0.97
0.96	1.02	0.99	1.03	0.93	0.98	0.98
0.99	0.97	1.01	1.08	0.93	0.98	0.98
0.99	0.99	0.99	0.96	0.97	0.98	0.97
0.97	1.02	0.94	0.96	1.01	1	0.99
0.97	1	0.94	1.06	1.02	1	0.97
0.99	0.98	0.99	1.05	0.99	1.03	0.99
1	0.99	1.01	1.02	0.95	1.01	0.97
1.01	1.02	0.99	1.02	0.93	1.01	1
0.99	1.03	0.94	0.95	0.94	0.99	0.98
0.98	1.04	0.95	1.01	0.99	0.98	1
1.01	0.98	0.99	1.01	1.02	0.97	0.99
1.01	1.05	1.01	1.04	1	1	0.97
1	1.03	0.99	1.04	0.95	1.02	1
0.98	1.03	0.95	0.97	0.92	1.01	0.98
0.99	1.01	0.94	1.07	0.94	1.02	1
1	0.95	0.97	1.04	1	1.03	0.99
0.98	1.12	1	1	1.03	0.97	0.97
0.98	0.96	1	1.09	1	0.97	1.01
0.99	1.03	0.96	0.93	0.94	0.98	1
0.99	0.99	0.94	1.03	0.92	1.02	0.99
1.01	1.05	0.96	0.98	0.97	0.96	0.99
1.03	0.99	1	1.07	1.03	1	0.98
1.04	1	1.01	1.06	1.03	1.03	0.99
1.04	0.98	0.98	0.97	0.95	0.99	0.98
1.02	0.99	0.94	1.03	0.92	1.01	1.01
0.99	1.01	0.95	1.01	0.96	1.02	1.01
0.96	1.02	0.99	1.01	1.03	0.97	0.99
1	1.04	1	1.02	1.01	1.01	0.98
1.02	1.04	0.98	0.95	0.94	1.01	0.99
1.01	1.06	0.95	1.09	0.92	1.04	1.01
0.99	1.09	0.95	0.96	1.01	0.99	1.01
0.98	0.98	0.96	1.04	1.02	0.98	0.99
1	1.03	0.99	1.04	0.96	1	0.98
0.97	1	1	0.99	0.92	1.01	0.99
0.99	1.03	0.99	1	0.97	1.01	1
0.98	0.99	0.96	1.01	1.03	1.01	1
0.98	1.03	0.94	1.04	1.01	0.99	0.99
0.99	1	0.95	0.99	0.94	0.97	1
0.96	1.01	0.97	0.97	0.92	0.96	0.97
0.96	1.01	1	0.99	0.97	0.98	1
0.96	1	1	0.98	1.03	1.07	0.98
1.01	1	0.96	0.98	1.01	0.96	0.99
1.02	1	0.94	1	0.93	1.05	1
0.98	1	0.97	0.99	0.93	1.01	1.01
0.96	1	1	0.99	0.98	1	1.01
0.98	0.99	1	1.03	1.02	1.02	1.01
1.03	1.03	0.97	1.01	1.01	1	0.99
1.01	1.02	0.94	1.02	0.95	0.99	0.98
1.02	1	0.94	1.03	0.92	1	1
0.98	1	0.98	1.02	0.97	1	1.01
0.98	1.03	1.01	1.01	1.01	1	1.03
0.98	1.01	1	1	1.01	0.98	1
1	1	0.97	0.99	0.96	1.01	1
0.99	1.04	0.93	1.05	0.93	1	0.97
0.96	1.01	0.95	0.98	0.95	0.98	0.99
1	0.99	0.99	0.99	1	0.97	1
0.96	1.01	1.01	1.03	1.01	1.05	1
1.01	0.98	1	1.02	0.99	1.01	0.99
0.97	1.05	0.96	0.96	0.94	0.98	0.97
0.96	1.03	0.93	1.04	0.93	0.98	1.01
1	1.04	0.95	1.04	0.96	0.99	1.01
0.98	0.99	0.99	1.01	1	1.03	1.02
0.99	0.96	1.01	1.02	1.01	0.98	1.01
0.98	0.97	0.99	1.09	0.99	1.03	0.97
0.98	1.01	0.96	1.12	0.95	0.98	0.97
1	1.03	0.93	0.96	0.94	0.99	1
1	1.06	0.97	1.15	0.97	0.97	0.95
0.98	1.04	1.01	1.06	1.01	0.97	1.01
1.01	1	1	1.04	1.01	1.01	1.01
1.01	0.98	0.96	1.03	0.97	1.02	1.03
1	1.02	0.94	1.01	0.94	0.98	0.99
0.97	1	0.95	1.02	0.94	1.02	0.96
0.99	1	0.98	1.02	0.98	1.01	0.98
0.99	0.98	1	0.98	1.01	0.99	0.97
0.96	0.99	1	1.05	1	1	1.01
1	1.02	0.97	1.01	0.96	1.03	1.01
0.98	0.99	0.95	1.06	0.93	0.99	1
0.99	1.02	0.95	0.98	0.95	0.97	0.96
0.97	1.01	0.97	0.96	1.01	1.09	1.01
1	1.01	0.99	0.98	1.02	0.97	1
1.01	0.99	0.99	0.97	0.97	0.96	1
1.02	1.01	0.97	0.95	0.93	0.98	0.97
1	1.03	0.95	1	0.95	0.99	0.98
0.99	0.99	0.96	1.04	0.99	1.02	1.01
1.02	0.99	0.98	1.05	1.02	1	1.01
1.01	0.98	0.99	1.04	1	0.98	0.98
1.02	1	0.99	1.02	0.94	0.98	0.98
1.01	0.99	0.96	1.03	0.94	0.96	0.99
1	1.02	0.95	0.99	0.99	0.98	0.98
1.03	1.02	0.95	1.01	1	0.97	0.98
0.99	0.99	0.98	1.03	0.99	0.98	1
0.99	1.06	1	1.03	0.95	0.97	0.99
1.02	1.03	0.98	1	0.94	1.05	1
0.97	1.03	0.96	1.02	0.98	1.02	0.98
0.98	0.99	0.95	1.01	1.01	0.98	0.99
0.98	1.03	0.95	1.03	0.98	1.01	1
1.02	0.99	0.97	1.01	0.94	1.03	1.02
1.02	0.97	0.99	1	0.94	1	1.01
1.02	0.98	1	0.98	0.99	0.98	0.96
0.99	1.06	0.99	0.97	1.01	0.99	1
0.96	1	0.96	1.01	0.99	0.97	0.97
1	1	0.94	1	0.94	0.98	0.98
1	0.99	0.95	1	0.94	1.05	1.01
0.97	1.01	0.98	1.02	0.96	0.99	1.01
0.99	1.03	1	1.01	1	0.97	0.96
1.02	0.97	0.99	1.06	1.01	1	0.99
1.02	0.99	0.97	0.97	0.98	1.03	1.01
0.97	1.01	0.95	1.02	0.94	1.03	1.01
0.98	1.03	0.96	1.01	0.95	1.02	0.97
1	1	0.99	1.01	0.97	1.04	0.98
1.02	0.99	0.99	1.03	1	1.02	1.02
1.05	0.99	0.97	0.99	1	1.05	1.02
1.02	1	0.95	1	0.97	0.97	0.96
0.95	1.03	0.96	1.02	0.94	0.95	0.99
1	0.99	0.98	1	0.94	0.96	0.99
1.03	0.99	0.99	1.02	0.97	1.07	1.07
1.01	1.02	0.98	0.99	1	1.03	1.04
0.99	1.01	0.96	1.02	1.01	0.96	1.03
0.96	0.99	0.96	0.98	0.97	0.99	0.94
1	1.04	0.96	1	0.94	1.02	0.99
1.02	0.99	0.97	1	0.95	1.05	0.99
0.99	1.01	0.99	1.01	0.97	1.02	0.98
0.97	1.01	0.99	1.01	1	1	0.98
0.98	1	0.97	0.99	1	1.04	1.04
1	1.01	0.95	0.96	0.96	1.04	0.94
1.01	1.03	0.95	0.98	0.94	1.06	0.98
1.01	1.04	0.97	0.96	0.95	0.98	0.96
1	1.03	0.99	0.98	0.98	1	0.98
1	1.04	0.99	0.97	1	0.96	1.03
1	1.03	0.96	0.96	1	0.96	0.96
1	1.06	0.95	1.01	0.98	0.96	0.96
1	1.07	0.96	1.04	0.95	0.94	1.01
0.98	0.98	0.98	1.02	0.93	0.98	1.03
1	1.04	1	1.02	0.95	1.03	1.03
1.06	1.03	0.98	0.96	0.99	1.01	1.05
1.05	1.03	0.95	1.03	1.01	1.03	1.01
1.04	1.04	0.95	1.04	1	0.96	1.02
1.02	0.99	0.98	1	0.97	1.01	1.02
0.99	1	1	1.03	0.94	1.05	1
0.97	1.01	0.99	0.98	0.95	1.02	0.96
1.01	1.02	0.95	0.99	0.99	0.94	1.01
1.05	1.02	0.94	1.04	1.01	0.94	1
1.04	0.99	0.97	0.96	1	1	0.99
0.98	1.03	1	1	0.96	0.96	1
0.95	1.03	0.99	0.96	0.94	0.97	0.99
0.97	1.01	0.97	1.09	0.95	0.97	0.97
0.99	1.04	0.95	1.08	0.97	1	1
1	0.98	0.95	0.96	0.99	1.02	0.99
0.98	1.06	0.97	1.03	0.99	1.07	1.01
0.99	1.04	1	1.07	0.98	0.93	0.99
1	0.99	0.99	1	0.97	0.94	0.98
1	1.05	0.98	0.98	0.95	1.06	1
0.99	1.04	0.95	0.99	0.95	0.96	0.97
0.98	0.95	0.95	1	0.97	0.95	0.99
0.99	1.08	0.96	1.04	1	1	1
1	0.95	0.98	1.02	0.99	0.98	1
0.95	1.07	0.99	0.95	0.98	0.99	1
1.01	1.01	0.99	1.01	0.95	1.03	0.99
0.96	1.05	0.98	1.02	0.94	0.94	1
0.95	0.99	0.96	1.01	0.97	1.03	0.98
0.97	1	0.95	0.97	0.99	0.95	1.01
0.95	1.01	0.96	1.06	0.99	1.06	1.05
1.02	1	0.99	1	0.98	0.97	1
0.99	1.04	0.99	1.04	0.97	0.97	0.98
1	1.02	0.97	0.97	0.95	1	0.98
1.02	0.98	0.95	1.02	0.96	0.96	0.99
1.03	1.06	0.95	1.04	0.97	1	1.02
1.03	1	0.98	0.97	0.99	1	1.01
0.98	1.01	0.99	1.06	0.99	1.01	0.99
1.05	0.97	0.98	1.02	0.97	1.02	0.98
0.98	1	0.96	0.99	0.95	1.04	0.98
0.97	1.04	0.95	1.04	0.95	1	0.99
0.95	1.03	0.96	0.99	0.97	0.98	0.97
0.95	0.97	0.98	1	1	1.05	1
1	0.97	0.99	0.99	1	0.94	0.97
1.05	1	0.97	1.02	0.98	1.03	1
1.07	1.01	0.96	1.05	0.95	0.95	0.94
0.95	1.02	0.96	0.99	0.95	1.03	1.02
1.07	1.02	0.97	0.98	0.97	1.05	1.06
1.01	1	0.97	1.03	0.99	0.95	1.01
1.05	1.01	0.98	0.99	1	1.01	1.01
1.01	1.01	0.98	1.03	0.98	1.05	0.99
1	1	0.97	1.01	0.95	1.05	0.96
1.05	1	0.97	0.98	0.93	0.99	0.95
1.05	1.01	0.96	0.98	0.95	0.95	0.97
1.03	1.06	0.97	1.02	0.99	1.01	0.97
1.01	0.97	0.98	1.01	1.01	1.01	0.94
0.99	0.97	0.98	1.01	1	1.01	0.96
1	1.05	0.97	1.01	0.96	0.98	0.95
1.02	1.05	0.96	0.97	0.93	1.02	1
1	0.98	0.96	0.96	0.96	1	1.03
1.03	1.01	0.97	0.97	0.99	1	0.98
1.02	1.05	0.97	0.97	1.01	1.01	0.99
0.95	1.02	0.97	0.97	1	1	1
1.01	1	0.97	0.98	0.97	1	0.96
0.99	1.01	0.97	1.01	0.94	1	0.98
0.95	1.02	0.97	1.04	0.94	1.01	1.03
0.96	0.98	0.97	1.01	0.97	0.98	0.99
1.04	1.09	0.98	1	1.01	0.98	0.96
1.03	0.97	0.98	0.98	1.01	0.98	0.95
1.04	1	0.98	1	0.97	0.98	1.02
1.01	1.05	0.97	0.98	0.93	1.05	0.99
0.97	1.03	0.96	1.01	0.94	1	0.96
0.96	0.98	0.96	1	0.98	0.99	1
0.97	1.05	0.98	1.02	1.02	1.02	0.98
1.05	1	0.98	0.96	1.01	1.01	0.98
0.98	0.98	0.98	1	0.98	0.99	0.98
0.94	0.98	0.97	1.01	0.94	1.06	1.01
1.03	1.02	0.95	0.99	0.93	0.96	1.01
1.08	1	0.96	1.01	0.96	0.94	1.02
1.04	0.98	0.97	1.01	0.99	0.96	1.03
0.95	1.02	0.99	0.99	1.01	1.02	0.97
1	0.97	0.99	0.98	1	1.03	0.97
0.98	0.96	0.97	0.99	0.97	1.03	1.02
0.96	0.96	0.96	1	0.94	1.02	1.02
1.03	1.07	0.96	1.02	0.94	1.03	1.02
1.05	0.99	0.98	0.99	0.97	0.98	1.01
1.11	1.05	1	1	1	1.02	1.03
1.01	1.07	0.98	1.01	1	1	0.94
1.04	0.99	0.96	1.01	0.98	0.99	1.02
1.03	0.97	0.95	1.01	0.96	1.03	1.02
0.96	1.05	0.97	1	0.94	1.05	1.05
0.96	1.04	0.99	1	0.96	1.03	0.98
0.96	1.05	0.99	1.01	0.99	1.05	0.98
0.96	1.08	0.95	1.01	1	1.05	1.02
0.97	1.08	0.97	1	1	1.03	0.99
1.03	1.05	0.99	0.97	0.98	1.07	0.98
1.05	1.06	0.99	0.94	0.95	0.99	1.02
1.05	1.12	0.97	1.1	0.93	0.96	1.01
1.02	1.02	1	0.95	0.96	0.99	0.98
1.02	0.96	1	1.06	0.99	1.04	1.01
1.04	1.07	0.96	1	1	1.03	0.97
0.97	0.95	1	1.03	1	1.04	1.01
1.06	0.95	1	1	0.97	1	0.97
1.09	1.04	0.96	0.96	0.94	1.02	0.96
1.04	1.03	1.02	1.07	0.94	1.01	1.01
1.04	1.04	0.96	0.96	0.96	1.03	1.04
1.06	1.08	1	1.05	0.99	1	1.01
1.01	0.97	0.98	1.02	1	1.03	0.97
0.99	1.03	0.98	1.03	0.98	1.03	0.99
0.99	1.1	1	1	0.95	1.04	0.99
1.04	1.06	0.97	1	0.94	0.98	0.99
1.02	0.96	0.95	0.98	0.96	0.98	0.97
0.96	1.05	0.96	1.04	0.99	1.05	1.02
1.03	0.99	0.98	1.03	1	0.99	1
0.98	1.01	1	0.96	0.99	0.98	1
1.07	0.99	0.99	0.95	0.96	1.01	1.02
1.05	1.06	0.96	0.95	0.95	0.98	0.98
1.01	0.97	0.95	1.08	0.95	0.98	1.01
0.94	0.98	0.95	1.01	0.97	1.01	0.97
1.05	0.97	0.98	1.04	1	0.97	1
1.01	1.1	0.99	1	1	1	1
0.96	0.97	0.99	0.98	0.97	0.99	0.99
1.03	1.02	0.95	0.99	0.95	1	1
1.08	0.99	0.95	0.96	0.95	1	0.97
1.04	1.06	1.01	0.96	0.96	1.03	1.01
0.99	1.02	0.97	0.96	0.99	1.01	0.97
1.15	1	0.97	0.95	1.01	1	0.97
1.14	1.03	1.01	0.99	0.99	1.01	1.01
1.08	1.01	0.96	1.02	0.97	0.97	0.96
1.11	1.01	0.97	0.98	0.95	0.99	1.01
1.02	1.01	0.99	0.97	0.94	0.99	1.02
1.05	1.04	0.98	1.03	0.96	1	1.01
1.04	0.96	0.96	1.03	0.99	0.99	1
0.97	0.98	0.95	1.03	1.01	0.96	0.96
1.05	1.02	0.97	1.03	0.99	0.97	0.97
1.02	1.03	1	0.96	0.96	1.02	1
0.99	1.03	0.99	0.97	0.94	1.03	1.01
1	0.99	0.96	1.02	0.95	0.98	0.97
1.02	0.97	0.95	1	0.98	0.96	0.99
1.02	0.99	0.96	1	0.99	0.99	0.99
0.99	1.02	0.99	1.01	0.99	1.05	0.98
1.02	1.01	1	1.03	0.98	0.99	0.97
1.05	0.97	0.98	1.01	0.96	0.99	0.98
1.05	1	0.95	1	0.95	0.99	0.98
1.02	1.03	0.95	1	0.96	1.01	0.98
1.01	0.99	0.97	1	0.98	1.05	0.99
0.97	1.03	0.99	1.02	0.99	1.01	0.97
1.01	0.99	0.99	1	0.98	0.99	1.01
1.04	0.99	0.98	0.99	0.97	0.99	1.02
1.05	1.02	0.96	1.03	0.95	1	0.96
1.01	1.03	0.95	0.97	0.95	1	0.96
0.96	1.03	0.96	0.97	0.97	0.99	1.01
1.02	1	0.99	1.02	0.98	0.97	0.97
1.03	1.01	1	0.98	1	0.98	0.96
1.06	0.99	0.98	1.03	0.99	1	0.96
0.96	1.02	0.95	1.02	0.96	0.98	0.98
0.96	1.02	0.95	0.99	0.95	0.98	1.01
0.95	1.03	0.97	1.06	0.95	0.99	0.99
0.99	1.03	1	0.95	0.96	0.98	0.99
1.04	1.03	0.99	1.02	0.99	0.99	0.97
1.02	1.04	0.96	1.06	1	1	0.99
1	1.01	0.95	1.04	0.99	0.99	0.97
0.97	1.03	0.95	1.03	0.97	0.99	0.99
0.98	1.01	0.97	1.03	0.96	0.98	0.99
0.99	1	0.99	1.05	0.95	0.99	1
0.97	1.08	1	1	0.96	1.01	1.01
0.98	1.02	0.96	1.05	0.98	1.02	0.98
0.98	1.01	0.94	1.06	0.99	0.99	0.98
0.99	1.01	0.96	1.06	0.99	0.98	0.97
1	1.03	0.99	1.06	0.98	1.01	0.98
1	1.07	1	1	0.96	1.01	0.98
1	1.04	0.97	1.02	0.95	1	0.99
1	0.97	0.95	1.03	0.96	0.98	1.01
1.01	0.97	0.95	1.04	0.97	0.99	0.98
1.01	1	0.98	1.05	0.98	0.99	0.96
1.01	1.04	1	1	0.99	1.02	1
0.98	1	0.99	1.05	0.99	1	0.98
0.97	1.04	0.97	0.99	0.97	0.97	0.99
1	1.03	0.95	1.03	0.96	0.98	0.95
1.02	1.04	0.95	1	0.95	1	1
1	1.04	0.97	0.99	0.96	1.01	0.98
1.01	1	0.99	0.98	0.98	0.99	0.97
1	1.01	0.99	1.03	0.99	0.97	0.97
0.99	1.01	0.97	0.99	0.99	0.96	1.01
1.01	1.04	0.95	0.99	0.98	0.96	0.97
1.01	1.02	0.95	1.01	0.95	0.99	0.97
1.01	1.01	0.97	1.02	0.95	0.97	0.98
1.01	1.02	0.99	0.99	0.96	1	0.96
1.01	1.03	0.99	0.98	0.98	1.01	1.01
1	1.06	0.97	1.04	0.99	1.03	1.03
0.99	0.99	0.95	0.99	0.99	1.01	1.01
0.97	1.05	0.96	1	0.98	0.98	0.96
0.98	1.03	0.98	1	0.96	0.98	0.99
0.98	1.02	0.99	1.01	0.95	0.99	0.99
0.98	1.02	0.98	1	0.95	1	0.98
1	0.99	0.96	1	0.97	1	0.97
0.99	1.03	0.95	1.03	0.98	1.02	1.02
0.97	1.03	0.97	1.03	0.99	0.97	0.97
0.98	1.01	0.98	1.02	0.97	0.99	0.99
0.99	1	0.98	0.98	0.96	1.02	0.97
0.99	1.03	0.97	1.03	0.95	1.01	1.01
1.01	0.99	0.96	0.97	0.96	1	1
0.98	1.04	0.96	0.97	0.97	1.01	0.99
0.99	1.01	0.97	1.01	0.98	0.97	0.99
1	0.98	0.98	0.98	0.98	0.98	1.04
0.98	1.02	0.98	1.01	0.98	0.99	1.02
0.98	1.05	0.98	1.05	0.97	0.99	0.99
1	0.98	0.97	0.99	0.96	1	0.98
1.01	1.04	0.97	1.05	0.96	1.02	1
1.02	1.02	0.96	1.04	0.97	1.01	0.99
1.04	1.05	0.97	1.06	0.99	1	0.99
1.01	0.99	0.98	0.96	0.98	1.02	0.99
0.96	1.01	0.98	1.05	0.97	1	1
0.96	1.01	0.97	1.01	0.96	0.98	0.98
0.95	1.01	0.97	1.02	0.95	0.99	0.98
1.02	1	0.96	1.05	0.97	0.96	0.99
1.05	0.99	0.97	1.02	0.98	0.94	1
1	1.02	0.97	0.96	0.99	1.07	0.99
1.02	0.99	0.98	1.01	0.98	0.97	0.99
0.99	1.1	0.97	0.98	0.96	0.97	1
0.99	0.95	0.97	1.05	0.95	1.06	0.99
0.97	1.03	0.96	1	0.95	0.96	0.98
0.95	1	0.97	0.96	0.96	0.99	1
0.98	1	0.98	0.97	0.97	1.06	1.01
1.05	1.04	0.98	0.98	0.98	1.06	1
1.03	0.96	0.98	0.98	0.98	1.03	0.97
1.02	1.06	0.97	1.03	0.98	0.99	0.99
1.02	1.02	0.96	1.03	0.97	0.98	1
0.98	0.98	0.96	1.03	0.96	1.04	1
0.96	1.02	0.98	1.02	0.95	1.06	0.99
0.99	1.03	0.99	1.06	0.96	1.05	0.98
1.03	0.97	0.98	0.99	0.97	1.01	1
1	0.98	0.96	1.04	0.98	1.04	1
1.01	1.01	0.95	1	0.99	0.96	0.99
1.01	1.04	0.96	1.05	0.98	1.08	1
1.01	0.99	0.98	1.02	0.97	0.94	0.99
1.01	0.98	0.99	1.02	0.96	1.03	1
0.98	1.01	0.99	0.97	0.96	0.99	0.97
0.98	1.06	0.97	1	0.97	0.97	0.99
1.01	1	0.96	1	0.97	1.01	0.97
0.97	1.03	0.95	1.01	0.97	0.98	0.99
1.04	1	0.99	1.01	0.97	0.99	0.99
1.04	1.03	0.99	0.99	0.97	1.01	0.98
1.01	1.04	0.98	0.98	0.96	1.01	0.99
0.97	1	0.96	0.98	0.96	1.01	1
0.97	1.04	0.95	1.01	0.96	1.04	1
1	1.02	0.97	0.96	0.96	0.99	0.99
1.03	1.02	0.99	0.98	0.97	1.02	0.97
1.01	1.04	0.99	0.99	0.99	1.01	0.99
0.99	1.01	0.98	0.97	0.99	1.01	0.98
0.97	0.98	0.96	0.97	0.98	1.07	0.99
0.99	0.99	0.95	0.99	0.97	1	0.97
1	1.05	0.96	1	0.96	0.96	0.97
0.97	0.98	0.97	0.98	0.95	1	1
1.01	1.01	0.99	0.96	0.96	1.01	0.97
1.02	1.01	0.99	0.96	0.97	1.01	1.01
0.96	1.05	0.97	0.99	0.98	1.02	1.03
0.98	1	0.97	1.01	0.98	1.04	1.02
0.98	1.03	0.97	0.99	0.97	1.02	0.97
1.03	0.98	0.96	1	0.96	0.99	0.98
0.99	1.02	0.97	1.01	0.95	0.99	1.03
0.95	1.01	0.98	1	0.96	1.01	1.03
0.97	0.96	0.98	1.01	0.97	0.98	0.99
0.99	1.02	0.99	1	0.99	0.98	0.95
0.98	1.04	0.98	1	0.99	0.99	0.97
0.96	1.07	0.96	0.99	0.99	1.02	1.03
0.98	0.97	0.96	0.99	0.96	1.01	1.02
0.98	1.04	0.97	1.02	0.94	0.98	1.01
0.99	0.96	0.98	1.01	0.95	0.99	0.95
0.98	1.09	0.98	1.01	0.98	0.98	1.02
1.04	1	0.97	1	0.99	0.99	1.01
0.98	1.01	0.96	0.99	0.99	1.02	1.01
0.95	1.05	0.96	1.01	0.97	0.99	1.02
1	1.05	0.97	1.02	0.95	1	0.99
0.99	0.99	0.98	1.02	0.96	1.03	0.97
1.03	0.98	0.98	1.02	0.97	0.96	1.01
1.05	0.98	0.97	1.02	0.98	1	0.99
1.03	1.03	0.96	1.02	0.98	1.04	0.97
1.04	1.04	0.96	1.01	0.98	0.97	0.99
1.04	1	0.97	1.02	0.97	0.96	1.03
1.04	1.01	0.98	0.99	0.96	0.95	1.06
1.05	1.04	0.98	1.04	0.96	0.96	1.04
1.06	1.02	0.97	0.98	0.97	1	0.97
1.04	1.01	0.97	1.02	0.98	0.99	0.98
1.06	1.01	0.96	1.01	0.99	0.95	0.96
1.05	1.01	0.97	1	0.98	1	1.02
0.95	1.01	0.97	1.02	0.96	1.04	1.03
0.95	1.04	0.98	1.05	0.95	1.06	1.03
0.99	0.99	0.98	0.98	0.96	1.03	1
1.06	1.01	0.97	1.01	0.98	1.01	0.97
0.98	1.01	0.96	1.03	0.99	0.97	0.99
0.96	0.99	0.96	1	0.99	0.95	1
0.97	1	0.97	1	0.97	0.97	0.98
1.01	1.02	0.98	1	0.95	1	0.99
0.98	1.01	0.99	1	0.95	1.07	0.99
0.99	1.01	0.98	0.99	0.97	0.98	0.98
1	1.01	0.96	1.01	0.98	0.98	1
1.01	1	0.96	1	0.99	0.99	0.97
1.01	0.99	0.96	1.03	0.99	1	1
1.01	1.01	0.98	1.01	0.97	0.98	1.02
0.99	1.01	0.98	0.98	0.95	0.98	1.02
0.98	1.02	0.98	1	0.95	1.02	0.94
0.98	1.03	0.97	0.98	0.97	1.03	1
0.99	1.02	0.96	1.01	0.99	1.02	0.97
0.99	1.01	0.97	1.02	0.99	0.99	1.02
1.02	1.01	0.97	0.99	0.98	1.05	1.04
0.98	1.06	0.97	1.04	0.96	1.06	1
0.99	1.01	0.97	1.01	0.95	1.04	0.99
1	1.01	0.97	1.03	0.97	0.98	0.99
0.99	1.02	0.96	1.02	0.98	1.03	1
0.98	1.01	0.97	0.99	0.99	1.03	1.02
0.99	1.04	0.98	0.97	0.99	1.02	0.96
1.01	1.03	0.98	0.98	0.97	1.04	1.02
1	1.02	0.96	0.98	0.96	0.99	0.95
1.01	1.02	0.96	0.98	0.96	1.01	0.97
1.01	1.01	0.97	0.98	0.97	1	1.02
0.99	1.03	0.98	0.97	0.97	0.99	1.02
1.02	0.99	0.99	0.96	0.97	1.02	1.04
1.05	0.99	0.97	0.99	0.98	0.99	1
0.99	1.03	0.96	1.04	0.97	0.99	0.95
0.99	1.05	0.95	0.99	0.96	0.98	1.01
1	1.04	0.96	1.04	0.96	1.03	1.01
1.05	0.98	0.98	1	0.97	1	1.01
1.05	0.96	0.98	1.04	0.98	1.04	0.95
0.97	1.05	0.98	1	0.98	0.99	1
1.06	1	0.97	1	0.98	0.98	1.03
1.04	1.02	0.96	0.99	0.97	0.97	1.02
1.02	0.99	0.96	0.99	0.96	0.98	0.99
0.99	1.03	0.98	0.99	0.96	0.97	0.96
0.99	0.99	0.99	0.97	0.96	1.04	1.03
1.01	1.07	0.99	0.99	0.98	1.03	1.01
1.01	1.03	0.97	1.01	0.98	1.01	0.96
1	1.03	0.96	1.03	0.98	1.04	1.01
1.04	0.96	0.96	1.01	0.97	1.04	1.02
1.01	1.04	0.97	1.02	0.96	0.96	1.01
1.01	1	0.98	1	0.96	1.01	0.96
1.02	1.06	0.98	1.03	0.97	1.07	1
1.01	0.97	0.96	1	0.98	0.98	0.98
1	0.96	0.95	1	0.98	1.06	0.99
0.97	0.97	0.96	1.01	0.98	1.02	0.98
0.97	0.98	0.98	1.01	0.97	1.03	1.03
1.07	1.01	0.98	1	0.96	0.97	1
1	1.05	0.98	0.99	0.96	1.05	1.02
0.97	1.06	0.97	0.98	0.97	1.03	0.96
0.98	0.96	0.96	0.98	0.97	0.97	1.02
0.98	0.95	0.95	0.97	0.98	0.99	0.96
0.96	0.99	0.96	1	0.98	1.01	0.95
0.99	1.04	0.98	1.03	0.97	1.01	0.98
1.06	0.97	0.98	0.99	0.96	1.02	1.02
1.01	1.02	0.97	0.99	0.96	1	1.04
1.01	0.99	0.96	1.01	0.97	1	1
1.05	0.99	0.96	1.01	0.98	1.03	0.94
1.03	1.03	0.96	0.99	0.99	1.02	1.03
0.99	1.02	0.98	1.01	0.98	0.97	0.99
0.98	0.99	0.98	1.03	0.96	1.01	1.02
0.98	1.01	0.97	1.01	0.95	1.03	0.97
0.98	0.99	0.97	1.01	0.96	1.03	0.98
0.99	1.01	0.96	1	0.97	1.03	1.02
1	1.04	0.96	1.02	0.99	1.03	0.93
1.03	0.98	0.97	0.99	0.99	1.04	0.94
1.03	0.99	0.99	0.98	0.98	1.01	0.96
0.99	1.01	0.98	0.99	0.96	1.05	1.02
1.05	0.99	0.96	1.03	0.95	1.04	1.04
1.01	1.04	0.95	1.01	0.96	0.98	1.02
1	1.04	0.96	1.04	0.98	1.01	0.99
1.02	0.95	0.98	0.99	1	0.97	0.99
1	1.06	1	0.97	0.99	0.98	1.03
1.04	1.01	0.99	1	0.96	1.03	0.98
1	1.01	0.95	1.04	0.94	1	0.96
1	1	0.96	0.97	0.95	0.99	1
1.01	1	0.97	0.98	0.98	1.02	1.01
1.01	1.03	0.98	1.01	1	0.97	1.04
1.03	1.03	0.98	1.04	1	1.03	1.05
1.05	0.98	0.97	0.96	0.97	0.99	1.04
1.02	1.01	0.95	0.95	0.94	1.01	0.96
1	1.01	0.96	0.97	0.94	0.97	0.99
1	1.07	0.98	1.09	0.96	0.98	1.01
1.01	1.01	0.99	1	1	1.02	1.03
1.05	1.01	0.97	0.98	1.01	1.01	1.03
0.96	1.04	0.96	1.03	0.99	0.98	0.96
1.05	0.99	0.96	0.97	0.96	1.01	0.97
1.03	1.03	0.98	1.05	0.94	0.96	0.98
1.04	1.03	0.98	1.02	0.94	1.03	1.01
1.07	1.01	0.98	1.03	0.97	0.98	0.96
0.98	1.01	0.97	1.02	0.99	0.98	0.98
0.96	1.02	0.96	0.99	1	1.04	1.01
1.01	0.99	0.98	1	0.99	1.01	1.02
1.03	0.98	0.98	0.99	0.96	1	1.03
0.99	1.02	0.96	1.01	0.94	1.02	1.04
1.06	1.01	0.96	0.99	0.94	0.97	1.02
0.97	1	0.97	1.04	0.98	0.98	0.95
1.05	0.99	0.99	1.04	1.02	1.02	1.02
1.03	1.01	0.98	1	1.01	1.01	1.03
1.03	1.03	0.97	0.99	0.96	1.02	1.04
1.06	1	0.96	1	0.92	1.03	1
1.01	1.03	0.96	1.01	0.93	1.01	0.95
0.99	1.01	0.98	1	0.98	1.01	0.97
1.01	0.97	0.99	0.99	1.02	0.99	0.98
1.03	1.06	0.98	0.99	1.02	1.03	1.04
1.01	0.98	0.97	0.99	0.98	1.01	1.04
1	1.04	0.96	1.01	0.92	0.99	1.03
1.02	0.99	0.96	1.01	0.93	1.02	1.01
0.99	1.01	0.97	1.02	0.98	1	0.96
0.98	1.03	0.98	0.98	1.02	1	1
1.01	1.01	0.98	1.01	1.02	1.02	0.97
1.02	1.02	0.97	1.04	0.96	1.02	1.03
0.99	1.01	0.96	1.01	0.92	1.04	0.99
0.97	1.02	0.96	1.06	0.95	1.04	0.99
1.02	1	0.97	1.03	1	0.97	0.98
0.98	1.02	0.98	1	1.02	1.04	1
0.96	1.02	0.97	1	0.99	0.99	1
0.98	1.01	0.97	1	0.94	1.01	1.01
1	1	0.97	1.01	0.92	0.97	1.01
1.03	0.99	0.97	0.98	0.95	1.05	1.01
1.02	1.03	0.97	1.03	1	1.01	0.98
1.02	1.04	0.98	1	1.02	1.03	0.99
1	1.01	0.97	1.01	0.99	1	0.97
1.02	1	0.97	1.02	0.95	1.01	0.98
0.97	1.01	0.96	0.99	0.93	1.1	1.01
0.99	1.03	0.96	0.99	0.94	1	0.98
1.04	1.01	0.97	1.01	0.97	0.98	0.97
1.02	1.02	0.98	1.01	1	1.02	1
1	1.09	0.98	1.02	1	1.06	1.01
1.07	1.03	0.97	1	0.98	1.11	0.99
0.97	0.98	0.96	1.01	0.96	0.96	0.99
1.04	0.97	0.96	1	0.94	1	0.99
1	1.07	0.97	0.97	0.95	0.98	0.98
1.03	1.02	0.98	0.99	0.97	1.03	0.99
1	1.02	0.99	1.01	0.99	1.02	0.99
0.99	1.02	0.98	1.01	0.99	0.99	0.97
1.02	1.07	0.96	1.01	0.98	1.04	0.98
1.06	1.01	0.96	1.06	0.96	1.01	0.99
0.99	1.02	0.98	1.08	0.95	1	0.98
1.08	1	0.99	1.11	0.95	0.99	0.97
0.95	1.03	0.98	1.04	0.96	1.03	0.97
1.02	1	0.96	0.99	0.98	1.03	0.98
0.99	1.08	0.96	1.09	0.99	0.98	0.99
1	0.99	0.96	0.98	0.98	1.01	1.01
1.04	1.05	0.97	1.01	0.97	1	0.98
0.96	1.01	0.98	1	0.95	0.95	0.97
1.08	1.03	0.98	0.99	0.95	1.07	1
1.02	1	0.97	0.99	0.96	1.02	0.99
1	1.06	0.96	0.99	0.99	0.97	0.98
1	0.98	0.96	0.99	0.99	1.01	1.01
0.99	1.03	0.97	0.99	0.98	1.05	1.02
1.01	1.04	0.98	0.98	0.96	1.03	1.01
1	0.99	0.98	0.99	0.95	1	1
1.03	1.02	0.97	0.98	0.95	1.01	0.96
1.01	1.02	0.96	0.98	0.97	1.02	1.01
1.06	1.02	0.96	0.98	0.98	1.03	0.98
1	1.03	0.97	1.05	1	1.07	0.99
1.02	1	0.98	1	0.99	1.02	0.99
1.03	0.99	0.99	1	0.96	0.98	0.97
1.04	1	0.97	1.07	0.94	0.97	0.97
1.01	1.01	0.96	1.04	0.95	1	0.99
1.02	1.01	0.96	1.02	0.97	1.04	0.99
1.02	1.02	0.97	0.99	0.99	1	0.98
0.97	0.99	0.97	1.03	1	1.04	0.99
0.97	0.97	0.98	0.94	0.98	0.98	0.97
0.98	1.01	0.98	1.08	0.96	0.97	0.98
0.99	1.01	0.98	0.95	0.95	1.01	1
1.03	0.99	0.97	0.97	0.96	0.99	1.01
1.03	0.99	0.96	1.08	0.98	0.99	0.99
1.06	1.01	0.97	0.98	0.99	1.01	0.95
0.97	1.02	0.98	0.98	0.99	0.99	1.01
1.03	1.01	0.98	1.01	0.98	0.97	1.01
1.02	1.02	0.98	1.01	0.96	0.99	1
0.97	1.01	0.96	1.01	0.95	0.99	0.97
1	0.99	0.96	0.99	0.96	1.02	1
1.02	1	0.97	1.01	0.98	1	1
1.03	1.01	0.98	1.01	0.99	0.99	0.98
1.04	1.02	0.98	1	0.98	0.98	0.99
0.98	1.01	0.98	0.99	0.97	0.99	1.02
0.99	1.03	0.97	0.97	0.96	1.03	1.02
1	1.05	0.96	0.97	0.96	1.01	0.96
0.98	1.03	0.96	0.98	0.96	0.98	0.99
0.98	0.98	0.97	0.97	0.98	1.01	1.01
1.02	1.04	0.97	0.95	0.98	1.01	1
1.02	1.05	0.98	0.99	0.98	0.99	0.98
0.97	1	0.97	1	0.97	1.03	1.01
1.01	1.03	0.97	0.99	0.96	0.99	0.99
1.07	1.01	0.97	0.99	0.96	0.95	0.99
0.99	1.02	0.96	1	0.96	0.96	0.98
0.99	0.99	0.97	1.03	0.97	0.99	0.99
1	1.04	0.98	1.02	0.97	0.97	0.99
1.07	0.98	0.98	0.96	0.98	1.06	1.01
0.99	1.01	0.98	0.96	0.98	1.05	1
0.97	1.01	0.96	0.98	0.98	1.1	1
0.99	1	0.96	1.01	0.97	0.93	0.98
1.05	1.01	0.97	1.02	0.96	0.98	0.99
1.01	1	0.98	1	0.96	1.03	0.99
0.97	1.01	0.99	1.02	0.97	1	1.01
0.95	1.03	0.98	1.05	0.97	0.97	0.98
1	0.98	0.96	1	0.98	1.06	0.98
1.06	1	0.95	0.99	0.98	1.03	0.99
0.99	1.04	0.95	1	0.97	1.01	1.02
1.05	1.01	0.97	1	0.96	1.01	1.02
0.99	1.03	0.98	1.08	0.97	0.99	1.03
1.02	0.99	0.99	1.05	0.98	1.01	0.98
1.02	1.03	0.98	1.03	0.98	1.03	0.96
1.03	1.02	0.96	0.94	0.98	0.97	0.98
1.03	1.03	0.95	1.07	0.98	1	0.99
0.99	0.99	0.96	1.05	0.96	1.02	1
1.05	0.97	0.98	0.96	0.96	0.97	0.99
0.97	1.08	0.98	0.96	0.96	1.01	1.01
1.03	0.98	0.97	1	0.98	1.03	0.99
1.03	0.97	0.97	0.98	0.99	1.03	1
1.03	1	0.96	1.05	0.98	0.98	1.01
0.98	1.02	0.97	1.04	0.97	0.97	1.01
0.93	1.02	0.97	1	0.95	0.98	0.95
0.95	1.03	0.98	0.96	0.96	1.05	1.04
1	0.99	0.97	0.94	0.98	1.08	0.98
0.94	0.99	0.96	0.93	0.99	1.11	0.97
1.05	1.02	0.97	0.97	0.98	1	0.98
0.97	1.03	0.97	1.02	0.97	1	1
1.07	0.98	0.97	0.99	0.96	1.01	1.03
1.04	0.97	0.97	1.02	0.96	0.98	1.05
0.98	1.05	0.97	1.06	0.96	0.97	0.97
1	1.02	0.97	0.97	0.98	1.04	1.02
1.02	0.96	0.97	1.04	0.98	1.05	1.01
0.99	1.06	0.97	0.95	0.98	0.98	0.94
1.01	1.05	0.97	1.03	0.97	1	0.98
1.03	0.98	0.97	1.01	0.97	1.01	1.01
0.98	1.07	0.97	0.99	0.97	1.02	1.03
1.03	0.97	0.97	1.02	0.97	1.02	0.99
1.02	0.95	0.98	1	0.98	1.06	1.02
1	0.98	0.98	1.02	0.98	1.05	1
1.01	1.02	0.97	0.98	0.97	1.01	0.96
1	1.02	0.97	1.04	0.96	0.95	1
1	1.05	0.97	0.98	0.96	1	0.97
1.02	1.01	0.97	1.03	0.97	1.01	1.01
0.99	1	0.97	1.01	0.98	1.04	0.97
0.99	1.02	0.98	1	0.98	0.97	0.97
1.02	1	0.98	1.01	0.97	1.02	1.04
1.01	0.99	0.96	0.98	0.97	1.04	1
1	1.01	0.96	1.02	0.97	1.02	0.97
0.99	1.01	0.97	1.02	0.96	0.99	1.02
0.99	0.99	0.97	1.02	0.96	1	0.99
1.01	1	0.98	1.04	0.96	1.01	1
1	1.04	0.98	1.04	0.98	1.01	0.98
1.04	0.99	0.97	0.96	0.98	1.01	1.02
1.01	1.03	0.97	0.97	0.97	1.01	1
1	1.02	0.96	0.99	0.96	0.99	0.95
0.99	1.02	0.96	1.03	0.97	1.05	1.03
0.98	1.03	0.97	1.01	0.97	1	0.94
0.96	1.04	0.98	1	0.97	1.02	0.94
1.01	1.03	0.98	0.97	0.97	1.03	0.94
1	0.99	0.97	0.99	0.97	0.98	1.02
1.02	0.97	0.97	0.99	0.97	1.01	0.94
0.99	1.02	0.97	1.01	0.99	1.01	1.02
0.99	1.06	0.96	1.01	0.98	1.03	0.98
1.06	0.97	0.97	1	0.97	1.03	0.96
0.97	1.02	0.97	1.02	0.96	1.01	0.97
0.96	1.02	0.97	0.96	0.96	1.05	0.99
0.97	0.99	0.98	1.04	0.97	1.02	0.95
1.05	0.98	0.97	1.04	0.98	1.02	0.97
1.03	1.02	0.97	0.98	0.98	0.97	0.92
1.01	1.01	0.96	0.99	0.98	1.04	1.06
0.98	1.01	0.98	1.01	0.96	0.99	1.06
1.08	1.04	0.98	1.05	0.97	1.07	1.09
1.01	1.01	0.97	0.99	0.97	1.05	1.07
1.02	1	0.97	0.98	0.97	1.01	0.91
0.96	1	0.96	0.98	0.97	1.03	0.92
1	0.97	0.97	1.01	0.98	0.99	1.03
1.05	1.01	0.98	1.02	0.97	1	1.06
1.05	1.04	0.98	0.97	0.97	0.97	1.07
1	0.99	0.97	0.96	0.98	1	1.06
1	1.06	0.97	0.98	0.97	1	1.06
0.96	1.05	0.97	1.05	0.97	1.01	0.96
1.02	1.08	0.97	1.02	0.97	0.99	0.95
1.05	1.04	0.97	1.03	0.97	0.98	1.02
0.98	0.99	0.97	1.01	0.96	1.06	1.05
0.98	1.05	0.97	1.01	0.97	1.03	0.99
0.97	1.05	0.97	1	0.98	0.98	0.94
0.97	1.01	0.97	0.99	0.98	1.05	1.04
0.98	1.02	0.97	0.98	0.98	0.98	0.94
0.99	1	0.97	0.99	0.97	1.01	0.99
0.98	1	0.96	1	0.95	1.01	1
0.99	1	0.97	1	0.95	1.03	1.01
1.02	1.01	0.98	1.02	0.97	0.96	0.98
1.01	1.05	0.97	1.05	0.98	0.98	0.99
0.99	1.01	0.97	1.05	0.98	1.03	1.01
1.05	1.03	0.96	0.95	0.98	1.02	1.04
1.03	1.02	0.97	1.07	0.97	1	1.05
0.99	1.03	0.98	0.96	0.95	0.97	1.06
1.04	0.97	0.98	1.04	0.96	0.99	1.01
1.01	1.06	0.97	1	0.97	1.04	0.92
0.97	1.01	0.97	0.98	0.98	1.02	0.94
0.98	1.03	0.96	1.09	0.98	1	0.92
0.98	0.98	0.97	1.07	0.98	0.99	0.93
0.97	1.04	0.97	0.97	0.97	1.01	1.03
0.98	1.02	0.97	0.96	0.96	1.04	1.05
0.98	1.05	0.97	1.06	0.96	0.99	1.01
1.04	1.02	0.97	1.05	0.98	0.99	1.05
1.05	1	0.97	1.11	0.98	0.99	1.07
1.06	1.01	0.97	0.97	0.98	0.99	1.07
0.98	1.01	0.98	1.1	0.97	1.04	1.03
0.99	1.03	0.98	1.12	0.96	1	0.99
0.99	1.04	0.97	1	0.96	0.99	1.07
1.03	1.07	0.96	1	0.97	1	1.08
1.04	1.01	0.96	1	0.98	0.98	1.05
1.06	1.06	0.97	1.01	0.98	0.99	1.02
0.98	1	0.98	1.01	0.98	0.98	0.98
0.99	1.06	0.97	0.99	0.97	1	0.96
1.01	0.98	0.96	1.03	0.96	0.97	0.96
1	0.96	0.97	1.01	0.96	1	1.01
1.01	0.95	0.98	1.01	0.97	1	0.97
1.01	1.08	0.98	1.01	0.97	0.98	0.99
0.96	1.08	0.99	1.04	0.98	0.98	1.01
0.98	0.98	0.97	1.01	0.98	0.98	0.98
1.02	1.02	0.96	0.98	0.96	0.99	0.98
1.01	1.04	0.96	0.99	0.95	1	1
0.98	1.03	0.98	0.98	0.96	0.97	0.97
1	0.97	0.99	1.02	0.97	1	0.96
1.01	1.01	0.98	1.03	0.99	0.96	0.97
1.06	1.03	0.97	0.97	0.99	1.01	1.01
0.99	0.96	0.96	0.98	0.97	1	1
0.98	1.07	0.97	0.97	0.95	1.02	0.98
1.01	1	0.98	0.99	0.96	1	1
1.04	1.01	0.98	1.04	0.96	0.99	1.01
1.04	1.01	0.97	1.05	0.97	1.01	0.99
0.98	1	0.96	0.99	0.99	1.02	0.99
1.04	1.03	0.96	0.97	0.99	1.05	1.01
1.02	1.04	0.97	1.04	0.98	1	1
1.03	1.04	0.98	1.02	0.96	0.98	0.97
1.01	1.02	0.98	0.97	0.95	1.04	1
0.99	1.01	0.98	0.99	0.96	1	0.99
0.98	1	0.96	1.01	0.98	1.02	1
0.99	1	0.95	1.03	1	1.01	0.97
1.01	1.01	0.97	1.04	0.97	1.02	0.99
0.98	1	0.97	1.05	0.96	0.99	1.02
0.97	1	0.98	0.97	0.95	1	1
1	1.02	0.97	1.05	0.96	1	0.97
1.01	1.06	0.96	0.98	0.99	1.05	0.99
1.02	0.98	0.96	0.93	0.99	0.98	0.99
0.99	1	0.97	1.06	0.97	1.04	1.01
0.98	1	0.98	1.04	0.96	0.97	0.98
1	1.01	0.99	0.97	0.95	1.01	0.98
1.03	1.07	0.97	1	0.96	1.03	0.99
1.01	1.02	0.95	1.07	0.99	1.02	1
1.01	0.99	0.95	0.96	0.99	1.02	0.99
1.02	1.02	0.97	1.06	0.98	1.02	0.98
1	1.01	0.98	0.99	0.96	0.99	1
1.01	1.02	0.98	1.06	0.95	0.99	1.02
0.98	1.04	0.98	1.04	0.96	1.01	0.99
0.98	1.02	0.96	1.05	0.98	0.97	0.95
0.97	1.01	0.95	1.05	0.99	1	0.99
0.98	1.03	0.96	1.05	1	1.06	1.03
1.01	1.01	0.98	1.01	0.98	1.04	0.94
1	1.01	0.99	0.99	0.95	1	0.98
1.01	1.02	0.98	1.03	0.95	1.02	1.06
1	1.02	0.96	1.03	0.97	1.03	1.05
0.99	1.04	0.95	0.97	0.99	1.06	1.03
0.99	0.97	0.96	1.04	0.98	1.07	0.98
0.99	0.96	0.99	1.05	0.97	1.04	0.99
0.99	1.02	0.99	1.01	0.96	1.07	1
0.98	1	0.98	0.97	0.96	1.09	0.98
0.96	0.96	0.96	0.98	0.98	0.97	1.02
0.97	1.07	0.95	1.02	0.99	0.99	0.97
1.01	0.98	0.96	1.02	0.98	1.04	1.03
1.06	1.01	0.98	1.01	0.97	1.01	1.03
0.96	1	0.99	0.98	0.96	0.97	1.05
0.96	1.01	0.98	1.01	0.95	1.03	1.04
0.99	1.05	0.95	1	0.97	0.99	1.01
1.05	1	0.95	1.02	0.99	1	0.94
0.99	1.02	0.97	1.03	0.99	0.99	1.03
0.97	1.02	0.99	1.01	0.97	1	1.02
0.98	1.01	0.98	1	0.96	1.05	0.99
1.01	1	0.97	1.01	0.96	1.02	0.95
1.02	1.02	0.96	1.03	0.98	1.03	0.98
0.98	0.99	0.96	1	0.99	1.05	0.95
1.01	1.02	0.98	0.98	0.99	1.02	1
1.04	1	0.98	1	0.97	1	1.02
1	1.01	0.98	1.02	0.95	1	1.04
1.03	1.01	0.96	1.02	0.95	1.03	1.02
1.02	1.01	0.95	1.03	0.97	1.02	1.02
1.03	1.01	0.96	1.01	0.98	1	0.95
1.04	1.01	0.98	0.98	0.99	0.99	0.96
1.05	1.01	0.99	1.01	0.99	1.03	0.96
0.98	1.04	0.99	1.03	0.96	1.02	1
1.01	1.03	0.95	1.01	0.95	1.04	0.97
0.99	1.01	0.95	1.01	0.97	1.07	0.98
1	1	0.97	1.02	0.98	1.03	0.98
0.99	1.03	1	1.02	0.99	1.03	1
0.99	1.02	0.99	1.03	0.99	1.03	1.01
0.98	1.02	0.97	1.03	0.96	1	1.01
1.01	1.04	0.95	0.98	0.94	1.06	1.02
1.03	1.01	0.95	0.98	0.96	0.97	0.98
1.06	0.99	0.97	1.01	0.98	0.95	0.97
1.06	1.01	0.99	1.05	0.99	0.97	1
0.98	1.03	0.99	1	0.99	0.95	1
1	1.02	0.97	1.01	0.96	1.01	0.99
1.03	0.99	0.95	1.02	0.95	0.98	0.99
1	1.01	0.95	1.03	0.95	0.98	1.01
1.03	1.01	0.96	1.05	0.97	1.04	1.02
0.98	1	0.99	1	0.98	0.96	1.03
0.99	1.04	0.99	1.04	1	0.98	0.98
0.99	1.05	0.98	1.05	0.99	1.04	1
1.03	1.01	0.97	1.06	0.96	1.02	1.01
1	1.04	0.94	1.04	0.96	1	1
1	1.05	0.95	0.96	0.96	1.02	0.98
1.04	0.98	0.98	1	0.97	1.04	1.02
1.07	1.07	1	1.01	0.99	0.98	1.01
1.05	1.06	0.98	1.01	0.99	1.04	1
1.06	1.06	0.97	1	0.97	1	1.01
1.04	1.01	0.98	0.97	0.95	1.02	0.99
1.04	1.25	1	0.97	0.95	0.99	0.97
0.98	1.04	0.96	1	0.96	0.98	1.02
1.09	1.09	1	1.03	0.97	0.98	1.01
1.04	1.13	0.97	1.03	1	1.01	1.04
1.06	1	0.99	1.03	0.99	1	1.01
1.05	1.01	0.99	1.02	0.98	0.99	0.96
1.04	1.02	0.96	0.98	0.96	1.01	1.01
1.01	1.01	0.95	1.05	0.94	1.01	1.04
0.99	0.98	0.97	1.03	0.95	1	1.04
1.04	1.09	1	0.98	0.98	1.01	1.03
1.01	1.09	0.99	1.01	0.99	1	1.03
1.03	1.02	0.95	1.04	0.99	1.04	1.06
0.96	1.03	0.96	0.98	0.97	1.01	1.04
1.06	1.03	0.99	0.96	0.95	1.03	1.05
1.07	1.06	0.99	0.95	0.95	1	1.09
0.96	1	0.96	1	0.97	1.01	1.05
1	1.01	0.94	1	0.99	0.98	1.02
1.08	1.04	0.99	0.98	0.99	0.97	0.93
1.01	0.98	1	1.04	0.98	1.03	0.94
1.03	1.08	0.97	1.05	0.96	1.02	0.95
0.99	1.01	0.94	0.97	0.95	1.05	0.98
1.01	1.02	0.95	0.98	0.96	0.97	1.04
1.04	1.02	0.98	1.04	0.98	0.95	1.05
1.04	1	1.01	1.03	1	0.96	1.01
1.08	1.03	0.96	1.06	0.99	0.97	0.93
1.12	1.02	0.94	1.01	0.97	0.96	1.04
1.1	1.02	0.99	1.06	0.94	0.98	0.96
1.05	1.04	1	1.03	0.95	1.02	0.95
1.03	0.98	0.97	0.99	0.97	0.99	0.97
0.99	1.02	0.97	1.01	0.99	0.94	1.04
1.01	1.03	0.99	1.03	0.99	0.98	0.94
1.08	1.01	0.98	1.04	0.98	0.96	1.03
1.06	1.06	0.99	1	0.97	1	0.99
1.09	1.03	0.98	0.97	0.96	0.98	0.95
1.05	0.98	0.99	0.96	0.95	1.04	0.96
1.09	1	0.99	0.96	0.96	0.97	1.01
1.09	1.03	0.99	0.99	0.98	0.96	1
0.98	1.01	1	1.03	0.99	1.01	0.96
1.07	0.99	0.99	1.03	0.99	1.04	1.03
1.07	0.98	0.99	1	0.97	0.96	1.01
1.03	1.05	0.99	1.04	0.95	0.99	1
1.08	1	0.99	1.03	0.95	1.01	0.97
1.08	0.96	0.99	0.97	0.96	0.99	0.97
0.98	1.07	1	1.04	0.98	0.96	0.97
0.99	1.07	0.99	1.05	0.99	0.97	1.03
0.98	0.99	0.97	0.99	0.99	1.02	1.02
0.97	1.08	0.99	1.09	0.98	1.02	1
1.1	0.98	1.01	1.07	0.97	0.97	0.96
1.09	1.06	1.01	1	0.95	1.01	1.01
1.04	0.97	0.99	0.95	0.95	0.99	0.98
1.01	1.02	0.98	0.96	0.98	0.98	0.96
1.02	1.05	1	0.95	0.99	1	0.98
1.06	1.03	0.99	1.01	0.99	1.01	1.01
1	1	0.97	0.97	0.98	1.02	1.02
1.01	1	1	0.94	0.96	1.02	1.01
1	1.04	0.99	1.01	0.96	0.98	0.96
1.04	1.03	0.97	0.99	0.96	0.98	0.99
1.1	1.07	0.99	1.01	0.96	1	0.95
1.53	1.01	1.06	0.96	0.97	0.99	1.02
1.38	0.99	1	0.99	0.98	0.98	0.95
1.33	0.98	0.95	0.95	0.98	0.98	1.03
1.4	1	1	0.96	0.96	1.01	1
1.33	1.01	1.03	1.02	0.96	1.03	1.01
1.46	0.99	1.04	1.05	0.97	1.02	0.98
1.5	0.99	0.99	1.01	0.98	0.98	1
1.42	1.02	1.03	1.01	0.98	0.96	0.96
1.55	1.01	1	0.98	0.98	0.99	1
1.59	1	0.98	1.01	0.97	1.01	1.03
1.51	1	1.01	1.04	0.96	0.97	0.99
1.61	0.99	0.99	1	0.96	0.98	0.98
1.62	0.99	0.98	1	0.98	0.99	1
1.5	1.07	0.97	1.02	0.99	1.02	1.04
1.41	1.05	1.02	1.05	0.98	1.03	1.02
1.73	1.02	1.04	1.02	0.97	0.99	0.96
2.2	1.05	0.99	1.01	0.96	0.96	0.98
2.48	0.99	0.99	1.01	0.96	0.99	0.99
2.46	1	1.08	0.99	0.97	1	1.02
2.34	1	1.09	0.98	0.98	1.03	1.01
2.42	1.01	1.06	0.99	0.98	1	0.97
2.28	1.04	1.07	0.98	0.98	1	0.98
2.07	0.98	1.01	0.99	0.97	1.01	0.99
1.76	1.01	1.02	1	0.96	1	0.97
1.35	0.99	1	0.98	0.95	1.03	1.01
1.63	1.01	1.02	1	0.96	1.04	1.02
1.55	1	1.02	0.98	0.97	1	1.01
1.31	1.03	0.99	0.99	0.98	0.99	1.02
1.72	1.04	0.98	1	0.99	0.99	0.95
1.68	1.02	0.99	1	0.97	1	0.97
1.49	0.98	1.02	1.02	0.95	0.97	1.04
1.48	1.05	1.04	1.01	0.95	1.02	0.94
1.46	1.01	0.99	0.99	0.97	0.99	0.98
1.51	1.02	1	1	0.98	1.06	1.04
1.63	1.02	1.05	1	0.98	1.02	1.04
1.59	1	0.97	1.01	0.97	1.04	0.93
1.4	1.02	0.99	1.02	0.97	0.95	1
1.5	1.02	1.01	1.04	0.96	1	1.03
1.53	1	1.04	1.01	0.96	1.04	0.96
1.48	0.98	0.98	1.02	0.98	1.05	1.01
1.38	1.05	1.01	1.05	0.98	1.09	1.04
1.4	1.01	1.02	1.01	0.97	1.03	0.99
1.34	1	0.99	0.98	0.97	1	0.96
1.46	1	1	1.04	0.96	1.01	0.99
1.38	1.02	1.01	1.05	0.97	0.97	1.03
1.38	1.02	0.98	1.06	0.97	1	0.98
1.54	1.03	1.01	0.97	0.97	1.02	0.97
1.37	0.98	1.02	0.94	0.98	1.03	1.02
1.54	0.97	1.02	1.03	0.98	0.95	1
1.44	0.96	0.99	1.02	0.97	0.97	0.95
1.39	0.98	1.07	1	0.97	1	1.03
1.59	1.01	1.02	0.99	0.97	0.99	1.03
1.58	1.04	0.98	1	0.97	1	0.98
1.59	0.98	1.03	1.01	0.98	1.03	0.94
1.52	1.05	0.99	0.99	0.97	0.98	0.95
1.75	1	1	1	0.96	1.01	0.97
1.68	1.02	1.02	1.02	0.97	1.03	0.98
1.57	1	1.01	1	0.97	1	1
1.53	1.01	1	1.01	0.98	1.01	0.99
1.45	1.06	0.99	1	0.98	1.02	0.99
1.56	0.97	1	0.98	0.97	1.04	0.98
1.58	1.04	0.99	1	0.96	0.98	0.98
1.81	0.96	0.99	0.98	0.97	1.06	1
1.58	1.05	1	1	0.97	0.97	0.98
1.4	1.01	0.98	0.99	0.97	0.98	0.99
1.73	1.08	1	0.99	0.97	0.97	0.97
1.75	1.07	0.98	0.99	0.97	0.99	0.99
1.53	1.04	0.99	1	0.97	1.04	1
1.47	0.99	0.97	1.01	0.97	0.97	1.01
1.41	1.02	0.99	0.98	0.97	1.02	0.98
1.45	1.02	1.01	0.98	0.98	1	0.97
1.43	1.07	1.02	1	0.98	0.98	0.98
1.6	0.96	1	1.03	0.96	0.99	0.99
1.39	1.08	1	1.01	0.96	1	1.03
1.53	0.98	1.02	1	0.97	1	1.01
1.6	0.95	1	1.03	0.98	0.98	1
1.62	1.05	1.01	0.99	0.98	1	0.99
1.41	1.01	0.97	0.98	0.98	1	0.99
1.49	0.99	0.98	1.01	0.97	1.03	0.97
1.9	1.04	1.02	1.06	0.96	1.05	1
1.62	1	0.98	0.98	0.96	0.97	1.01
1.39	1.01	0.97	0.98	0.97	0.99	1.03
1.43	1.01	0.97	0.99	0.97	1	0.97
1.66	1.04	1.02	1.01	0.98	1.04	1
1.81	1.04	1.02	1	0.98	0.99	1.03
1.75	1.02	1.04	0.99	0.97	1	1.04
1.36	1.05	1.03	0.98	0.97	1.01	0.97
1.71	1.03	1.03	0.98	0.97	1.06	0.99
2.18	1.05	1.02	0.98	0.97	1.02	1.05
2.2	1.04	0.99	0.98	0.97	1.04	1.02
2.28	1.03	0.99	0.97	0.98	1	0.98
1.81	1.03	1.07	1	0.97	1.02	0.98
[truncated: 11,649 more rows]

## Sheet: Supplementary Figure 5
H14-N63	H66-N63	H20-N73	H76-N73	H42-N43	H46-N43	H86-N83	H7-N83	H27-N93	H96-N93	H56-N53
0.99	1.01	1.08	1.08	1.09	1.04	1.08	1.07	1.07	1.09	1.03
1	1.01	1.03	1	1.04	1.04	1.07	1.06	1.07	1.09	0.98
1.04	1.03	1	0.98	1.03	1	1.08	1.08	1.07	1.08	1.02
1.08	1.03	1.03	0.99	1.03	1.03	1.08	0.99	1.06	1.05	1.07
1.08	1.03	1.03	1.02	1.01	1.05	1.06	0.99	1.07	1.06	1
1.02	1.03	1	1.1	1	1.04	1.05	1.04	1.07	1.08	1.01
0.98	1.03	1.02	1.01	1.01	1.03	1	1.09	1.08	1.02	1.06
0.98	1.02	1.04	1.01	1.01	1.02	1	1.07	1.05	1.04	1.02
1.05	1.02	1.02	1.02	1.03	1.03	1.01	1.09	1	1.05	0.99
1.08	1.04	0.99	1.04	1.06	1.02	1.03	1.07	1.01	1.08	1.01
1.06	1.04	1.02	1.07	1.07	1.02	1.05	1.03	0.98	1.06	1.06
1.05	1.02	1.07	1.06	1.08	1.03	1.07	1	0.99	1.03	1.03
1.04	1.04	1.07	1.02	1.07	1.04	1.08	1.02	1	1.04	0.99
1.03	1.05	1.02	1.06	1.08	1.04	1.07	1.02	1	1.04	1.04
1.03	1.05	0.99	1.05	1	1.04	1.09	1.02	1.04	1.07	1.05
1.03	1.04	1.01	1.04	1.11	1.04	1.08	1.04	1.07	1.1	1.02
1.02	1.04	1.05	1.03	1.01	1.04	1.08	1.04	1.06	1.06	0.99
1.02	1.06	1.08	1.03	1.04	1.02	1.08	1.03	1.05	0.98	1.05
1.03	1.04	1.07	1.03	1.07	1.01	1.06	1.03	1.04	1.16	1.04
1.06	1.03	1.06	1.01	1.04	1.04	0.99	1.04	1.05	1.1	0.99
1.05	1.05	1.05	1	1.05	1.06	0.98	1.04	1.04	1.13	1
1.04	1.05	1	1.01	1.02	1.05	1.04	1.03	1.07	1.13	1.06
1.04	1.04	0.99	1.03	1.1	1.03	1.07	1.01	1.05	1.09	1.06
1.01	1.04	0.99	1.02	1.02	1.02	1.08	1.01	1.05	1.06	1.03
1.01	1.04	0.99	1.02	1.11	1.02	1.03	1.04	1.06	1.06	0.99
1.01	1.03	1	1.02	1.03	1.02	0.99	1.05	1.06	1.08	1.03
1.05	1.03	1.02	1.03	1.04	1.04	1.01	1.03	1.08	1.06	1.06
1.04	1.03	1.07	1.03	1.08	1.03	1.03	1.02	1.06	1.06	1
1.02	1.05	1.03	1.02	1.05	1.04	1.03	1.04	1.09	1.04	1.02
1.01	1.05	1.04	1.03	1.04	1.05	1.02	1.04	1.08	1.11	1.05
1.01	1.06	1.07	1.04	1.06	1.07	1.02	1.03	1.08	1.1	1.01
1.04	1.03	1.05	1.06	1.04	1.06	1.05	1.03	1.06	1.08	1.02
1.04	1.07	1.08	1.06	1.05	1.03	1.04	1.02	1.08	1.04	1.04
1.06	1.04	1.09	1.02	1.07	1	1.01	1.04	1.08	1.07	1
1.07	1.04	1.07	1	1.05	1.04	1.02	1.05	1.08	1.09	1.01
1.06	1.06	1.01	1	1.03	1.06	1.04	1.07	1.02	1.05	1.04
1.05	1.06	0.99	1.03	1.02	1.04	0.99	1.07	1.01	1.08	1
1.05	1.05	1	1.02	1.04	1.02	1.01	1.07	1	1.14	1.01
1.03	1.06	1	1.02	1.06	0.99	0.99	1.05	1.06	1.06	1.05
1.04	1.05	1	1.07	1.05	1.02	1.01	1.1	1.07	1.04	1.02
1.04	1.03	0.99	1.09	1.05	1.07	1.05	1.08	1.04	1.1	0.99
1.03	1.03	1	1.04	1.03	1.03	1.06	1	1	1.11	1.06
1.04	1.02	1.01	0.99	1.03	1	1	1.07	1	1.11	1
1.05	1.02	0.99	0.99	1.03	1.02	1.1	1.07	1.04	1.11	1
1.04	1.04	0.97	1.03	1.03	1.04	1.09	1.07	1.04	1.07	1.05
1.04	1.05	0.98	1.06	1.07	1.01	1.07	1.05	1.03	1	1.03
1.05	1.06	1.05	1.05	1.04	1.01	1.11	1.08	1.02	1.14	1
1.06	1.04	1.1	1.01	1.04	1.01	1.03	1.06	1.02	1.09	1.03
1.05	1.03	1.12	1	1.05	1.03	0.98	1.04	1.04	1.04	1.05
1.02	1.02	1.09	1.04	1.07	1.03	1.06	1.07	1.05	1.06	0.98
1	1.02	1.05	1.06	1.05	1.02	1.11	1.07	1.03	1.11	1.06
1	1.03	1.02	1.06	1.05	1.03	1.12	1.02	1.02	1.12	1.05
1.03	1.02	1.02	1.04	1.05	1.03	1.05	1.01	1.08	1.03	0.97
1.05	1.02	0.99	1.01	1.04	1.03	1.04	1.04	1.08	1.07	1.06
1.05	1.01	0.98	0.98	1.05	1.04	1.02	1.08	1.05	1.12	1.02
1.03	1.02	0.99	0.99	1.06	1.03	1.02	1.02	1.03	1.02	1
1.03	1.01	1.01	0.99	1.05	1.02	1.05	1.02	1.03	1.03	1.06
1.03	1.05	1.07	0.99	1.04	1.04	1.06	1.02	1.05	1.08	0.98
1.02	1.04	1.09	0.99	1.04	1.03	1.06	1	1.05	1.07	1.01
1.03	1.06	1.09	1.01	1.05	1.04	1.08	1.01	1.05	1.07	1.07
1.02	1.03	1.06	0.98	1.05	1.05	0.99	1.03	1.04	1.07	1.01
1.03	1.04	1.08	1	1.05	1.04	0.99	1.05	1.04	1.07	0.99
1.04	1.05	1.1	1.05	1.04	1.03	1	1.04	1.02	1.04	1.06
1.05	1.05	1.09	1.07	1.04	1.02	1.05	1.02	1.03	1.07	0.99
1.05	1.05	1.05	1.07	1.06	1.02	1.06	1.02	1.06	1.04	1.03
1.04	1.05	1.04	1.07	1.06	1.05	1.04	1.03	1.09	1.05	1.04
1.02	1.06	1.09	1.08	1.06	1.05	1.05	1.04	1.04	1.07	0.99
1.01	1.05	1.07	1.06	1.06	1.04	1.05	1.04	1.05	1.08	1.05
1.05	1.03	1.06	1.06	1.03	1.05	0.98	1.03	1.06	1.04	0.99
1.05	1.03	1.09	1.05	1.02	1.04	0.99	1.02	1.04	1.06	1.03
1.03	1.08	1.11	1.01	1.04	1.05	1.03	1.02	1.03	1.07	1.04
1.05	1.02	1.02	1.02	1.04	1.04	1.03	1.02	1.03	1.03	0.98
1.06	1.03	1.03	1.03	1.04	1.04	1.01	1.03	1.07	1.08	1.06
1.07	1.06	1.05	1.03	1.03	1.03	1.02	1.04	1.02	1.06	1.02
1.09	1.06	1.06	1.05	1.04	1.06	1.04	1.03	1.1	1.05	1.01
1.09	1.04	1.07	1.05	1.04	1.06	1.07	1.03	1.06	1.07	1.05
1.07	1.04	1.06	1.03	1.03	1.05	1.08	1.05	1.03	1.05	1
1.05	1.08	1.08	1.02	1.04	1.04	1.04	1.03	1.07	1.07	1.01
1.06	1.05	1.07	0.99	1.05	1.04	1.01	1.03	1.03	1.04	1.04
1.07	1.03	1	1.02	1.04	1.03	1	1.03	1.03	1.11	0.99
1.01	1.11	1.01	1.07	1.05	1.04	1.06	1.03	1.02	1.1	1.04
0.99	1.03	0.99	1.07	1.05	1.06	1.04	1.04	1.1	1.04	1
1.05	1.11	1	1.04	1.05	1.05	1.05	1.05	1.03	1.03	1.03
1.05	1.04	1	1	1.05	1.04	1.04	1.05	1.05	1.06	1.04
1	1.01	1.02	1	1.03	1.02	1.02	1.04	1.04	1.13	0.99
1	1.09	1.01	1	1.03	1	1.03	1.05	1	1.08	1.04
1.04	1.06	0.99	1.04	1.03	1.01	1.05	1.05	1.02	1.01	1.01
1.07	1.04	1	1.08	1.03	1.01	1.08	1.04	1	1.02	1.01
1.02	1.02	1	1.05	1.04	1.01	1.04	1.06	1.01	1.09	1.05
1	1.04	1.02	1.04	1.05	1.01	1.04	1.04	0.99	1.06	0.99
1	1.09	1.03	1.05	1.05	1.01	1.03	1.04	1.02	1.04	1.03
1.05	1.03	1.05	1.03	1.02	1.01	1.08	1.04	0.98	1.1	1.02
1.05	1.04	1.06	1.02	1.06	1.01	1.04	1.01	1	1.02	1
1.03	1.08	1.08	1.03	1.07	1.01	1.03	1.03	1.01	1.12	1.04
1.02	1.03	1.04	1.08	1.03	1.02	1.03	1.05	1	1.06	1
1.02	1.03	1.02	1.05	1.04	1.03	1.08	1.05	0.99	1.03	1.02
1.03	1.02	0.99	1.05	1.05	1.04	1.04	1.05	1.01	1.06	1.04
1.03	1.03	1.05	1.08	1.05	1.04	1.01	1.04	1.06	1.1	0.99
1.02	1.03	1.04	1.03	1.05	1.04	1.06	1.04	1.08	1.11	1.04
1.02	1.06	1	1.07	1.02	1.07	1.11	1.03	1.07	1.07	1.02
1.02	1.05	1	1.03	1.04	1.08	1.08	1.09	1.06	1.09	0.99
1.03	1.05	1.01	1.05	1.06	1.03	1.08	1.05	1.08	1.07	1.04
1.04	1.04	1.04	1.06	1.08	1.01	1.03	1.06	1.09	1.08	1.04
1.03	1.05	1.07	1.03	1.02	1.03	1.01	1.07	1.09	1.03	0.99
1.02	1.04	1.06	1.04	0.99	1.02	1.08	1.06	1.07	1.16	1.03
1.02	1.04	1.07	1.05	1.07	1	1.06	1.05	1.06	1.15	1.06
1.03	1.04	1.07	1.05	1.06	1.01	1.05	0.99	1.03	1.08	0.98
1.04	1.04	1.06	1.05	1.07	1.03	1.04	1	1.02	1.05	1.05
1.04	1.03	1.05	1.04	1.05	1.05	1.05	1.01	1.05	1.03	1.02
1.05	1.03	1.02	1.05	1.04	1.06	1.08	1.01	1.06	1.05	1
1.03	1.06	1.01	1.06	1.05	1.05	1.03	1.01	1.05	1.1	1.04
1.03	1.06	1.03	1.06	1.06	1.05	1.02	1.01	1.08	1.03	1.03
1.02	1.03	1.04	1.04	1.04	1.04	1.09	1.02	1.07	1.06	1
1.03	1.03	1.02	1.05	1.03	1.05	1.04	1.03	1.06	1.05	1.03
1.03	1.03	1.02	1.06	1.05	1.05	1	1.04	1.06	1.06	1.02
1.04	1.06	1.03	1.07	1.07	1.05	1.01	1.05	1.05	1.03	1
1.03	1.07	1.02	1.04	1.07	1.04	1.07	1.06	1.02	1.1	1.04
1.03	1.05	1.03	1.04	1.05	1.05	1.1	1.05	1.09	1.01	1.03
1.01	1.05	1.04	1.07	1.02	1.04	0.99	1.03	1.07	1.04	1
1.03	1.05	1.06	1.07	1.05	1.03	1.11	1.02	1.06	1.09	1.04
1.04	1.03	1.07	1.06	1.07	1.02	1.05	1.02	1.05	1.04	1.02
1.03	1.03	1.02	1.04	1.05	1.02	1.02	1.02	1.03	1.06	1
1.03	1.05	1	1.04	1.07	1.03	0.99	1.03	1	1.07	1.05
1.03	1.05	1.03	1.06	1.08	1.03	0.99	1.02	1.02	1.06	0.98
1.02	1.05	1.05	1.05	1.06	1.03	1.06	1.05	1.03	1.05	1.05
1.02	1.05	1	1.05	1.04	1.04	1.07	1.02	1.03	1.11	1.02
1.04	1.07	1.03	1.05	1.05	1.06	1.07	1.06	1.05	1.03	0.98
1.04	1.05	1.05	1.07	1.03	1.05	1.08	1.04	1.05	1.07	1
1.02	1.03	1	1.07	1.05	1.04	1.02	1.02	1.06	1.06	1.03
1.02	1.05	1.01	1.05	1.06	1.04	1.05	1.01	1.04	1.04	1.06
1.03	1.07	1.05	1.06	1.03	1.04	1.07	1.02	1.05	1.01	0.98
1.04	1.06	1.06	1.07	1.03	1.03	1.09	1.03	1.03	1.1	1
1.04	1.07	1.04	1.06	1.09	1.04	1.03	1.02	1.04	1.12	1.04
1.03	1.1	1.01	1.06	1.02	1.03	1.02	1.03	1.05	1.07	1.06
1.01	1	0.98	1.04	1.02	1.06	1.02	1.03	1.05	1.02	1.01
1.01	0.98	1.01	1.07	1.02	1.05	1.02	1.03	1.05	1.03	0.98
1.01	1.01	1.06	1.05	1.05	1.06	1.03	1.04	1.04	1.07	1.03
1.01	1.09	1.08	1.05	1.03	1.03	1.01	1.04	1.03	1.05	1.03
1.07	1.09	1.09	1.04	1.02	1.06	1.06	1.02	1.03	1.03	1.06
1.1	1.09	1.07	1.05	1.01	1.04	1.07	1.02	1.03	1.11	1.04
1.08	1.08	1.05	1.05	1.02	1.03	1.03	1.03	1.03	1.07	1
1.07	1.06	1.01	1.05	1.04	1.02	1.04	1.03	1.04	1.04	1.02
1.08	1.05	1	1.06	1.05	1.03	1.05	1.01	1.03	1.14	1.05
1.07	1.08	1.04	1.06	1.02	1.05	1.05	1.03	1.02	1.15	1.07
1.07	1.08	1.06	1.07	1.05	1.03	1.06	1.03	1.04	1.13	1
1.06	1.06	1.07	1.04	1.06	1.04	1.07	1.03	1.04	1.08	1
1.04	1.03	1.04	1.05	1.05	1.03	1.03	1.05	1.04	1.09	1.07
1.01	1.13	1.03	1.02	1.04	1.01	1.06	1.05	1.02	1.09	1.02
1.05	1	1	1.02	1.08	1.04	1.07	1.03	1.02	1.07	1
1.1	1.01	1	1.05	1.01	1.03	1.05	1.02	1.02	1.06	1.06
1.05	1.1	1.06	1.05	1.01	1.03	1.02	1.04	1.06	1.08	0.99
1.03	1.02	1.06	1.03	1.08	1.01	1.03	1.04	1.05	1.03	1.03
1.05	1.1	1.03	1	1.03	1.02	1.02	1.02	1.03	1.08	1.04
1.05	1.05	0.99	1.05	1.03	1.03	1.04	1.03	1.03	1.07	0.98
1.01	1.06	1.02	1.04	1.01	1.04	1.07	1.03	1.03	1.05	1.04
1.03	1.05	1.05	0.99	1.02	1.01	1.01	1.03	1.02	1.06	1.04
1.02	1.04	1.02	0.99	1	1.02	1.08	1.03	1.02	1.06	0.99
1.03	1	1.02	1.04	1.02	1.01	1.07	1.04	1.04	1.1	1.06
1.05	1	1	1.08	1.04	1.01	1.01	1.02	1.06	1.07	1
1.05	1.02	1.02	1.08	1.04	1.01	1.05	1	1.07	1.05	1.02
1.02	1.06	1.02	1.08	1.07	1.02	1.04	1.04	1.04	1.09	1.03
1.01	1.08	1.04	1.07	1.06	1.05	1.06	1.05	1.06	1.03	0.99
1.04	1.07	1.02	1.12	1.04	1.07	1.06	1.06	1.07	1.06	1.05
1.05	1.02	1.02	1.02	0.99	1.08	1.05	1.04	1.05	1.08	1.02
1.05	1.04	1.04	1.03	1.02	1.06	1.05	1.03	1.02	1.08	1.02
1.02	1.04	1.02	1.12	1.01	1.04	1.08	1.03	1.04	1.09	1.04
1.01	1.03	1.02	1.07	1.01	1.03	1.08	1.01	1.07	1.12	0.99
1.05	1.03	1.05	1.02	0.99	1.06	1.03	1	1.06	1.1	1.04
1.05	1.03	1.03	1.02	1.01	1.07	1.05	1	1.01	1.09	1.01
1.03	1.03	1.03	1	1.04	1.06	1.01	1.01	1.02	1.03	1.01
1.03	1.03	1.03	1	1.07	1.07	1	1	1.03	1.03	1.03
1.04	1.03	1.04	1.05	1.02	1.05	1.04	0.99	1.04	1.07	0.99
1.06	1.03	1.06	1.1	0.99	0.99	1.06	1	1.06	1.07	1.04
1.07	1.03	1.06	1.03	0.99	0.98	1.06	1.02	1.05	1.09	1.02
1.06	1.02	1.04	0.97	1.02	0.99	1.06	1.05	1.03	1.1	1.01
1.01	1	1.06	0.98	1.05	1	1.07	1.07	1.09	1.04	1.04
1.01	1.02	1.02	1.08	1.06	0.99	1.05	1.03	1.06	1.03	1
1.04	1.05	1.04	1.07	1.04	1.02	1.07	1.03	1.09	1.08	1.04
1.03	1.05	1.05	1.07	1.06	1.02	1.02	1.03	1.02	1.06	1.02
0.99	1.05	1.01	0.99	1.07	1.02	1.09	1.05	1.04	1.11	1.01
1.03	1.07	1.01	1.11	1.07	1.03	1.01	1.03	1.02	1.1	1.04
1.04	1.07	1.05	1.1	1.06	1.01	1.1	1.02	0.99	1.13	1.01
1.06	1.03	1.04	1.09	1.11	1.02	1.07	1.02	1.01	1.14	1.01
1.06	1.03	1.03	1.02	1.09	1.02	1.04	1.02	1.01	1.04	1.04
1.06	1.04	1.02	1.08	1.07	1.01	1.01	1.01	1.01	1.14	1
1.06	1.04	1.03	0.98	1.03	1.06	1.02	1.04	1.02	1.17	1.03
1.06	1.04	1.03	0.96	1.01	1.06	1.05	1.04	1.02	1.13	1.04
1.06	1.03	1.03	1.1	1	1.05	1.07	1.04	1	1.11	1.01
1.01	1.01	1.05	1.06	1.02	1.04	1.08	1.05	1	1.14	1.02
0.99	1.01	1.04	1.1	1.02	1.03	1.03	1.06	1.02	1.11	1.06
1.01	1.04	1.04	1	1.03	1	1.05	1.04	1.03	1.03	1.02
1.04	1.05	1.06	1.08	1.01	1.02	1.08	1.04	1.03	1.04	1
1.06	1.02	1.06	1	1.02	1.04	1.05	1.06	1.03	1.1	1.04
1.07	1.02	1.06	1.02	0.98	1.03	1.05	1.05	1.05	1.1	1.02
1.05	1.05	1.01	1.03	0.97	1.03	1.04	1.06	1.04	1.11	1.02
1	1.08	0.99	1.06	1.03	1.03	1.01	1.04	1.04	1.05	1.03
1.01	1.05	0.97	1.05	1.06	1.03	1.02	1.02	1.05	1.05	1
1.06	1.02	0.98	1.05	1.08	1.02	1.03	0.98	1.05	1.09	1.02
1.06	1.01	1.02	1.03	1.01	1.03	1.06	1.03	1.06	1.06	1.03
1.02	1.04	1.03	1.03	1.07	1.07	1.05	1.08	1.04	1.04	1.01
1	1.07	1.03	1.05	1.08	1.06	1.09	1.06	1.04	1.07	1.01
1	1.05	1.01	1.05	1.08	1.05	1.06	1.01	1.06	1.07	1.03
1.06	1.05	1.01	1.08	1.05	1.03	1.08	0.97	1.04	1.04	1.02
1.07	1.04	1.02	1.03	1.02	1.02	1.06	0.98	1.05	1.06	1.02
1.03	1.03	1.05	1.02	1.06	1	1.04	1	1.04	1.06	1.02
1.02	1.03	1.07	1.02	1.08	1.01	1.01	1.03	1.02	1.06	1.01
1.01	1.03	1.07	1.01	1.07	1	1	1.04	1	1.05	1.03
1	1.03	1.08	1.07	0.99	1.02	1	1.05	1	1.07	1.01
1	1.02	1.08	1.05	1	1.05	1.01	1.07	1.02	1.05	1.02
1.05	1.01	1.09	1.06	1	1.05	1.11	1.05	1	1	1.02
1.05	1.01	1.02	1.05	1.05	1.05	1.08	1.03	1.06	0.99	1.01
1.03	1.04	0.98	1.05	1.06	1.04	1.09	1.04	1.08	1	1.02
1.01	1.06	0.99	1.05	1.08	1.02	1.05	1.1	1.08	1.06	1.01
1.01	1.03	1.06	1.04	1.09	1.03	1	1.04	1.07	1.07	1.02
1.04	1.06	1.1	1.02	1.04	1	0.99	1.03	1	1.08	1.01
1.06	1.06	1.08	1.05	1.06	1.01	1.02	1.03	1.02	1.05	1.02
1.05	1.02	1.02	1.05	1.07	1.04	1.02	1.03	1.03	1.01	1.01
1.05	1.08	1	1.07	1.07	1.06	1.05	1.07	1.03	1.07	1.02
1.06	1.02	0.98	1.07	1.07	1.05	1.04	1.1	1.07	1.07	1
1.06	1.02	1.05	1.06	1.07	1.04	1.07	1.1	1.06	1.04	1.02
1.04	1.12	1.08	0.99	1.06	1.05	1.06	1.08	1.06	0.99	1
1	1.04	1.02	1.11	1.07	1.05	1.03	1.05	1.04	1	1.04
1.02	1.1	0.98	1.04	1.08	1.06	1.07	1.02	1.01	1.03	1
1.05	1.08	0.99	1.02	1.07	1.08	1.06	1.03	1.03	1.04	1.03
1.03	1.02	1.04	1.04	1.01	1.06	1.05	1.04	1.03	1.05	1
1.02	1.02	1.09	1.04	0.98	1.06	1.06	1.04	1.03	1.07	1.02
1.01	1.08	1.1	1.05	1.04	1.05	1.06	1.02	1.01	1.05	1.01
1	1.07	1.09	1.03	1	1.02	1.08	1.04	1.02	1.05	1.02
1.04	1.09	1.02	1.01	1.01	1.01	1.07	1.03	1.02	1.01	1
1.06	1.03	0.97	1.03	1.06	1.02	1.03	1.05	1.04	0.99	1.03
1.06	0.99	1.01	1.04	1.08	1.05	1.02	1.02	1.05	1.11	1
1.05	1.05	1.08	1.04	1.06	1.06	1.04	1.03	1.03	1.02	1.03
1.03	1.07	1.07	1	1.05	1.06	1.02	1.06	1.06	1.02	1
1.02	1.02	1.08	1	1.05	1.07	1.02	1.07	1.05	1.03	1.04
1.04	1.05	1.08	1.03	1.06	1.07	1.03	1.04	1	1.02	1
1.01	1.05	1.08	1.05	1.04	1.07	1.05	1.01	1	1.1	1.02
1	1.01	1.08	1.06	1.01	1.05	1.07	1	1.06	1.08	1.02
1.03	1.01	1.08	1.07	1.03	1.04	1.08	1	1.07	0.99	1.02
1.03	1.07	1.01	1.04	1	1.03	1.06	1.02	1.05	1.05	1.02
1.05	1.1	0.98	1.04	1.01	1.08	1.02	1.03	1.03	1.09	1.01
1.06	1.09	1.06	1.03	1.01	1.06	1.05	1.04	1.02	1.05	1.04
1.06	1.08	1.08	1.01	1.04	1.01	1.05	1.05	1.04	1.04	1
1.06	1.01	1.02	1.02	1.06	1	1.05	1.07	1.05	1.04	1.03
1.03	0.99	0.97	1.03	1.04	1.05	1.06	1.08	1.06	1.03	0.99
1	0.99	1.05	1.03	1.05	1.05	1.06	1.08	1.11	1.02	1.04
0.99	1.02	1.09	1.06	1.05	1.05	1.03	1.1	1.1	1.05	1
1	1.05	1.06	1.06	1.07	1.07	1.04	1.07	1.01	1.07	1.04
1.02	1.07	0.98	1.06	1.02	1.07	1.04	1.02	1	1.05	1
1.05	1.06	0.99	1.06	1.01	1.05	1.05	0.98	1.03	1.04	1.03
1.03	1.04	1.04	1.05	1.04	1.02	1.03	0.99	1.04	1.03	0.99
1.04	1.01	1.08	1.02	1.03	1.02	1.06	1.04	1.02	1.03	1.04
1.05	1	1.09	1.05	1.01	1.01	1.05	1.08	1.1	1.06	1
1.04	1.02	1.01	1.07	1.05	1.02	1.04	1.11	1.07	1.05	1.04
1.06	1.07	0.96	1.03	1.04	1.05	1.07	1.1	1.08	1.05	0.99
1.06	1.04	0.98	1.1	1.03	1.07	1.04	1.09	1.04	1.07	1.03
1.04	1.03	1.05	1.06	1.02	1.07	1.03	1.08	1.01	1.01	1.01
1.02	1.04	1.07	1.06	1.03	1.01	1.04	0.99	1.03	1.03	1.02
1.02	1.04	1.09	1	1.04	0.99	1.03	1.02	1.06	1.07	1.02
1.03	1.01	1.11	1	1.02	1.05	1.03	1.08	1.05	1.06	1
1.05	1	1.1	1	1.03	1.04	1.04	1.07	1.04	1.05	1.04
1.03	1.02	1.03	1.01	1.04	1.05	1.07	1.07	1.01	1.05	0.99
1.01	1.05	0.95	1.03	1.05	1.03	1.05	1.05	1.05	1.07	1.04
1.02	1.04	1.04	1.08	1.03	1.01	1.03	1.04	1.08	1.04	0.98
1.04	1.03	1.08	1.02	1.03	1.01	1.05	1.07	1.06	1.06	1.04
1.02	1.04	1.11	1.01	1.03	1.03	1.08	1	1.01	1.08	1
1.02	1.05	1.11	1.05	1.03	1.05	1.08	1.04	0.99	1.04	1.03
1.02	1.04	1.07	1.08	1.06	1.03	1.04	1.09	1.08	1.04	1.01
1.03	1.06	1.07	1.06	1.08	1.01	1.05	1.01	1.09	1.03	1.01
1.04	1.05	1.06	1.01	1.08	1.04	1.07	0.99	1.01	1.03	1.03
1.04	1.05	1.07	1.02	1.08	1.07	1.06	1.06	1.03	1.06	1
1.04	1.04	1.1	1.07	1.04	1.06	1.01	1.07	1.07	1.01	1.05
1.03	1.04	1.11	1.06	0.99	1.09	1.02	1.02	1.06	1.03	0.98
1.03	1.01	1.1	1.04	0.99	1.08	1.02	1	1.03	1.13	1.04
1.01	1.02	1.03	1.05	1.04	1.07	1.03	1.01	1.05	1	1
1.03	1.04	1	1.02	1.06	1.05	1.05	1.02	1.05	1.02	1.03
1.05	1.03	1.02	1.06	1.06	1.03	1.05	1.02	1.04	1.12	1.02
1.05	1.03	1.06	1.04	1.01	1.01	1.03	1.02	1.05	0.99	1.02
1.03	1.04	1.08	1.01	1.01	1.01	1	1.03	1.04	1.1	1.01
1.02	1.03	1.08	1.03	1.03	1	1.01	1.05	1.03	1	1.02
1.01	1.03	1.05	1.03	1.04	1.02	1.07	1.05	1.03	1.07	1
1.02	1.06	1.09	1.05	1.02	1.02	1.06	1.05	1.03	1.04	1.02
1.04	1.07	1.1	1.04	1.02	1.01	1.07	1.03	1.05	1.03	1.01
1.05	1.06	1.06	1.04	1.05	1	1.07	1	1.05	1.03	1.03
1.04	1.05	0.99	1.02	1.04	1.04	1.04	1.02	1.03	1.09	1
0.99	1.01	0.98	1.03	1.01	1.08	1.04	1.06	1.03	1.03	1.02
0.98	1.02	0.98	1.04	1.01	1.08	1.05	1.02	1.08	1.08	1
1.02	1.04	0.99	1.02	1.02	1.07	1.05	1	1.03	1.1	1.01
1.07	1.05	1.04	1.04	1.03	1.05	1.04	1.01	1.04	1.1	1.01
1.09	1.06	1.07	1.05	1.05	1.03	1.04	1	1.01	1	1.03
1.1	1.02	1.07	1.05	1.03	1.02	1.06	1	1.02	1.12	1.01
1.08	1.03	1.08	1.04	1.04	1.01	1.07	1	1.03	1.04	1.02
1.03	1.02	1.07	1.05	1.03	0.99	1.04	1	1.05	1.06	1.02
0.97	1.01	1.08	1.04	1.04	0.99	1.03	1.01	1.05	1.04	1.01
0.97	1.03	1.06	1.04	1.04	1.01	1.02	0.98	1.03	1.03	1.01
0.96	1.05	1.04	1.02	1.03	1.07	1.03	1.04	1.07	1.03	1.01
1.01	1.05	1.06	1.04	1.04	1.08	1.06	1.07	1.07	1.03	1.02
1.1	1.01	1.07	1.01	1.05	1.04	1.07	1.05	1.05	1.03	1.01
1.1	0.99	1.07	1.03	1.06	0.98	1.09	1	1.04	1.04	1.01
1.1	1	1.02	1.04	1.04	0.99	1	1.02	1.06	1.05	1.03
1.07	1.03	1	1.04	1.03	1.03	1.03	1.06	1.06	1.06	1.01
1.03	1.07	1.03	1.03	1.04	1.02	1.02	1.06	1.03	1.06	1.03
0.99	1.11	1.05	1.03	1.02	1.06	0.99	1.06	1.02	1.02	1.01
1.01	1.06	1.03	1.03	1.04	1.09	1.01	1.08	1.01	1.05	1.03
1.06	0.99	0.99	1.07	1.04	1.07	1	1.06	1.01	1.05	1.01
1.07	0.98	1.03	1.03	1.04	1.05	0.99	1.04	1	1.1	1.01
1.01	1.05	1.06	1.06	1.02	1.03	1.03	1.01	1.01	1.02	1.02
0.98	1.09	1	1.06	1.03	1.01	1.05	1.01	1.04	1.03	1.01
1.01	1.04	1.01	1.06	1.03	0.99	1.07	1.02	1.06	1.06	1.02
1.05	1.06	1.07	1.02	1.02	1.01	1.04	1.05	1.05	1.04	1.01
1.08	1.09	1.03	1.03	1.03	1.04	1.01	1.08	1.04	1.08	1.03
1.09	1.07	0.99	1.07	1.04	1.06	1.02	1.08	1.07	1.07	1
1.04	1.05	1.03	1.07	1.05	1.05	1.05	1.07	1.07	1.06	1.03
0.98	1.08	1.06	1.04	1.03	1.03	1.04	1.07	1.03	1.07	1.01
1	1.09	1.06	1.03	1.04	1.02	1.01	1.08	1.01	1.04	1.03
1.06	1.12	1.03	1.08	1.03	1.04	1.04	1.07	1.09	1.01	1.01
1.08	1.07	1	1.02	1.02	1.05	1.04	1.05	1.02	1.12	1.01
1.06	1.04	0.99	1.06	1.04	1.02	1.04	1.02	1.06	0.99	1.02
1.04	1.07	1.04	1.06	1.02	0.99	1.06	1	1.01	1.06	1.01
1.03	1.12	1.08	1.04	1.06	1.02	1.05	1.02	1.06	1.04	1.03
1.01	1.12	1.03	1.06	1.06	1.05	1.03	1.03	1.09	1	1.01
0.99	1.06	0.99	1.01	1.06	1.07	1.03	1.02	1.06	1.04	1.03
1.06	1.02	1.01	1.01	1.05	1.07	1.07	1.04	1.06	1.07	1
1.07	1	1.04	1.04	1.04	1.05	1.05	1.04	1.07	1.07	1.03
1.06	1.06	1.07	1.05	1.06	1.04	1.05	1.02	1.06	1.02	1.02
1.05	1.1	1.02	1.08	1.05	1.05	1.05	1.03	1.02	0.99	1.01
1.02	1.09	1	1.04	1.05	1.03	1.05	1.01	1.04	1.03	1.02
1	1.05	1.01	1.01	1.07	1.01	1.02	1.02	1.04	1.1	1
1.02	1.04	1.06	1.04	1.07	1	1.04	1.04	1.03	1.07	1.03
1.02	1.01	1.06	1.01	1.06	1.01	1.03	1.04	1.09	1.01	1.01
1	1.01	1.03	0.99	1.01	1.01	1.05	1.04	1.07	1.09	1.01
1.02	0.97	1.03	1.05	1.02	1.01	1.06	1.03	1.07	1.01	1.02
1.04	0.97	1.02	1.08	1.05	1.03	1.08	1.03	1.08	1.01	1.01
1.02	1	1.01	1.05	1.02	1.06	1.06	1.03	1.07	1.04	1.03
1.03	1.06	1	1.07	1	1.01	1.01	1.02	1.02	1.05	1
1.04	1.09	1.01	1.01	1.05	1.01	1	1.02	0.99	1.05	1.03
1.06	1.01	1	1.02	1.08	1.01	1.07	1.04	1.02	1.08	1.02
1.06	0.97	1	1.04	1.01	0.99	1.08	1.05	1.06	1.09	1.02
1.04	1.02	1.01	1.07	1.01	0.98	1.05	1.03	1.06	1.05	1.02
1.01	1.06	1.03	1.04	0.99	0.99	1.06	1.02	1.07	1.08	1.01
1	1.09	1.06	1.01	0.98	1	1.05	1.04	1.04	1.02	1.03
1.02	1.11	1.05	1.03	1.01	1.01	1.06	1.04	0.99	1.07	1
1.02	1.11	1.04	1.05	1.06	1.04	1.06	1.04	1	1.09	1.04
1.03	1.07	1.01	1.08	1.09	1.06	1.09	1.02	1.03	0.98	1
1.02	1.06	1	1.05	1.08	1.08	0.99	1.01	1.04	1.04	1.03
1.03	1.08	1.01	1.03	1.07	1.07	1.09	1.02	1.05	1.08	1.01
1.02	1.06	1.02	1.02	1	1.06	1.09	1.04	1.06	1.08	1.02
1.07	1.08	1.01	1.04	1.02	1.05	1.04	1.04	1.04	1.08	1.03
1.05	1.02	1.01	1.02	1.03	1	1.02	1.03	1.04	1.07	1.01
1.04	0.98	1.03	1.05	1	0.99	1.03	1.02	1.04	1.04	1.03
1.06	1.01	1.04	1.08	1.01	1	1.06	1.04	1.04	1.03	1
1.06	1.01	1.02	1.05	1.02	1.02	1.11	1.03	1.07	1.05	1.04
1.11	1.03	1.01	1.07	1.05	1.05	1.02	1.03	1.06	1.05	1
1.07	1.04	1.03	1.07	1.08	1.07	1	1.04	1.04	1.06	1.03
1.07	1.06	1.04	1.09	1.05	1.06	0.99	1.05	1.04	1.06	1.01
1.05	1.06	1.03	1.09	1.07	1.05	1.03	1.03	1.05	1.07	1.02
1.02	1.03	1.01	1.08	1.05	1.06	1.05	1.01	1.05	1.04	1.04
1.05	1	1.02	1.08	1.01	1.04	1.1	1.03	1.06	1.07	0.97
1.04	0.99	1.03	1.07	1	1.05	1.03	1.04	1.02	1.05	1.05
1	0.98	1.04	1.08	1	1.05	1.01	1.03	1	1.03	0.97
1.01	1	1.06	1.09	1	1.04	1.03	1.02	1.01	1.07	1.06
1.04	1.03	1.07	1.05	0.98	1.03	1.08	1.02	1.03	1.03	1
1.04	1	1.04	1.01	1.04	1	1	1.02	1.02	1.05	1.03
1.02	1.02	0.98	1.06	1.04	1	0.99	1.03	1.02	1.07	1.02
1.01	1.03	1.02	1.1	1.04	1	1.03	1.03	1.05	1.04	1.01
1.02	1.04	1.06	1.07	1.03	1	1.1	1.02	1.04	1.01	1.03
1.04	1.03	1.08	1.02	1.02	1.01	1.06	1.03	1.05	1.02	1
1.05	1.05	1.01	1.09	1.03	1.02	1	1.05	1.08	1.04	1.04
1.05	1.05	0.98	1.04	1.03	1.01	1.02	1.04	1.03	1.04	0.99
1.03	1.06	1.06	0.99	1.02	1.04	1.04	1.01	1.04	1.06	1.05
1	1.05	1.09	0.99	1.01	1.03	1.07	1.02	1.06	1.05	0.98
1.01	1.01	1.04	1	1.01	1.02	1.1	1.05	1.06	1.05	1.03
1.06	1	0.98	1.02	1.04	1.01	1.04	1.04	1.03	1.04	0.99
1.03	1	0.98	1.03	1.03	1.01	1.02	1.03	1.08	1.06	1.07
1.01	1.01	0.96	1.02	1.04	1.03	1.02	1.01	1.05	1.03	0.97
1.02	1.02	1.01	1.07	1.04	1.04	1.01	1.01	1.07	1.03	1.06
1.04	1.04	1.11	1.05	1.04	1.09	1.08	1.03	1.03	1.04	0.97
1.05	1.07	1.09	1.02	1.03	1.09	1.05	1.05	1.08	1.03	1.06
1.04	1.03	1.02	1.09	1.04	1.07	1.06	1.02	1.03	1.04	1
1.03	1.02	0.97	1.07	1.04	1	1.05	0.99	1.07	1.08	1.04
1.03	1.04	1.07	1.06	1.03	1.02	1.04	1.05	1.07	1.04	1
1.03	1.04	1.11	1.04	1.02	1.07	1.04	1.09	1.03	1.04	1.03
1.05	1.05	1.13	1.05	1.03	1.05	1.04	1.07	1.05	1.04	1.04
1.06	1.09	1.1	1.03	1.03	1.05	1.07	1	1.08	1.01	0.98
1.05	1.08	1.08	1.05	1.03	1.07	1.06	0.99	1.07	1.03	1.08
1.02	1.04	1.03	1.06	1.02	1.06	1.03	1.03	1.07	1.07	0.97
1.01	1.01	1.03	1.04	1.01	1.06	1.04	1.07	1.06	1.06	1.05
1.03	0.99	1.05	1.06	1.03	1.05	1.07	1.08	1.03	1.04	1.06
1.02	1.06	1.03	1.08	1.06	1.04	1.08	1.06	1.05	1.1	0.96
1.03	1.07	1.01	1.02	1.07	1.04	1.06	1	1.06	1.05	1.07
1.05	1.02	1.02	1.02	1.07	1.04	1.06	1.01	1.07	0.98	0.96
1.06	1	1.04	1.04	1.05	1.02	1.06	1.04	1.05	1.11	1.06
1.04	1.01	1.05	1.05	1.02	1.02	1.05	1.01	1.07	1.01	0.98
1.03	1.02	1.04	1.1	1.03	1.01	1.02	1	1.03	0.98	1.04
1.03	1.02	1.05	1.01	1.04	1.02	1.03	1.02	1.07	1.03	0.99
1.02	1.03	1.06	1.05	1.04	1	1	1.02	1.07	1.07	1.05
1.02	1.03	1.08	1.05	1.05	1	0.99	1.02	1.03	1.12	1
1.03	1.04	1.08	1.1	1.01	1.03	1.02	1.02	1.04	1.11	1.03
1.04	1.02	1.08	1.01	1.04	1.05	1.06	1.02	1.05	1.12	1.04
1.04	1.02	1.1	1	1.06	1.03	1.04	1.04	1.05	1.13	0.99
1.02	1.03	1.12	1.04	1.09	0.98	1.04	1.06	1.06	1.04	1.06
1.02	1.03	1.07	1.07	1.05	0.97	1.04	1.03	1.05	1.12	0.97
1.03	1.02	1.02	1.08	1.02	0.97	1.04	1	1.02	0.99	1.08
1.04	1.03	1.01	1.08	1.03	0.98	1	1.11	1.02	1.11	0.97
1.03	1.03	1	1.07	1.01	1.05	1.01	1.11	1.02	1.02	1.08
1.03	1.04	1	1.07	1.01	1.11	1.02	1.09	1.05	1.07	0.98
1.03	1.03	1.03	1.05	1.08	1.02	1.04	1.11	1.05	1.05	1.02
1.02	1.03	1.06	1	1.1	0.98	1.04	1.11	1.04	1.06	1.05
1.03	1.01	1.07	1.01	1.1	0.96	1.03	1.09	1.07	1.06	0.98
1.05	1.02	1.05	1.06	1.12	0.98	1.04	1.09	1.06	1.01	1.03
1.04	1.01	1.06	1.06	1.01	1.05	1.05	1.11	1.07	1.01	0.99
1.04	1.04	1.08	1	1	1.1	1.03	1.06	1.05	1.05	1.06
1.03	1.06	1.11	1.01	1	1.07	1	1.01	1.04	1.04	0.96
1.03	1.05	1.09	1.04	1.01	1.02	1.03	1	1.03	1.04	1.06
1.03	1.02	1.09	1.05	1.02	0.98	1.04	1.01	1.07	1.07	0.98
1.03	1	1.09	1.01	1.02	1.01	1.02	0.99	1.07	1.04	1.04
1.02	1.03	1.09	0.99	1.01	1.02	1.03	1	1.05	1.05	1.04
1.02	1.06	1.09	1.02	1.03	1.01	1.03	0.99	1.06	1.05	1
1.04	1.04	1.07	1.07	1.07	1.04	1.03	0.98	1	1.06	1.06
1.06	1.01	1.06	1.09	1.1	1.04	1.02	0.99	1.11	1.05	0.99
1.05	1.03	1.05	1.04	1.03	1.07	1	0.99	1.03	1.08	1.03
1.04	1.06	1.04	1	1.06	1.07	1.01	0.99	1.06	1.09	1.03
1.02	1.06	1.02	1.04	1.11	1.03	1.05	0.99	1.05	1.04	0.99
1.02	1.07	1.02	1.06	1.09	1	1.05	0.99	1.04	1.05	1.05
1.02	1.07	1.03	1.06	1.06	1.01	1.01	1.04	1.06	1.06	1.03
1.03	1.05	1.04	1.06	1.04	1.01	1.01	1.09	1.02	1.05	0.99
1.07	1.06	1.04	1.01	1.08	1.04	1.07	1.11	1.04	1.01	1.05
1.05	1.04	1.01	1	1.06	1.04	1.06	1.05	1.05	1.09	1.03
1.05	1.03	1.02	1.02	1.09	1	1.08	1.01	1.05	1.05	0.99
1.08	1.01	1.04	1.08	1.1	1.03	1.07	0.99	1.06	1.03	1.02
1.06	1.02	1.03	1.06	1.02	1.06	1.05	0.99	1.05	1.09	1.05
1.01	1.04	1.02	1.06	1.1	1.03	1.02	0.99	1.06	1.03	1.02
0.99	1.02	1.02	1.05	1.02	1.01	0.99	1.01	1.07	1.05	0.99
1.04	1.02	1.03	1.06	1.09	1	1.01	1.01	1.04	1.04	1.06
1.03	1.02	1.02	1.05	1.05	1.04	1	1.06	1.02	1.06	1.02
1.05	1.04	1.02	1.03	1.09	1.07	1.01	1.06	1.08	1.02	1
1.08	1.04	1.02	1.02	1.02	1.08	1.05	1.05	1.04	1.05	1.04
1.08	1.04	1.01	1.08	1.09	1.07	1.06	1.03	1.04	1.04	1.01
1.06	1.04	1.03	1.05	1.06	1.06	1.05	1.05	1.05	1.06	1.01
1.08	1.01	1.04	1.09	1.03	1.06	1.07	1.07	1.04	1.06	1.04
1.04	1.02	1.02	1.08	1.09	1.06	1.07	1.06	1.02	1.05	1.03
1.01	1.02	1.03	1.11	1.04	1.05	1.09	1.04	1.04	1.06	0.99
0.99	1.03	1.02	1.04	1.09	1.07	1.01	1.04	1.12	1.05	1.04
0.98	1.04	1.04	1.01	1.02	1.05	1.02	1.02	1.03	1.05	1.04
1	1.04	1.03	1.06	1.09	1.01	0.99	0.98	1.02	1.04	1
1.03	1.02	1.02	1.06	1.09	1.01	0.99	1.01	1.1	1.07	1.01
1.06	1.01	1.04	1.03	1.05	1.04	1	1.08	1.09	1.03	1.05
1.07	1.03	1.04	1.08	1.06	1.04	1.01	1.09	1.02	1.04	1.03
1.01	1.05	1.03	1.05	1.12	1.01	1	1.09	1	1.07	1
1.01	1.05	1.03	1.04	1.08	1.02	1.01	1.09	1.06	1.03	1.04
1.05	1	1.02	1.02	1.02	1.05	1	1.1	1.08	1.07	1.03
1.06	1.03	1.01	1.01	1.12	1.02	1	1.05	1.07	1.05	1
1.03	1.07	1.02	1.01	1.04	1.01	1.04	0.98	1.06	1.07	1.02
1.02	1.07	1.03	1.06	1.05	1.01	1.05	1.09	1.04	1.07	1.04
1.02	1.08	1.02	1.04	1.05	1.03	1.07	1.09	1.04	1.04	1
1.03	1.04	1.02	1.04	1.09	1.02	1.05	1.09	1.03	1.04	1.04
1.05	1	1.04	1.04	1.02	1.02	1.05	1.07	1.06	1.04	1.01
1.05	1	1.02	1.03	1.09	1.02	1.07	1.04	1.03	1.05	1.02
1.05	1.01	1.01	1.04	1.03	1.03	1.07	1.03	1.05	1.04	1.03
1.04	1.03	1.04	1.08	1.05	1.03	1.09	1.03	1.05	1.05	1
1.03	1.01	1.04	1.08	1.03	1.05	1.08	1.03	1.05	1.06	1.04
1.03	1	1.02	1.06	1.08	1.04	1.06	1.08	1.06	1.05	1
1.02	1.01	1.02	1.06	1.02	1	1.04	1.04	1.05	1.05	1.02
1.03	1.04	1.03	1.06	1.08	1.03	1.01	1.04	1.06	1.04	1.04
1.04	1.06	1.04	1.02	1.05	1.04	1.07	1.03	1.06	1.02	0.99
1.06	1.05	1.03	1.05	1.12	1.02	1.06	1.05	1.04	1.06	1.04
1.05	1.05	1.02	1.04	1.01	1.01	1.06	1.05	1.06	1.07	1.04
1.04	1.03	1.03	1.04	1.06	1.04	1.06	1.03	1.04	1.06	0.99
1.06	0.99	1.03	1.05	1.04	1.04	1.04	1.03	1.03	1.03	1.04
1.06	1.02	1.02	1.02	1.04	1.04	1.07	1.03	1.04	1.05	1.02
1.07	1.06	1.03	1	1.06	1.03	1.08	1.04	1.02	1.04	1
1.06	1.08	1.02	1.06	1.08	1.01	1.06	1.04	1.03	1.07	1.05
1.02	1.05	1.02	1.02	1.07	1.01	1.06	1.04	1.04	1.04	1
1.01	1.05	1.03	1.11	1.09	1.01	1.07	1.04	1.04	1.1	1.03
1.05	1.06	1.02	1.07	1.02	1	1.08	1.03	1.05	0.99	1.05
1.06	1.06	1.02	1.08	1.08	1.01	1.04	1.04	1.04	1.08	1.01
1.04	1.04	1.02	1.03	1.03	1.04	0.99	1.05	1.04	1.03	0.99
1.05	1	1.03	1.06	1.07	1.07	1	1.04	1.04	0.98	1.06
1.04	1.01	1.03	1.07	1.1	1.06	1.02	1.03	1.04	1.05	1.02
1.03	1	1.03	1.03	1.03	1.02	1.06	1.03	1.03	1.08	1
1.04	1	1.02	1.06	1.07	0.99	1.07	1.03	1.03	1.13	1.05
1.03	1.03	1.02	1.06	1.07	1.01	1.04	1.03	1.05	1.03	1
1.01	1.06	1.02	1.04	1.09	1.05	0.99	1.01	1.04	1.06	1.03
1.01	1.06	1.04	1.05	1.01	1.07	1.01	0.99	1.05	1	1.02
1.03	1.06	1.04	1.04	1.08	1.07	1.04	1.02	1.06	1.11	1.01
1.05	1.06	1.04	1.08	1.07	1.11	1.03	1.06	1.05	1.1	1.05
1.04	1.03	1.03	1.04	1.04	1.07	1.01	1.05	1.07	1.02	0.99
1.02	1.01	1.03	1.02	1.08	1.05	1.04	1.03	1.02	1.08	1.03
1.01	1.03	1.02	1.09	1.12	1.01	1.04	1.02	1.05	1.01	1.03
1.03	1.04	1.03	1.05	1.06	1.02	1.02	1.07	1.05	1.03	0.99
1.06	1.02	1.04	1.03	1.08	1.06	1.03	1.03	1.04	1.09	1.06
1.02	1.03	1.04	1.06	1.06	1.06	1.02	1.03	1.03	1.06	0.97
1.05	1.04	1.02	1.06	1.02	1.01	1.02	1.03	1.04	1.02	1.06
1.05	1.03	1.01	1.05	1.08	1.02	1.03	1.03	1.03	1.1	1.01
1.07	1.03	1.03	1.05	1.05	1.08	1.03	1.03	1.02	1.07	1
1.06	1.03	1.05	1.03	1.03	1.08	1.03	1.03	1.05	1.03	1.07
1.05	1.03	1.03	1.03	1.1	1.06	1.04	1.04	1.07	1.01	1.01
1	1.06	1.01	1.04	1.09	1.01	1.04	1.03	1.01	1.02	1
1.01	1.05	1.01	1.03	1.04	1	1.05	1.02	1.01	1.05	1.06
1.07	1.06	1.04	1.02	1.07	1.02	1.03	1.02	1.03	1.09	1.03
1.04	1.05	1.04	1.08	1.02	1.02	1.03	1.03	1.05	1.08	1
0.99	1.04	1.04	1.04	1.07	1.05	1.04	1.04	1.07	1.03	1.06
1.02	1.03	1.02	1.06	1.12	1.06	1.03	1.05	1.07	1.02	0.98
1.06	1.03	1.02	1.07	1.06	1.03	1.03	1.03	1.03	1.02	1.02
1.05	1.04	1.02	1.02	1.1	1.04	1.04	1.03	1.01	1.09	1.07
1.03	1.04	1.03	1.01	1.02	1.03	1.04	1.04	1.02	1.04	0.99
1	1.05	1.04	1.01	1.09	1.05	1.02	1.04	1.02	1.02	1.01
1.03	1.04	1.06	1.04	1.09	1.03	1.02	1.05	1.02	1.02	1.08
1.05	1.03	1.07	1.06	1.03	1.01	1.02	1.06	1.02	1.05	1.01
1.06	1.03	1.07	1.05	1.08	1.01	1.05	1.03	1.01	1.06	1.01
1.06	1.01	1.07	1.05	1.05	1.05	1.02	1.02	1.01	1.05	1.07
1.05	1.01	1.08	1.05	1.04	1.03	1	1.06	1.04	1.05	0.99
1.02	1.03	1.07	1.05	1.08	1.01	1.02	1.05	1.04	1.05	1.03
1	1.05	1.04	1.03	1.04	1.01	1.04	1.05	1.07	1.06	1.06
1.03	1.06	1.01	1.01	1.07	1.04	1.07	1.05	1.06	1.06	0.98
1.06	1.04	1.03	1.02	1.06	1.05	1.06	1.05	1.04	1.04	1.06
1.09	1.04	1.05	1.04	1.07	1.02	1.07	1.03	1.02	1.06	1
1.1	1.04	1.06	1.05	1.07	1	1.04	1.05	1.05	1.05	1.03
1.08	1.04	1.04	1.04	1.04	1.01	1.04	1.06	1.04	1.05	1.06
1.04	1.06	1.02	1.04	1.09	1.03	1.03	1.02	1.03	1	0.98
1	1.06	1.02	1.03	1.05	1.02	1.04	1	1.01	1.05	1.05
1	1.05	1	1.08	1.04	1.03	1.02	1.01	1.01	1.07	1.05
1.02	1.03	1.03	1.04	1.09	1.03	1.02	1.01	1.07	1.07	0.99
1.03	1.02	1.05	1.03	1.06	1.06	1.05	1.05	1.06	1.06	1.01
1.04	1.01	1.06	1.03	1.07	1.07	1.05	1.05	1.05	1.06	1.07
1.05	1.05	1.06	1.01	1.11	1.06	1.03	1.03	1.07	1.02	1.01
1.04	1.06	1.06	1.02	1.03	1.03	1.03	1.01	1.07	1.02	0.99
1.01	1.09	1.05	1.04	1.03	1.04	1.03	1.02	1.06	1.07	1.07
1.02	1.08	1.06	1.06	1.07	1.03	1.02	1.02	1.02	1.05	1.02
1.02	1.09	1.06	1.08	1.09	1.02	1.03	1.02	1.04	1.06	0.98
1.04	1.06	1.06	1.05	1.03	1.03	1.02	1.03	1.07	1.02	1.05
1.05	1.05	1.04	1.06	1.03	1.02	1.03	1.03	1.06	1.07	1.06
1.05	1.07	1.02	1.06	1.07	1.01	1.08	1.04	1.06	1.04	0.98
1.05	1.07	1.01	1.06	1.07	1.02	1.09	1.05	1.06	1.06	1.04
1.05	1.08	1.03	1.04	1.1	1.04	1.05	1.05	1.07	1.04	1.05
1.04	1.06	1.05	1.04	1.04	1.04	1.06	1.04	1.04	1	0.98
1.02	1.06	1.04	1.04	1.04	1.04	1.06	1.02	1.06	0.99	1.04
1.03	1.05	1.05	1.05	1.09	1.01	1.08	1.05	1.05	1.09	1
1.03	1.02	1.04	1.06	1.03	1.02	1.06	1.05	1.04	1.07	1.02
1.02	1.01	1.01	1.05	1.11	0.99	1.09	1.04	1.07	1.08	1.06
1.02	1.03	1.03	1.01	1.08	1.01	1.11	1.02	1.05	1.07	1.03
1.02	1.02	1.05	1.06	1.04	1.06	1.08	1.01	1.04	1.03	1
1.02	1.02	1.03	1.08	1.05	1.06	0.98	1.04	1.05	1.01	1.03
1.03	1.03	1.01	1.03	1.07	1.06	1.02	1.05	1.02	1.03	1.04
1.05	1.05	1.03	1.02	1.05	1.07	1.1	1	0.99	1.04	0.99
1.05	1.04	1.04	1.04	1.06	1.05	1.09	1.01	1	1.02	1.04
1.04	1.03	1.03	1.05	1.1	0.99	1.06	1.02	1.02	1.02	1.05
1.04	1.03	1.01	1.05	1.06	0.98	0.99	1.01	1.06	1.06	0.99
1.04	1.03	1.02	1.07	1.08	1.01	1.02	1.02	1.05	1.07	1.04
1.02	1.04	1.03	1.04	1.02	1.05	1.05	1.02	1.06	1.07	1.04
1.03	1.03	1.04	1.02	1.09	1.08	1.07	1.05	1.06	1.04	0.99
1.04	1.03	1.06	1.01	1.1	1.07	1.07	1.04	1.03	1.06	0.99
1.04	1.04	1.06	1.03	1.08	1.01	1.05	1.03	1.04	1.05	1.04
1.05	1.04	1.06	1.02	1.06	1.01	1.03	1.02	1.05	1.02	1.04
1.04	1.05	1.03	1.03	1.03	1.01	1.03	1.02	1.02	1.07	0.98
1.05	1.04	1.03	1.04	1.08	0.99	1.04	1.01	1.02	1.03	1.04
1.04	1.02	1.04	1.04	1.07	1.01	1.02	1.03	1.03	1.03	1.05
1.03	1.02	1.03	1.03	1.06	1.07	1.04	1.04	1.03	1.04	0.99
1.02	1.03	1.03	1.03	1.06	1.09	1.05	1.05	1.04	1.06	1.04
1.02	1.03	1.02	1.04	1.05	1.08	1.03	1.08	1.06	1.06	1.03
1.02	1.04	1.03	1.04	1.06	1.08	1.03	1.06	1.02	1.06	0.99
1.03	1.05	1.02	1.03	1.04	1.09	1.03	1.05	1.01	1.05	1.03
1.04	1.04	1.04	1.02	1.05	1.05	1.04	1.05	1.01	1.05	1.04
1.03	1.04	1.05	1.03	1.08	1.01	1.04	1.05	1.03	1.06	0.99
1.02	1.06	1.04	1.04	1.04	1.01	1.06	1.06	1.06	1.03	1.05
1.02	1.05	1.01	1.04	1.07	1.04	1.03	1.03	1.03	1.04	1.01
1.04	1.05	1.03	1.04	1.02	1.03	1.05	1.01	1.04	1.04	1
1.04	1.02	1.03	1.04	1.08	1.05	1.04	1.02	1.02	1.06	1.06
1.03	1.03	1.02	1.05	1.07	1.03	1.04	1.04	1.03	1.07	0.99
1.02	1.02	1.03	1.06	1.02	1	1.04	1.05	1.06	1.05	1.04
1.03	1.01	1.04	1.05	1.09	1.03	1.05	1.06	1.05	1.02	1.04
1.03	1.01	1.02	1.05	1.05	1.04	1.04	1.04	1.07	1.02	0.99
1.03	1.03	1.03	1.09	1.08	1.02	1.05	1.03	1.03	1.02	1.05
1.03	1.02	1.03	1.02	1.02	1.01	1.03	1.02	1.02	1.1	1.01
1.03	1	1.02	0.99	1.09	1.02	1.01	1.02	1.05	1.01	1
1.03	1.02	1.03	0.99	1.03	1.03	1.01	1.03	1.06	0.98	1.06
1.02	1.05	1.03	1.04	1.08	1.03	1.03	1.03	1.06	1.15	1.02
1.03	1.03	1.04	1.08	1.04	1.04	1.06	1.02	1.08	0.99	1
1.05	1.03	1.02	1.04	1.08	1.03	1.02	1.02	1.03	1.09	1.06
1.04	1.08	1.02	1.03	1.05	1.01	1.03	1.03	1.05	1.13	1.01
1.02	1.07	1.03	1.03	1.08	1.02	1.07	1.05	1.08	1.01	1.01
1.02	1.04	1.01	1.03	1.04	1.01	1.07	1.04	1.04	1.1	1.07
1.03	1	1.02	1.1	1.08	1.02	1.07	1.03	0.99	1.01	0.99
1.03	1.01	1.04	1.03	1.06	1.03	1.08	1.03	1.05	1.1	1.03
1.02	1.04	1.01	1.02	1.05	1.06	1.06	1.03	1.13	1.03	1.06
1.02	1.05	1.01	1.03	1.05	1.06	1.03	1.03	1.01	1.03	0.98
1.01	1.06	1.05	1.02	1.1	1.05	1.01	1.04	1.07	1.03	1.04
1.01	1.07	1.06	1.04	1.04	1.05	1.01	1.04	1.05	1.04	1.04
1.03	1.06	1.05	1.04	1.1	1.04	1.04	1.05	1.04	1.06	0.98
1.05	1.05	1.02	1.04	1.03	1.04	1.06	1.05	1.02	1.02	1.07
1.06	1.06	1.01	1.04	1.05	1.05	1.03	1.05	1.06	1.01	1.02
1.06	1.08	1.01	1.01	1.07	1.05	1.02	1.06	1.07	1.07	0.99
1.03	1.06	1.02	1	1.03	1.04	1.03	1.05	1.03	1.05	1.07
1	1.07	1.03	1.09	1.11	1.04	1.04	1.03	1.03	1.03	1.01
1.04	1.03	1.02	1.02	1.03	1.05	1.05	1.01	1.05	1.09	1.01
1.05	1.04	1.01	1.02	1.11	1.04	1.04	1.01	1.04	1.07	1.08
1.01	1.06	1.03	1.01	1.02	1.02	1.02	1.03	1.07	1.05	0.99
1	1.02	1.04	1.03	1.08	1.02	1.02	1.05	1.03	1.07	1.01
1.04	1.02	1.01	1.04	1.03	1.03	1.04	1.06	1.02	1.04	1.07
1.04	1.04	1.01	1.05	1.08	1.04	1.03	1.06	1.07	1.06	0.98
1.02	1.06	1.03	1.05	1.05	1.03	1.08	1.04	1.09	1.04	1.04
1.02	1.06	1.05	1.05	1.07	1.03	1.06	1.01	1.07	1.03	1.05
1.03	1.01	1.03	1.04	1.03	1.03	1.04	1.01	1.05	1.05	0.98
1.04	1.02	1	1.05	1.04	1.03	1.02	1.05	1.03	1.06	1.04
1.03	1.04	1.03	1.05	1.07	1.02	1.01	1.07	1.04	1.06	1.02
1.02	1.06	1.06	1.05	1.06	1.03	1.02	1.06	1.06	1.02	1.01
1.05	1.04	1.05	1.01	1.07	1.03	1.04	1.06	1.05	1.04	1.04
1.06	1.01	1.04	1.03	1.05	1.04	1.04	1.02	1.03	1.04	0.98
1.03	1.01	1	1.06	1.07	1.04	1.06	0.99	1.06	1.08	1.05
0.99	1.03	1.02	1.09	1.05	1.05	1.04	1.01	1.05	1.04	1.01
1.02	1.04	1.04	1.06	1.04	1.05	1.05	1.07	1.03	1.11	0.99
1.07	1.04	1.03	1.09	1.05	1.05	1.05	1.06	1.01	1.04	1.06
1.05	1.06	1	0.98	1.07	1.03	1.05	1.03	1.02	1.08	1.02
1	1.08	1.05	1.02	1.08	1.06	1.05	0.99	1.02	1.08	1.01
1	1.07	1.02	1.11	1.09	1.05	1.04	1.02	1.01	1.04	1.07
1.04	1.09	1	1.05	1.03	1.02	1.05	1.06	1.08	1.05	1.02
1.07	1.08	1.04	0.98	1.09	1.02	1.06	1.07	1.04	1.04	1
1.02	1.03	1.04	1	1.05	1	1.04	1.06	1.04	1.02	1.06
0.99	1.03	1.01	1.12	1.08	1.02	1.02	1.04	1.04	1.01	1.04
1.01	1.03	1.02	1.08	1.07	1	1.02	1	1.02	1.05	0.99
1	1.03	1.05	1.04	1.06	1.04	1.03	1	1.04	1.02	1.02
1.01	1.04	1.05	0.99	1.1	1.05	1.05	1.04	1.02	1.06	1.06
1.02	1.04	1.02	0.98	1.06	1.06	1.04	1.05	1.02	1.07	0.98
1.03	1.04	1.02	1	1.02	1.03	1.04	1.04	1.07	1.02	1.04
1.03	1.02	1.01	1.01	1.08	1.01	1.03	1.03	1.06	1.1	1.03
1.06	1	1.04	1	1.06	1.03	1.03	1.01	1.07	1.01	0.99
1.06	1	1.05	1.09	1.04	1.06	1.02	1.01	1.04	1.05	1.06
1.04	1.01	1.03	1.09	1.08	1.04	1.03	1.01	1.06	1.05	1.02
1	1.02	1.01	0.99	1.06	1.01	1.03	1.03	1.06	1.03	0.99
1	1.06	1.02	0.98	1.08	1.01	1.02	1.04	1.04	1.06	1.04
1.02	1.07	1.05	1.1	1.04	1.04	1.03	1.04	1.07	1.03	1.04
1.03	1.04	1.05	1.09	1.09	1.05	1.04	1.05	1.02	1.02	0.99
1.07	1.02	1.01	1.04	1.11	1.03	1.04	1.05	1.06	1.06	1.04
1.04	1.02	1.01	1.04	1.07	1.01	1.04	1.04	1.07	1.09	1.03
1	1.01	1.06	1.11	1.05	1.02	1.03	1.03	1.02	1.02	0.99
1.01	1.01	1.05	1.08	1.07	1.05	1.05	1.04	1.07	1.05	1.04
1.04	1.02	1.01	1.03	1.08	1.06	1.04	1.03	1.03	1.09	1.05
1.01	1.03	1.01	1.09	1.02	1.04	1.03	1.05	1.08	1.08	0.99
0.99	1.05	1.04	1.07	1.1	1.03	1.02	1.07	1.04	1.04	1.04
1.03	1.03	1.07	1.06	1.1	1.02	1.03	1.06	1.05	1.03	1.03
1.07	1.04	1.06	1.01	1.06	1.04	1.02	1.05	1.05	1	0.99
1.07	1.05	1.02	1	1.07	1.04	1.01	1.04	1.06	1.01	1.06
1.07	1.05	1	1.02	1.05	1.02	1.03	1.02	1.01	1.07	0.99
1.06	1.05	1.04	1.08	1.09	1.03	1.02	1.03	1	1.07	1.01
1.06	1.03	1.06	1.06	1.06	1.04	1.03	1.03	1.09	1.05	1.05
1.05	1.02	1.03	1.07	1.05	1.06	1.06	1.02	1.01	1.04	0.98
1.07	1.02	1	1.09	1.05	1.04	1.04	1.02	1.11	1.02	1.03
1.07	1.01	1.03	1.09	1.05	1.03	1.05	1.02	1.03	1.01	1.06
0.98	1.03	1.04	1.01	1.07	1.03	1.04	1.03	1.09	1.09	1.01
0.98	1.03	1	1.11	1.07	1.02	1.04	1.03	1.08	1.05	0.99
0.98	1.04	1.03	1.04	1.05	1.04	1.03	1.04	1.07	1.05	1.05
0.99	1.02	1.05	1.06	1.06	1.04	1.04	1.06	1.03	1.04	1.04
0.97	1	1.01	1.09	1.02	0.99	1.06	1.06	0.99	1.06	0.98
0.97	1.01	1.02	1.07	1.09	1.02	1.06	1.04	1.12	1.02	1.06
1.01	1.03	1.05	1.06	1.05	1.05	1.05	1.01	1.06	1.08	1
1.07	1.03	1.01	1.05	1.11	1.06	1.06	1	1.02	1.07	1
1.08	1.03	1	1.1	1.05	1.03	1.02	1.02	1.04	1.01	1.06
1.06	1.06	1.02	1.04	1.06	1	1.05	1	1.05	1.08	1.02
1.03	1.08	1.04	1.08	1.02	1.03	1.06	1.03	1.04	1.08	0.99
1.05	1.05	1.05	1.07	1.01	1.04	1.06	1.07	1.05	1.02	1.05
1.03	1	1.03	1.07	1.03	1.03	1.08	1.08	1.02	1.09	0.98
1.01	1	1.01	1.07	1.06	1.05	1.05	1.06	1	1.08	1.05
1	1.01	1.03	1.02	1.08	1.05	1.04	1.05	1.03	1.02	0.99
1.05	1.02	1.04	1.01	1.1	1.03	1.02	1.04	1.05	1.03	1.05
1.02	1.04	1.03	1.01	1.08	1.01	1.03	1.02	1.07	1.07	0.99
1.01	1.04	1.01	1.11	1.05	1.04	1.04	1.03	1.03	1.05	1.04
1.02	1	1.03	1.05	1.02	1.04	1.05	1.02	1.07	1.05	1
1.03	1	1.04	1.02	0.99	1.01	1.07	1.02	1.08	1.07	1.02
1.02	1.02	1.03	1	0.99	1.02	1.06	1.04	1.06	1.04	1.04
1.04	1.04	1.02	1.04	0.99	1.05	1.05	1.05	1.04	1.05	0.99
1.05	1.03	1.03	1.06	1.03	1.05	1.03	1.03	1.04	1.05	1.05
1.04	1.04	1.04	1.05	1.01	1.02	1.04	1	1	1.06	0.98
1.05	1.03	1.02	1.06	0.99	1	1.04	1.03	1.08	1.05	1.04
1.05	1.01	1.04	1.07	1.01	1	1.05	1.06	1.04	1.05	0.99
1.06	1.03	1.03	1.07	1	1.03	1.02	1.05	1.01	1.06	1.03
1.05	1.03	1.03	1.07	1	1.06	1.08	1.01	1.05	1.05	1.02
1.06	1.02	1.02	1.03	1.03	1.04	1.03	1.02	1.09	1.04	0.98
1.05	1.05	1.03	1.04	1.05	1.01	1.03	1.02	1.05	1.05	1.03
1.03	1.06	1.03	1.04	1.11	1.01	1.05	1.01	1.03	1.06	1.04
1.02	1.06	1.03	1.05	1.02	1.02	1.07	1.02	1.03	1.07	0.99
1.04	1.05	1.02	1.03	1.08	1.03	1.01	1.04	1.02	1.08	1.05
1.06	1.02	1.03	1.03	1.06	1.04	1.01	1.03	1.05	1.03	1.04
1.06	1.02	1.03	1.01	1.05	1.06	1.04	1.04	1.1	1.08	0.99
1.04	1.04	1.03	1.02	1.11	1.03	1.05	1.05	1.06	1.03	1.04
1.03	1.06	1.02	1.08	1.02	1.03	1.07	1.06	1.03	1.05	1
1.02	1.06	1.03	1.06	1.06	1.01	1.04	1.07	1.06	1.04	1.04
1.03	1.03	1.04	1.01	1.1	1.01	1.05	1.07	1.06	1.03	1.01
1.04	1.01	1.04	1.02	1.06	1	1.05	1.06	1.07	1.04	1.03
1.04	1	1.04	1.09	1.05	1.01	1.02	1.02	1.07	1.05	1.03
1.03	1.01	1.03	1	1.08	1	1.1	1	1.05	1.08	1.01
1.03	1.05	1.04	1	1.03	1.01	1.01	1.03	1.04	1	1.03
1.02	1.06	1.04	0.99	1.11	1.02	1.11	1.06	1.09	1.08	1.02
1.03	1.07	1.05	1	1.05	1.03	1.01	1.07	1.08	1.03	1.02
1.05	1.07	1.02	1	1.08	1.05	1.05	1.08	1.02	1.05	1.01
1.05	1.05	1.02	1.02	1.03	1.05	1.08	1.05	1.07	1.07	1.02
1.04	1.03	1.04	1	1.04	1.05	1.01	1	1.03	1.03	1.01
1.02	1.03	1.04	1	1.07	1.03	1.09	1	1.02	1.1	1.02
1.02	1.01	1.02	1	1.04	1.01	1.08	1.06	1.03	1.03	1.01
1.03	1.02	1.03	1.04	1.09	1.02	1.07	1.06	1.05	1.02	1.03
1.02	1.03	1.03	1.06	1.05	1.04	1.05	1.06	1.04	1.08	1.01
1	1.03	1.03	1.07	1.07	1.04	1.03	1.07	1.03	1.02	1.02
1.04	1.03	1.02	1.05	1.07	1.02	1.05	1.07	1.04	1.1	1.02
1.06	1.07	1.02	1.04	1.07	1.01	1.02	1.06	1.03	1.02	1.02
1.04	1.05	1.01	1	1.07	1.02	1.04	1.06	1.06	1.06	1.03
1.02	1.05	1.01	1.1	1.03	1.04	1.04	1.07	1.09	1.05	1.01
1.01	1.06	1.04	1.07	1.11	1.05	1.02	1.07	1	1.04	1.03
1.02	1.05	1.04	1.04	1.02	1	1.03	1.09	1.04	1.05	1.02
1.03	1.03	1.01	0.98	1.09	1.01	1.07	1.08	1.09	1.06	1.01
1.06	1.05	1.01	0.99	1.04	1.05	1.06	1.08	1.01	1.03	1.03
1.04	1.06	1.03	0.99	1.06	1.04	1.03	1.04	1.04	1.04	1.02
1	1.06	1.02	1.07	1.06	1.01	1.03	1.01	1.03	1.07	1.01
1.03	1.03	1.02	1.02	1.07	1.01	1.01	0.99	1.07	1.05	1.04
1.05	1.01	1.03	1.02	1.06	1.04	1.1	1.01	1.08	1.09	1.01
1.04	1.02	1.02	1.02	1.04	1.06	1.08	1.05	1.06	1.03	1.03
1.02	1.02	1.03	1.02	1.06	1.04	1.02	1.06	1.03	1.06	1.03
1.01	1.03	1.03	1.04	1.07	1.01	1.09	1.02	1.01	1.09	1
1.02	1.03	1.03	1.05	1.08	1	1.11	1.01	1.02	1.05	1.03
1.03	1.04	1.04	1.03	1.09	1.03	1.05	1.02	1.05	1.07	1.04
1.04	1.04	1.03	1.02	1.05	1.04	1.09	1.02	1.02	1.06	1
1.01	1.05	1.01	1.04	1.04	1.06	1.07	1.03	1.04	1.07	1.01
1.03	1.05	1.02	1.05	1.1	1.06	1.08	1.03	1.06	1.03	1.03
1.04	1.01	1.02	1.05	1.07	1.04	1.01	1.02	1.04	1.06	1.04
1.04	1	1.02	1.05	1.05	1.04	1.07	1.02	1.03	1.03	1.01
1.05	1.02	1.03	1.04	1.07	1.04	1.06	1.07	1.05	1.09	1.01
1.06	1.04	1.02	1.05	1.06	1.01	1.08	1.1	1.06	1.1	1.03
1.03	1.04	1.02	1.06	1.07	0.99	1.07	0.99	1.03	1.01	1.01
1.01	1.02	1.04	1.03	1.08	1.01	1.07	1.08	1.03	1.05	1.03
1.02	1.04	1.04	1.03	1.03	1.01	1.05	1.1	1.03	1.04	1.04
1.06	1.07	1.02	1.04	1.08	1.03	1.05	1.08	1.03	1.03	1.01
1.04	1.08	1.04	1.05	1.1	1.04	1.06	1.07	1.03	1.09	1.02
1.02	1.06	1.03	1.04	1.06	1.06	1.04	1.09	1.06	1.04	1.02
1.01	1.06	1.06	1.04	1.05	1.06	1.08	1.05	1.07	1.07	1.02
1.02	1.08	1.09	1.04	1.12	1.04	1.07	0.97	1.04	1.06	1.02
1.04	1.06	1.07	1.04	1.02	1.03	1.06	1.02	1.01	1.08	1.02
1.03	1.05	1.08	1.04	1.04	1.02	1.05	1.08	1.02	1.05	1.01
1.01	1.02	1.04	1.04	1.06	1.02	0.99	1.07	1.02	1.06	1.02
1.02	1	1.05	1.05	1.08	1.01	1.01	1.01	1.04	1.05	1.03
1.03	1.01	1.04	1.05	1.03	1.01	1.08	0.97	1.01	1.02	1.01
1.03	1	1.04	1.04	1.09	1.04	1.06	1.02	1.06	1.06	1.02
1.02	1.01	1.04	1.02	1.03	1.08	1.07	1.07	1.07	1.04	1.04
1.04	1.03	1.04	1.01	1.07	1.08	1.02	1.07	1.08	1.03	1.02
1.04	0.96	1.03	1.04	1.05	1.09	1.05	1.07	1.02	1.02	1.02
1.01	0.99	1.03	1.05	1.09	1.09	1.07	1.04	1.04	1.09	1.02
0.99	1.03	1.04	1.04	1.11	1.1	1.08	1.05	1.07	1	1.02
1.03	1.05	1.03	1.05	1.03	1.06	1.07	1.05	1.04	1.11	1.02
1.07	1.03	1.04	1.05	1.11	0.99	1.06	1.04	1.03	1.01	1.02
1.09	1.03	1.04	1.03	1.03	0.97	1.02	1.05	1.04	1.07	1.02
1.1	1.02	1.05	1.04	1.08	0.97	1.08	1.04	1.05	1.08	1.02
1.1	1.05	1.05	1.05	1.06	0.98	0.99	1.05	1.06	1.05	1.02
1.09	1.08	1.04	1.05	1.08	0.98	1.03	1.05	1.04	0.99	1.01
1.09	1.08	1.06	1.05	1.08	1.05	1.07	1.07	1.06	1.06	1.02
1.07	1.05	1.06	1.04	1.08	1.07	1.05	1.06	1.04	1.08	1.02
1.05	1	1.06	1.04	1	1.08	1.03	1.05	1.02	1.05	1.02
1.01	0.99	1.03	1.03	1.11	1.07	1.04	1.05	1.05	1.06	1.02
1	1.02	1.05	1.03	1.06	1.02	1.05	1.03	1.02	1.03	1.01
1.02	1.03	1.05	1.04	1.06	0.99	1.02	1.02	1.04	1.04	1.02
1.04	0.99	1.04	1.03	1.07	1.01	1.03	1.03	1.06	1.06	1.01
1.04	1.14	1.05	1.02	1.04	1	1.06	0.99	1.02	1.02	1.01
1.04	1.01	1.06	1.01	1.08	0.99	1.05	1.03	1.07	1.09	1.04
1.05	1.05	1.06	1.01	1.02	0.99	1.07	1.07	1.02	1	1.01
1.01	1.06	1.06	1.03	1.08	0.99	1.04	1.07	1.06	1.11	1.03
1.02	1.06	1.06	1.07	1.03	0.97	1.01	1.04	1.08	0.98	1.03
1.04	1.03	1.08	1.04	1.06	1	1.1	1	1.03	1.07	1.02
1.04	1.02	1.05	1.01	1.06	0.98	1.01	1	1.03	1.06	1.01
1.03	1.01	1.02	1.01	1.08	1.03	1.05	1.02	1.06	1.06	1.04
1.04	1.01	1.01	1.04	1.07	1.08	1.05	1.04	1.06	1.09	1.02
1.03	1.02	1.02	1.03	1.05	1.08	1.1	1.02	1.03	1.03	1.01
1.03	1.05	1.05	1.02	1.07	1.09	1.03	1.02	1.06	1.09	1.04
1.03	1.07	1.08	1.02	1.03	1.09	1.05	1.03	1.02	1.01	1
1.02	1.08	1.08	1.03	1.09	1.06	1.08	1.02	1.08	1.08	1.01
1.03	1.02	1.02	1.05	1.04	0.99	1.03	1.01	1.1	1.07	1.03
1.03	1.03	1.01	1.06	1.07	1.01	1.06	1.01	1.05	1.1	1
1.03	1.01	1	1.06	1.05	1.07	1.04	1.04	1.05	1.01	1.04
1.04	1.07	1	1.04	1.06	1.05	1.02	1.03	1	1.04	1.01
1.04	1.03	1.01	1.04	1.09	1.04	1.03	1.04	1.03	1.11	1.01
1.02	1.05	1.01	1.04	1.05	0.99	1.04	1.06	1.09	1.05	1.05
1.01	1.09	1.01	1.05	1.06	1	1.07	1.07	1.03	1.05	1.02
1.02	1.02	1.01	1.04	1.04	1	1.04	1.07	1.04	1.04	1.01
1.05	1.03	1	1.02	1.06	1	1.03	1.05	1.09	1.04	1.05
1.06	1.06	0.99	1.01	1.1	0.98	1.05	1.02	1.08	1.1	1.02
1.04	1.06	1.04	0.99	1.01	0.99	1.08	1.02	1.06	1.03	1.01
1.01	1.06	1.04	1	1.11	0.98	1.04	1.03	1.06	1.12	1.05
1	1.08	1	1	1.1	1	1.05	1.04	1.03	1.01	1.03
0.99	1.05	1.04	1.02	1.03	1.04	1.08	1.05	1.07	1	1.01
1	1.04	1.03	1.04	1.08	1.07	1.04	1.03	1.03	1.02	1.02
1.05	1.01	1	1.07	1.06	1.01	1.09	1.03	1.02	1.1	1.04
1.07	1.08	1.06	1.07	1.12	0.98	1.03	1.02	1.06	1.01	1.01
1.07	1.05	1.04	1.09	1.03	1.02	1.04	1.03	1.07	1.04	1.03
1.07	1.01	0.99	1.08	1.06	1.07	1.05	1.04	1.07	1.08	1.02
1.06	1.04	1.04	1.02	1.11	1.09	1.08	1.02	1.03	1.04	1.01
1.03	1.07	1.04	1.01	1.03	1.04	1.01	1.02	1.05	1.07	1.02
1.01	1.07	1.04	1.01	1.15	0.98	1.01	1.06	1.05	1.06	1.04
1.01	1.02	1.01	1.01	1.04	1.02	1.09	1.03	1.1	1.04	1.03
1.04	1	1	1.04	1.03	1.08	1.11	0.99	0.99	1.1	1
1.06	1.01	1.03	1.05	1.15	1.03	1.01	1	1.03	1	1.02
1.05	1.1	1.06	1.04	1.04	0.97	1.06	1.01	1.06	1.08	1.03
1.01	1.06	1.07	1.04	1.07	1.06	1.07	1.01	1.07	1.04	1
0.99	1.07	1.04	1.04	1.1	1.08	1.02	1.02	1.05	1.04	1.02
1	1.06	1.02	1.03	1.11	1.03	1.07	1.05	1.03	1.06	1.03
1.01	1.05	1	1.01	1.05	0.98	1.06	1.06	1.04	1.09	1
1.04	1.03	1	1.02	1.1	0.98	1.03	1.05	1.06	1.04	1.03
1.04	1	1.03	1.04	1.03	0.99	1.04	1.04	1.03	1.04	1.01
1.03	1.02	1.06	1.04	1.09	0.97	1.04	1.04	1	1.05	1.02
1.02	1.05	1.07	1.03	1.04	0.97	1.05	1.03	1.06	1.06	1.03
1.05	1.04	1.06	1.04	1.09	1.02	1.09	1.04	1.12	1.04	1.01
1.06	1.05	1.06	1.03	1.06	1.1	1.03	1.03	0.98	1.06	1.03
1.05	1.06	1.02	1.01	1.07	1.09	1.06	1.02	0.98	1.03	1.03
1.09	1.05	1	1.01	1.06	1.03	1.06	1.03	1.07	1.06	1.01
1.09	1.04	0.98	1.02	1.06	0.96	1.05	1.02	1.12	1.03	1.02
1.05	1.06	0.99	1.06	1.04	0.99	1.04	1.03	1.05	1.04	1.04
0.98	1.07	1.02	1.06	1.08	0.99	1.05	1.03	1.1	1.04	1.01
1	1.03	1.06	1.05	1.03	1	1.04	1.02	1.03	1.05	1.02
1.03	1.04	1.06	1.02	1.08	1.05	1.05	1.02	1.04	1.07	1.05
1.02	1.05	1.11	1.01	1.07	1.08	1.02	1.03	1.09	1.03	1
1.03	1.05	1.1	1.06	1.05	1.07	1.04	1.03	1.03	1.04	1.03
1.03	1.05	0.97	1.04	1.04	1	1.08	1.02	1.05	1.05	1.03
1.05	1.09	1.05	1.01	1.05	0.99	1.06	1.02	1.05	1.02	1
1.05	1.07	1.07	1	1.06	1.03	1.02	1.01	1.06	1.03	1.03
1.01	1.01	1.04	1.02	1.08	1.06	1.06	1.03	1.07	1.04	1.05
1.03	1.03	1.01	1.02	1.04	1.06	1.07	1.03	1.04	1.03	1.01
1.05	1.08	1.03	1.03	1.07	1.02	1.03	1.03	1.05	1.04	1.01
1.05	1.07	1.05	1.04	1.04	0.99	1.09	1	1.04	1.07	1.05
1.06	1.06	1.04	1.05	1.1	1.02	1.01	0.99	1.07	1.04	1.04
1.06	1.05	1.03	1.07	1.06	1.07	1.05	1.01	1.03	1.06	1
1.01	1.04	1.03	1.07	1.07	1.03	1.05	1.05	1.06	1.06	1
1.01	1.05	1.03	1.07	1.06	1.04	1.02	1.02	1.05	1.06	1.06
1.02	1.04	1.02	1.08	1.06	1.1	1.01	1.01	1.03	1.05	0.99
1.01	1.08	1.01	1.08	1.06	1.09	1.07	1.01	1.08	1.07	1.03
1.02	1.07	1	1.07	1.08	1.06	1.04	1.03	1.02	1.02	1.06
1.03	1.07	1	1.06	1.07	1.04	1.09	1	1.1	1.02	1.01
1.05	1.01	0.99	1.04	1.04	1.03	1.06	1.01	1.08	1.07	0.99
1.04	1.02	1.05	1.03	1.07	1.05	1.05	1.03	1.06	1.05	1.07
1.02	1.03	1.09	1.01	1.06	1.07	1.06	1.03	1.01	1.08	1.01
1.01	1.04	1.06	1.01	1.05	1.07	1.07	1.04	1.02	1.03	1
1	1.04	1	1.02	1.08	1.03	1.06	1.05	1.06	1.02	1.05
1.03	1.01	0.99	1.02	1.1	1	1.07	1.05	1.04	1.11	0.99
1.06	1.02	1	1.04	1.04	1	1.06	1.01	1.03	1.15	1.02
1.06	1.04	1.05	1.04	1.1	1.07	1.05	1.02	1.05	1	1.08
1.08	1.05	1.09	1	1.04	1.07	1.02	1.04	1.06	1.09	1
1.07	1.02	1.09	0.98	1.07	1.02	1.03	1.04	1.02	1.01	1
1.06	1.02	1.06	1.02	1.03	1	1.05	1.02	1.04	1.1	1.07
1	1.03	1.01	1.05	1.05	0.99	1.03	1.04	1.02	1	1
0.99	1.03	1	0.99	1.09	0.98	1.02	1.03	1.05	1.08	1.02
1.01	1.05	1.04	0.99	1.06	1.05	1.05	1.01	1.07	0.99	1.07
1.06	1.04	1.05	1.01	1.06	1.03	1.06	1.02	1.02	1.1	1.01
1.06	1.05	1.07	1.02	1.05	1.06	1.04	1.02	1.06	1.02	0.99
1	1.05	1.03	1.02	1.11	1.1	1.07	1.04	1.07	1	1.05
1.02	1.03	1.03	1.05	1.04	1.05	1.02	1.04	1.01	1.04	1.03
1.07	1.02	1.07	1.02	1.07	1	1.04	1.05	1.01	1.07	0.99
1.03	1.02	1.09	1.06	1.03	0.99	1.03	1.04	1.07	1.06	1.05
0.99	1.11	1.08	1.03	1.04	0.99	1.05	1.08	1.06	1.08	1.01
1.01	1.01	1.01	1.04	1.07	1.01	1.05	1.04	1.01	1.05	1.01
1.03	1.05	0.99	1.04	1.06	1.06	1.03	1.04	1.07	1.04	1.04
1.03	1.08	1.06	1.04	1.05	1.08	1.02	1.03	1.06	1.08	1
1.03	1.05	1.07	1.1	1.13	1.09	1.02	1.06	1.02	1.07	1.01
1.04	1.03	1.01	1.05	1.05	1.08	1.03	1.04	1	1.03	1.05
1.06	1.09	0.98	1.03	1.07	1.05	1.06	1.02	1.05	1.06	1.02
1.06	1.1	1.02	1.01	1.14	1.03	1.03	1	1.09	1.06	1
1.04	1.1	1.07	1.04	1.03	0.99	1.03	1.05	1.01	1.02	1.05
0.99	1.1	1.02	1.1	1.05	1	1.04	1.07	0.99	1.08	1.03
1.03	1.1	1	1.03	1.09	1.03	1.05	1.07	1.1	1.05	0.99
1.09	1.09	1.03	1	1.08	1.07	1.04	1.03	1	1.01	1.05
1.02	1.12	1.07	1.06	1.07	1.09	1.03	1.01	1.08	1.03	1
0.99	1.1	1.03	1.07	1.08	1.08	1.03	1.03	1	1.06	1.03
1.08	1	1	1.07	1.07	1.03	1.05	1.09	1.05	1.05	1.02
1.06	1.03	1.02	1.06	1.07	1.01	1.04	1.09	1.04	1.04	1.02
1.04	1.05	1.05	1.04	1.07	0.99	1.02	1.06	1.01	1.06	1.03
1	1.06	1.05	1.08	1.03	1.04	1.04	1.06	1.08	1.04	1
1.01	1.08	1.03	1.08	1.09	1.07	1.03	1.08	1.03	1.08	1.04
1.07	1.09	1.01	1.09	1.02	1.04	1.03	1.08	1.06	1.04	1.01
1.09	1.09	1.03	1.03	1.07	1.03	1.04	1.1	1.05	1.08	1.02
1.09	1.06	1.05	1.06	1.12	0.99	1.07	1.07	1.04	1.04	1.04
1.08	1.05	1.03	1.08	1	1	1.07	1.07	1.03	1.06	1
1.07	1.02	1.01	1.05	1.09	1.04	1.04	1.06	1.06	1.03	1.04
1.03	0.99	1.03	1.01	1.02	1.08	1.03	1.05	1.06	1.06	1.01
1.03	0.97	1.04	1.07	1.04	1.08	1	1.06	1.03	1.04	1.02
1.02	0.98	1.02	1.06	1.1	1.07	0.99	1.08	1.08	1.08	1.06
1	1.02	1.02	1.05	1.02	1.02	1.03	1.05	1.04	1.03	1.01
1.01	0.98	1.01	1.02	1.12	0.98	1.01	1.05	1.06	1.04	1.01
1.07	1.01	1.05	0.99	1.03	1.01	1.02	1.06	1.05	1.06	1.05
1.03	0.99	1.05	1	1.08	1.05	1.1	1.03	1.04	1.01	0.99
0.99	1	1.04	1	1.05	1.06	1.03	1.01	1.08	1.09	1.03
0.99	1.04	1.01	1.07	1.06	1.04	1.05	1	1.04	1.04	1.03
1.03	1.06	1.02	1.05	1.05	1	1.05	1.02	1.03	1.09	1
1.06	1.02	1.05	1.02	1.09	1.01	1.03	1.02	1.1	1.03	1.05
1.03	1.01	1.03	1.06	1.02	1.02	1.02	1.05	1.03	1.04	1.01
1.03	1.07	1	1.03	1.1	1.01	1.04	1.02	1.06	1.08	1.02
1.02	1.06	1.02	1.09	1.03	1.01	1.06	1.05	1.03	1.04	1.06
1.04	1.02	1.05	1.07	1.1	1.01	1.06	1.04	1.04	1.1	1.03
1.06	1.01	1.03	1.03	1.06	1.02	1.03	1.02	1.04	1	0.98
1.06	1.02	1.02	1.02	1.05	1.05	1.06	1.01	1.04	1.1	1.07
1.04	1	1.01	0.99	1.08	1.02	1.07	1.01	1.04	1.02	0.99
1.06	1.04	1.02	1.01	1.01	1.02	1.09	1.02	1.07	1.07	1.04
1.07	1.05	1.04	1	1.08	1.05	1.02	1.01	1.05	1.05	1.06
1.05	1.06	1.04	1.11	1.03	1.05	1.06	1.01	1.04	1.09	0.99
1.09	1.08	1	1	1.03	1.02	1.06	1.04	1.04	1.02	0.99
1.07	1.07	1.02	1.03	1.08	0.98	1.03	1.04	1.04	0.98	1.08
1.06	1.07	1.04	1.05	1.03	1.03	1.04	1.05	1.05	1.02	1.03
1.07	1.06	1.01	1.08	1.07	1.08	1.01	1.06	1.07	1.01	0.98
1.04	1.1	1.02	1.05	1.03	1.05	1.05	1.03	1.02	1.12	1.07
1.04	1.08	1.04	1.04	1.08	0.98	1.07	1.01	1.03	1.07	0.99
1.05	1.05	1.04	1.05	1.03	1.01	1.01	1.01	1.06	1.03	1.03
1.07	1.01	1.03	1.06	1.1	1.08	1.06	1.03	1.04	1	1.07
1.08	1.03	1.01	1.02	1.02	1.08	1.01	1.05	1.03	1.09	0.98
1.04	1.04	1.03	1.04	1.08	1.05	1.11	1.04	1.1	1.06	1.01
1.04	1.03	1.04	1.04	1.09	1.02	1.05	1.05	1.07	1.06	1.07
1.02	1.05	1	1.05	1.09	1	1.09	1.06	1.09	1.03	1.05
1.03	1.05	1.03	1.05	1.06	1.01	1.04	1.04	1.02	1.04	0.97
1.05	1.07	1.04	1.04	1.04	1.04	1.05	1.03	1.01	1.03	1.06
1.04	1.03	1	1.04	1.08	1.04	1.01	1.03	1.07	1.03	1.06
1.03	1.03	1.03	1.03	1.04	1.05	1.02	1.04	1.03	1.03	1
1.02	1.02	1.05	1.02	1.08	1.04	1.01	1.03	1.04	1.07	0.99
1.07	1.04	1.05	1.04	1.05	1.01	1.02	1.02	1.06	1.04	1.05
1.06	1.07	1.04	1.03	1.07	1.02	1.04	1.02	1.05	1.04	1.07
1.05	1.04	1.06	1.04	1.06	1.04	1.02	1.01	1.05	1.04	0.98
1.03	1.07	1.04	1.04	1.08	1.03	1	1.04	1.06	1.06	1.02
1.06	1.05	1.03	1.03	1.05	1.02	1.01	1.01	1.03	1.06	1.08
1.06	1	1.01	1.03	1.06	1.01	1.01	1.01	1.07	1.05	1.05
1.07	0.97	1.02	1.04	1.05	1.05	1.02	1.07	1.05	1.02	0.96
1.05	0.97	1.02	1.04	1.08	1.07	1.05	1.07	1	1.04	1.05
1.04	1	1.03	1.04	1.05	1.07	1.04	1.06	1	1.05	1.06
1.04	1.04	1.07	1.03	1.09	1.07	1.03	1.01	1.09	1.05	0.96
1.03	1.01	1.03	1.05	1.03	1.03	1.04	1.02	1.06	1.06	1.05
1.04	1.01	1	1.06	1.09	1.01	1.06	1.03	1.05	1.06	1.09
1.06	1	0.99	1.04	1.05	0.99	1.03	1	1.05	1.05	0.98
1.03	1.04	1.04	1.03	1.08	1.02	1.04	1.02	1.05	1.03	1.02
1.03	1.06	1.08	1.04	1.04	1.06	1.04	1.02	1.03	1.04	1.09
1.06	1.07	1.01	1.05	1.1	1.07	1.07	1.07	1.05	1.07	1
1.05	1.03	0.98	1.04	1.04	1.03	1.07	1.07	1.06	1.08	0.99
1.07	1.01	1.04	1.04	1.08	0.99	1.05	1.07	1.06	1.06	1.08
1.07	1.01	1.08	1.04	1.06	1.01	1.02	1.07	1.03	1.01	0.96
1.06	1.04	0.99	1.04	1	1.04	1.01	1.03	1.07	1.03	1.08
1.06	1.07	1.02	1.04	1.15	1.07	1.03	0.99	1.06	1.04	1.02
1.07	1.06	1.07	1.06	1.01	1.07	1.06	0.99	1.06	1.12	0.99
1.06	1.08	0.99	1.07	1.12	1.02	1.08	1.01	1.05	1.02	1.09
1.05	1.06	1.01	1.02	1.06	0.98	1.04	1.01	1.05	1.09	0.99
1.05	1.05	1.07	1.06	1.05	0.99	1.02	1.03	1.04	1.02	1
1.03	1.05	1.04	1.06	1.06	1.05	1.04	1.07	1.04	1.03	1.08
1.05	1.06	1	1.03	1.06	1.07	1.09	1.07	1.03	1.09	1.02
1.04	1.07	0.99	1.05	1.07	1.03	1.03	1.08	1.03	1.07	0.96
1.05	1.07	1	1.07	1.06	1.02	1.02	1.08	1.07	1.06	1.03
1.06	0.99	1.03	1.04	1.14	1.01	1.08	1.07	1.02	1.05	1.09
1.03	1.04	1.06	1.01	1.07	1.01	1.05	1.06	1.07	1.02	1.04
1.06	1.07	1.08	1.04	1.07	1.04	1.05	1.04	1.09	1.03	0.96
1.01	1.08	1.06	1.08	1.05	1.07	1.05	1.04	1.03	1.06	1.05
1.05	1.05	1.05	1.04	1.06	1.03	1.05	1.05	1.07	1.07	1.08
1.04	1.01	1.04	1.03	1.1	1	1.07	1.06	1.07	1.06	0.99
1.06	1.01	1	1.05	1.05	1	1.04	1.07	1.06	1.03	1.02
1.04	1.01	1.02	1.05	1.05	1.04	1.04	1.02	1.04	1.06	1.08
1.06	1.03	1.06	1.07	1.09	1.02	1.08	1.01	1.05	1.07	0.97
1.05	1.07	1.06	1.03	1.04	1.02	1.05	1.01	1.05	1.07	1.05
1.05	1.06	1.04	1.05	1.09	1.03	1.02	1.01	1.05	1.08	1.04
1.07	1.01	1.01	1.08	1.04	1.01	1.03	1.01	1.07	1.04	0.99
1.06	0.99	1.01	1.01	1.08	1.04	1.01	1.01	1.07	1.04	1.08
1.07	1.02	1.02	1.06	1.07	1.06	1.02	1.03	1.02	1.1	0.97
1.08	1.07	1.02	1.06	1.07	1.06	1.02	1.05	1.05	1.03	1.05
1.03	1.07	1.06	1.07	1.08	1.06	1.07	1.05	1.06	1.06	1.04
1.02	1.02	1.05	1.04	1.05	1.02	1.04	1.07	1.06	1.02	0.99
1.08	0.99	1.01	1.03	1.08	1.01	1	1.03	1.06	1.1	1.07
1.08	1	1.01	1.07	1.04	1.05	1.01	1.01	1.07	1.02	1.01
1.01	1.04	1.05	1.04	1.09	1.06	1.04	1.02	1.06	1.08	1.01
1.03	1.05	1.06	1.02	1.04	1.06	1.02	1.05	1.06	1.04	1.07
1.1	1.07	1.05	1.08	1.08	1.05	1.05	1.05	1.06	1.1	1.02
1.08	1.08	1.02	1.07	1.04	1.03	1.07	1.06	1.01	1.12	0.98
1.06	1.08	0.98	1.06	1.08	1	1.07	1.05	1	1.03	1.07
1	1.07	1.01	1.03	1.03	1.02	1.05	1.02	1	1.05	1.08
1.02	1	1.06	1.02	1.08	1.05	1.04	1.05	1.02	0.99	0.97
1.08	0.99	1.07	1.05	1.06	1.05	1.07	1.03	1.04	1.12	1.02
1.09	0.98	1.02	1.07	1.06	1.01	1.04	1.04	1.05	1.02	1.09
1.09	0.99	1.01	1.06	1.05	1	1.03	1.07	1.02	1.04	1.02
1.03	1	0.98	1.03	1.08	1.03	1.09	1.07	1	1.07	0.97
1.01	1.01	1.02	1.07	1.11	1.07	1.04	1.08	1.05	1.03	1.04
0.99	1	1.04	1.07	1.03	1.07	1.04	1.04	1.06	1.1	1.02
1.01	1	1.07	1.06	1.05	1.06	1.05	1.03	1.03	1	0.98
1.05	1.05	1.08	1.06	1.11	1.01	1.06	1.02	0.99	1.1	1.06
1.07	1.05	1.08	1.04	1.03	1.01	1.08	1.04	1.03	1.03	1.06
1.1	1.03	1.06	1.1	1.07	1.01	1.04	1.05	1.08	1.08	0.98
1.03	1	1.03	1.07	1.04	1	1.08	1.05	1.05	1.07	1.04
1.01	1	1.01	1.09	1.07	1	1.02	1.05	1.04	1.08	1.05
1.02	1.01	0.97	1.07	1.05	1.01	1.06	1.03	1.06	1.08	0.99
1.09	1.02	0.98	1.06	1.07	0.98	1.08	1.03	1.02	1	1.05
1.12	1.02	1.04	1.08	1.05	1	1.01	1.03	0.99	1.05	1.01
1.05	1.03	1.08	1.08	1.07	1.01	1.01	1.04	1	1.08	1.01
1.02	1.11	1.09	1.01	1.09	1.01	1.09	1.04	1.04	0.98	1.06
1.04	1.03	1.09	1.04	1.02	1.03	1.02	1.02	1.06	1.03	1.02
1.09	1.07	1.1	1.08	1.08	1.05	1.06	1.02	1.05	1.15	1
1.1	1.07	1.07	1.13	1.05	1.05	1.05	1.03	1.05	1.09	1.05
1.03	1.07	1.04	1.12	1.07	1.03	1.09	1.02	1.03	1.1	1.02
1	1.03	1	0.99	1.07	1.03	1.03	1.03	1.04	0.96	1
1.06	1.05	1.01	1.09	1.06	1.03	1.03	1.03	1.04	1.02	1.04
1.1	1.04	1.04	1.13	1.08	1.01	1.04	1.04	1.03	1.13	1.04
1.1	1.05	1.05	1.04	1.11	1.02	1.06	1.04	1	1.08	1.03
1.04	1.06	1.01	1.03	1.06	1.03	1.05	1.03	1.02	1.08	1.01
0.99	1.06	0.98	1.1	1.06	1.06	1.03	1.02	1.02	1.03	1.03
0.99	1.06	1.01	1.07	1.08	1.06	1.08	1.03	1.03	1.05	1
1.02	1.07	1.02	1.04	1.06	1.05	1.07	1.04	1.02	1.04	1.04
1.04	1.08	1.06	1.07	1.07	1.05	1.03	1.03	1.02	1.06	1.01
1.03	1.08	1.05	1.06	1.07	1.03	1.08	1.04	1.04	1.07	1.02
1.03	1.05	1.05	1.06	1.05	1.03	1.05	1.03	1.05	1.08	1.02
1.05	1.01	1.02	1.09	1.09	1.02	1.04	1.03	1.04	1.07	1.03
1.04	1.04	1.03	1.08	1.07	1.02	1.06	1.03	1.03	1.08	1.02
1.04	1.05	1.06	1.08	1.09	1.09	1.04	1.03	1.02	1.05	1.02
1.03	1.09	1.07	1.04	1.1	1.1	1.05	1.02	1.01	1.06	1.03
1.03	1.09	1.06	1.06	1.09	1.02	1.06	1.02	1.03	1.05	1.02
1.02	1.07	1.04	1.08	1.07	0.99	1.04	1.04	1.05	1.06	1.03
1.03	1.09	1.01	1.05	1.03	1	1.06	1.04	1.03	1.12	1.02
1.06	1.06	1.02	1.02	1.09	0.98	1.04	1.02	1.04	1.03	1.02
1.08	1.02	1.04	1	1.05	1.05	1.04	1.02	1.05	1.03	1.03
1.06	0.99	1.03	1.12	1.06	1.06	1.06	1.03	1.06	1.02	1.03
1.09	1	1.01	0.99	1.06	1.06	1.07	1.03	1.08	1.04	1.01
1.06	0.99	1.03	1.13	1.07	1.04	1.02	1.04	1.09	1.04	1.03
0.98	1	1.04	1.11	1.08	1.04	1.08	1.05	1.02	1.02	1.02
1.09	0.99	1.02	0.98	1.04	1.02	1.06	1.06	1.03	1.02	1
1.08	1.01	1.01	1.14	1.09	1.02	1.04	1.04	1.03	1.03	1.03
0.98	1.02	1.02	1	1.06	1.02	1.01	1.04	1.07	1.05	1.04
1.02	1	1.07	1.1	1.08	1.02	1.02	1.03	1.03	1.03	1
1.07	1	1.08	1	1.06	1	1.02	1.04	1.04	1.02	1.04
1.07	1.04	1.09	1.08	1.06	1	1.04	1.03	1.05	1.02	1.01
1.03	1.06	1.08	1.02	1.06	0.99	1.02	1.08	1.08	1.04	1.01
1	1.05	1.07	1.02	1.07	1	1.03	1.09	1.01	1.04	1.03
1.01	1.02	1.04	1.05	1.04	1.04	1.11	1	0.99	1.04	1.01
1.03	1.01	1.02	1.08	1.08	1.07	1.05	1.09	1.11	1.03	1.02
1.05	0.99	1.02	0.99	1.06	1.08	1.04	1.03	1.1	1.03	1.03
1.08	1.01	1.03	0.97	1.08	1.07	1.07	1.02	1.09	1.08	1.02
1	1.02	1.02	0.98	1.05	1.05	1.03	0.99	1.04	1.04	1.02
1.02	1.05	1.02	0.98	1.09	1.05	1.02	0.98	0.99	1.07	1.02
1.03	1.05	1.01	1.02	1.04	1.02	1.05	1.01	1	1.05	1.01
1.04	1.09	1.02	1.03	1.09	1.04	1.07	1.02	1.03	1.03	1.03
1.04	1.08	1.05	1.03	1.07	1.02	1.06	1.02	1.04	1.03	1.02
1.03	1.09	1.06	1.04	1.06	1.01	1.02	1.02	1.02	1.04	1.01
1.04	1.1	1.05	1.06	1.06	1.03	1.07	1.01	1	1.05	1.03
1.05	1.12	1.06	1.09	1.05	1.03	1.06	1.02	1	1.08	1.01
1.03	1.11	1.04	1.08	1.08	1.02	1.08	1.01	1.01	1.07	1.03
1.03	1.06	1.01	1	1.05	1.04	1.01	1.02	1.02	1.06	1.02
1.03	1.02	1.01	1.06	1.06	1.04	1.09	0.99	1.04	1.04	1.01
1.05	1.03	1.02	1.04	1.05	1.05	1.04	0.99	1.03	1.06	1.04
1.05	1.08	1.04	1.08	1.06	1.06	1.02	0.99	0.98	1.06	1
1.02	1.06	1.04	1.05	1.07	1.03	1.1	0.99	1.14	1.05	1.03
1.03	1.07	1.04	1.02	1.07	1.01	1.08	1.05	1.03	1.04	1.03
1.05	1.1	1.04	1.02	1.02	1	1.07	1.1	0.99	1.05	1
1.06	1.06	1.04	1.02	1.12	1.02	1.08	1.07	1.03	1.02	1.04
1.04	1.04	1.05	1.03	1.02	1.03	1.02	1.04	1.08	1.05	1.02
1.02	1.03	1.02	1.04	1	1.03	0.99	1.07	1.11	1.04	1
1.01	1.02	1	1.05	1.11	1.02	1.03	1.07	1.1	1.07	1.05
1.07	1.02	1.02	1.07	1.01	1.04	1.01	1.02	1.1	1.06	1.01
1.06	1.04	1.02	1.04	1.08	1.04	1.04	1.06	1.11	1.07	1.02
1.01	1.03	1.02	1.03	1.11	1.04	1.03	1.05	1.05	1.05	1.04
1	1	1.06	1.02	1.01	1.03	1.05	1.04	1	1.07	1
1.03	1.04	1.06	1	1.1	1.04	1.09	1.03	0.99	1.06	1.03
1.11	1.06	1.06	1.01	1.02	1.04	1.08	1.02	1.02	1	1.02
1.1	1.05	1.04	1.06	1.07	1.05	1.02	1.03	1.06	1.11	1.01
1.09	1.03	1.03	1.07	1.06	1.04	1.04	1.04	1.08	1	1.05
1.09	1.04	1.03	1.05	1.04	1.01	1.04	1.07	1.08	0.99	1
1.07	1.04	1.04	1.03	1.07	1.02	1.03	1.05	1.08	1.01	1.03
1.05	1.03	1.04	1.06	1.03	1.01	1	1.01	1.05	1.05	1.02
1.01	1.03	1.04	1.04	1.07	1.01	1.01	1.02	0.99	1.07	1
1.03	1.05	1.05	1.03	1.04	1	1.03	1.01	0.99	1.06	1.05
1.04	1.03	1.01	1.05	1.1	1.01	1.04	1.01	1.01	1.08	1.02
1.04	1.07	1.02	1.05	1.02	1	1.06	1	0.97	1.05	1.01
1.03	1.07	1.01	1.09	1.11	0.99	1.05	1.01	0.97	1.03	1.05
1.02	1.03	1.03	1.05	1.02	0.99	1.04	1.01	0.98	1.06	0.99
1.02	1.03	1.03	1.05	1.08	1	1.04	0.99	0.99	1.1	1.01
1.03	1.01	1.05	1.01	1.08	1	1.05	1	0.99	1.1	1.05
1.06	1.01	1.05	1.02	1.05	1.02	1.06	1.03	0.99	1.07	1
1.02	1	1.02	1.03	1.04	1.04	1.08	1.04	0.98	1.06	1.03
1.01	1.02	1.03	1.07	1.07	1.07	1.07	1.1	1	1.03	1.03
1	1.06	1.04	1.05	1.06	1.06	1.04	1.08	1.03	1.06	1
1.01	1.07	1.05	1.04	1.03	1.01	1.06	1.09	1.01	1.06	1.04
1.02	1.07	1.07	1.08	1.06	1	1.03	1.03	0.99	1.05	0.99
1.02	1.07	1.07	1.03	1.05	1.03	1.03	1	0.99	1.05	1.04
1.04	1.05	1.06	1.02	1.08	1.07	1.06	1	1	1.06	1.01
1.05	1.02	1.06	1.02	1.07	1.07	1.05	1.08	1	1.03	1
1.06	1.01	1.05	1.02	1.06	1.09	1.05	1.07	1	1.05	1.04
1.06	1.01	1.05	1.06	1.03	1.07	1.05	1.07	0.99	1.03	1.02
1.03	1.01	1.06	1.06	1.08	1.07	1.05	1.05	0.98	1.04	1
1.04	1.04	1.04	1.06	1.06	1.06	1.02	1.06	1.02	1.06	1.01
1.02	1.04	1.03	1.06	1.06	1.07	1.03	1.05	1.01	1.03	1.03
1	1.03	1.02	1.06	1.09	1.06	1.03	1.07	1	1.03	1.03
1.03	1.03	1.02	1.07	1.05	1.07	1.04	1.07	0.98	1.06	0.99
1.04	1.04	1.01	1.05	1.1	1.08	1.04	1.06	0.98	1.05	1.03
1.04	1.02	1.01	1.05	1.04	1.1	1.07	0.99	0.99	1.04	1.03
1.04	1.04	1.02	1.06	1.06	1.1	1.04	1.05	1.01	1.05	1
1.04	1.05	1.03	1.06	1.06	1.07	1.05	1.02	1.04	1.07	1.05
1.04	1.03	1.04	1.07	1.05	1	1.09	1.07	1.09	1.08	1.01
1.06	1.02	1.04	1.04	1.07	0.97	1.08	1.05	1.08	1.04	1.02
1.08	1.04	1.05	1.05	1.06	1	1.05	1.05	1.09	1.04	1.05
1.01	1.05	1.05	1.05	1.07	1.05	1.12	1.04	1.08	1.09	0.99
1.1	1.07	1.06	1.06	1.09	1.09	1.01	1.03	1.08	1.08	1.03
1.05	1.05	1.01	1.05	1.05	1.02	1.04	1.05	1.03	1.05	1.03
1.01	1.1	1.02	1.07	1.07	0.97	1.09	1.02	0.99	1.05	1
0.99	1.01	1.04	1.08	1.04	0.99	1.03	1.05	0.98	1.08	1.05
1.02	1.04	1.05	1.06	1.03	0.98	1.04	1.06	1	1.07	1.01
1.04	1.03	1.02	1.07	1.12	0.98	1.06	1	1.05	1.04	1.02
1.02	1.02	1	0.99	1.01	1.02	1.07	1.01	1.06	1.05	1.05
1.02	1.03	1.03	0.99	1.09	1.08	1.06	1.01	1.06	1.02	1.01
1.02	1.03	1.05	0.99	1.06	1.07	1.07	1.01	1.06	1.03	1.02
1	1.03	1.05	1	1.06	1.01	1.05	1.01	1.07	1.03	1.04
1.03	1.04	1.03	1.02	1.05	0.99	1.04	1.02	1.08	1.05	0.99
1.01	1.03	1.02	1.02	1.08	1.03	1.08	1.05	1.09	1.05	1.04
1.01	1.01	1.02	1.05	1.03	1.04	1.05	1.03	1.1	1.05	1
1.01	1	1.01	1.05	1.07	1.06	1.05	1.05	1.09	1.02	1.04
1.05	1.03	1.02	1.01	1.04	1.05	1.02	1.08	1.04	1.05	1
1.01	1.02	1.04	1.01	1.03	1	1.02	1.02	1.06	1.06	1.03
1.01	1.03	1.03	1.02	1.08	1	1.03	1.01	1.06	1.01	1.04
1.03	1.03	1	1.03	1.06	0.99	1.02	1.01	1.03	1.01	1
1.03	1.04	1.04	1.04	1.05	1	1.05	1.03	1.07	1.03	1.02
1.02	1.05	1.06	1.06	1.05	1.02	1.04	1.02	1.05	1.08	1.04
1.03	1.04	1.03	1.06	1.06	1.02	1.02	1.01	1.03	1.06	0.99
1.05	1.04	1.02	1.05	1.06	1	1.08	1.02	1.02	1.02	1.05
1.03	1.04	1.03	1.05	1.06	1	1.02	1.02	1.01	1.1	1.02
1.05	0.99	1.04	1.09	1.04	1.03	1.03	1.03	1.01	1.01	1.01
1.06	1.01	1.05	1.03	1.07	1.02	1.08	1.02	1.04	1.02	1.05
1.05	1.01	1.06	1.02	1.05	1.05	1.02	0.99	1.06	1.03	0.99
1.03	1.02	1.06	1.03	1.07	1.07	1.02	0.99	1.05	1.06	1.02
1.04	1.03	1.05	1.03	1.04	1.08	1.05	1.07	1.05	1.03	1.05
1.06	1.02	1.01	1.04	1.07	1.05	1.04	1.09	1.08	1.05	0.99
1.01	1.02	1	1.04	1.03	1.01	1.06	1.08	1.07	1.04	1.02
0.99	1.06	1.03	1.05	1.06	0.99	1.05	1.08	1.06	1.07	1.06
0.97	1.08	1.05	1.06	1.05	1.02	1.05	1.05	1.03	1.06	0.98
1.02	1.06	1.07	1.04	1.08	1.02	1.06	1.03	1.04	1.02	1.04
1.1	1.04	1.07	1.01	1.05	1.08	1.07	1.02	1.04	1.01	1.04
1.1	1.05	1.05	1.01	1.09	1.08	1.05	1.03	1.05	1.05	0.97
1.07	1.03	1	1.04	1.08	1.05	1.06	1	1.05	1.07	1.04
1.01	1.02	0.99	1.05	1.03	1.03	1.05	1	1.05	1.07	1.04
1.08	1.04	1.04	1.03	1.08	1.05	1.07	1.12	1.04	1.05	0.98
1.08	1.01	1.04	1.01	1.05	1.06	1.07	1	1.04	1.06	1.05
1.07	1.03	1.03	1.02	1.12	1.02	1.04	1.02	1.03	1.04	1.05
1.04	1.02	1.06	1.01	1.03	1.01	1.04	1.02	1.03	1.02	0.99
1.02	1.02	1.03	1.01	1.07	1.02	1.06	1.01	1.03	1.03	1.05
1.07	1.04	0.98	1.01	1.05	1	1.05	1.09	1.01	1.03	1
1.07	1.06	1.04	1.07	1.03	1	1.05	1.08	1.01	1.07	1.02
1.08	1.07	1.05	1.12	1.1	1.03	1.04	1.1	1.01	1.05	1.06
0.99	1.05	1.01	1	1.11	1.04	1.05	1.1	1.05	1.02	0.98
1.05	1.02	1.01	0.99	1.03	1.06	1.06	1.05	1.07	1.07	1.04
1.1	1.01	1	1.07	1.08	1.07	1.03	1.02	1.04	1.04	1.05
1.09	1.01	1	1.05	1.06	1.06	1.06	1.02	1.02	1.09	0.99
1.03	1.04	1.06	1.09	1.06	1.04	1.05	1.01	1.02	1.06	1.06
1.13	1.05	1.05	1.09	1.06	1.05	1.03	1.01	1	1.04	1.01
0.96	1.06	1.05	1.09	1.05	1.02	1.05	1.02	1.04	1.05	1.01
1.08	1.05	1.03	1.11	1.08	1	1.11	1.02	1.06	1.02	1.07
1.15	1.04	1.02	1.05	1.08	1.01	1.03	1.04	1.05	1.06	1.04
1.11	1.03	1.02	1.01	1.1	1.02	1.1	1.04	1.04	1.07	0.98
1	1.03	1.03	1	1.07	1.04	1.07	1.06	1.03	1.05	1.01
1.07	1.01	1.05	1.03	1.04	1.08	1.04	1.04	1.04	1.04	1.08
1.1	1.02	1.07	1.03	1.06	1.08	1.03	1.04	1.04	1.08	1.01
1.09	1.04	1.05	1.03	1.07	1.05	1.05	1.06	1.03	1.04	0.99
1.04	1.05	1.02	1.01	1.09	1.04	1.01	1.04	1.01	1.04	1.09
1	1.02	1.03	1.1	1.06	1.01	1.02	1.01	1.03	1.05	1.04
0.99	1.03	1.02	1.03	1.06	1	1.07	1.02	1.05	1.04	0.97
1.06	1.02	1.02	1.05	1.09	1.05	1.09	1.03	1.02	1.04	1.1
1.07	1.01	1.02	1.02	1.01	1.07	1.05	1.06	1.01	1.03	1.02
1.04	1.04	1.04	1.07	1.11	1.03	1.1	1.04	1.03	1.03	0.96
1.04	1.04	1.06	1.05	1.09	1	1.11	1.04	1.05	1.11	1.09
1.04	1.06	1.04	1.08	1.04	1.01	1.09	1	1.08	1	1.09
1.04	1.06	1.01	1.02	1.08	1.03	1.04	1	1.07	1.01	0.96
1.03	1.06	1	1.04	1.03	1.04	1.03	1.04	1.06	1.02	1.03
1.04	1.04	1.02	1.1	1.09	1.05	1.02	1.02	1.05	1.06	1.1
1.03	1.01	1.07	1.03	1.04	1.01	1.13	1.03	1.06	1.08	0.94
1.03	1.05	1.09	1.06	1.1	1	1.1	1.04	1.06	1.07	1.03
1.05	1.06	1.04	1.08	1.03	1.02	1.04	1.03	1.03	1.07	1.12
1.04	1.06	0.97	1.05	1.1	1.05	1.06	1.03	1.01	1.03	1.06
1.03	1.05	1.07	1.05	1.09	1.04	1.01	1.02	1.03	1.05	0.94
1.04	1.05	1.04	1.07	1.02	1.04	1.02	1.03	1.02	1.03	1.1
1.03	1.02	0.99	1.05	1.09	1.01	1.04	1.03	1.03	1.01	1.06
1.04	1.01	1.09	1.05	1.1	1.02	1.04	1.04	1.03	0.99	0.96
1.06	1.02	1.06	1.04	1.07	1.03	1.03	1.02	1.03	0.99	1.12
1.03	1.05	1	1.1	1.03	1.04	1.04	1.02	1.02	1	0.97
1.01	1.01	0.99	1.02	1.11	1.03	1.04	1.05	1.04	1.05	1.01
1.02	1.04	1.06	1.1	0.99	1.02	1.04	1.03	1.05	1.07	1.09
1.06	1.02	1.08	1.12	1.12	1.02	1.02	1.04	1.05	1.03	0.99
1.09	1.03	1.08	1.04	1.08	1.04	1.05	1.08	1.05	1.05	0.97
1.05	1.03	1.08	1.03	1.05	1.04	1.05	1.03	1.02	1.06	1.1
1.04	1.04	1.05	1.04	1.04	1.02	1.13	1.02	1.02	1.08	1.03
1.04	1.04	1.07	1.07	1.07	1.01	1.04	1.03	1.01	1.02	0.98
1.04	1.06	1.05	1.03	1.07	1.03	1.03	1.05	1.02	1.04	1.1
1.05	1.07	1.08	1.05	1	1.01	1.08	1.05	1	1.06	0.98
1.03	1.07	1.08	1.07	1.07	1.03	1.08	1.03	1.03	1	1.04
1.05	1.08	1.08	1.01	1.07	1.03	1.11	1.02	1.06	1.03	1.06
1.05	1.09	1.06	1.05	1.04	1.05	1	1.02	1.07	1.06	0.95
1.03	1.05	1.03	1.04	1.07	1.04	1.07	1.02	1.05	1.07	1.05
1.01	1.06	0.99	1.07	1.05	1.01	1.02	1.03	1.04	1.07	1.07
1.01	1.06	1.04	1.06	1.09	1.01	1.07	1.05	1.05	1.05	0.96
1.02	1.01	1.03	1.09	1.07	1.03	1.07	1.07	1.03	1.05	1.07
1.04	1.02	1.02	1.02	1.04	1.05	1.06	1.03	1.04	1.06	1
1.05	1.06	1.03	1	1.07	1.04	1.08	1.03	1.04	1.04	1
1.07	1.08	1.04	1.02	1.1	1.04	1.05	1.04	1.03	1.04	1.07
1.05	1.09	1.04	1	1.07	1	1.07	1.05	1.03	1.07	0.97
1.04	1.1	1.02	1.03	1.05	1.02	1.08	1.04	1.03	1.08	1.04
1.03	1.1	1	1.05	1.1	1.05	1.04	1.03	1.03	1.02	1.05
1.03	1.08	1.03	1.04	1.08	1.06	1.08	1.03	1.04	1.07	0.96
1.03	1.07	1.06	1.03	1.11	1.04	1.05	1.03	1.02	1.08	1.02
1.05	1.04	1.07	1.02	1.1	1.01	1.02	1.05	1.02	1.07	1.07
1.06	1.03	1.07	1.04	1.04	1.01	1.07	1.04	1.03	1.07	0.99
1.06	1.03	1.06	1.02	1.07	1.01	1.06	1.03	1.04	1.04	1.03
1.05	1.04	1.07	1.01	1.08	1.04	1.03	1.04	1.06	1	1.05
1.03	1.04	1.06	1.02	1.05	1.04	1.07	1.04	1.06	1.02	0.98
1.01	1.02	1.03	1.02	1.1	1.07	1.12	1.04	1.06	1.03	1.06
1	1	0.99	1.07	1.03	1.04	1.03	1.05	1.05	1.01	1
1.04	1	1.03	1.05	1.09	1.03	1.05	1.04	1.05	1.03	1.03
1.06	1.03	1.08	1.02	1.04	1.05	1.07	1.04	1.05	1.02	1.03
1.06	1.06	1.09	1.02	1.09	1.05	1.02	1.04	1.03	1.03	1
1.01	1.06	1.08	1.09	1.06	1.03	1.07	1.04	1.02	1.06	1.06
1.01	1.07	1.04	1.06	1.07	1.05	1.08	1.02	1.03	1.07	0.99
1.07	1.06	0.99	1.02	1.06	1.06	1.04	1.02	1.03	1.03	1.03
1.05	1.03	1	1.05	1.06	1.05	1.04	1.04	1.01	1.07	1.06
1.03	1.01	1.01	1.06	1.08	1.03	1.07	1.05	1.01	1.04	0.99
1	1.01	1.04	1.08	1.03	1.01	1.07	1.06	1.04	1.07	1.04
1.02	1.01	1.04	1.04	1.01	1.03	1.05	1.05	1.07	1.04	0.99
1.02	1.02	1.03	1.07	1.11	1.05	1.06	1.05	1.06	1.02	1.04
1.05	1.04	1.02	0.99	1.04	1.04	1.06	1.03	1.06	1.02	1.02
1.04	1.03	1.02	1.08	1.05	1.03	1.08	1.06	1.05	1.03	1.02
1.07	1.03	1.03	1.04	1.05	1.01	1.08	1.08	1.04	1.03	1.02
1.02	1.04	1.05	1.03	1.08	1.03	1.02	1.07	1.04	1.03	1.02
1.02	1.04	1.05	1.07	1.04	1.05	1.07	1.06	1.05	1.03	1.04
1.02	1.04	1.03	1.02	1.06	1.05	1.07	1.05	1.04	1.05	0.99
1.04	1.03	1.02	1.02	1.07	1.06	1.03	1.01	1.04	1.07	1.05
1.05	1.02	1.01	1.01	1.06	1.05	1.05	1.02	1.06	1.07	0.99
1.01	1.02	1.04	1.09	1.05	1.04	1.03	1.01	1.05	1.06	1.04
1.01	1.04	1.06	1.1	1.09	1.04	1.05	1.02	1.05	1.03	1.03
1.05	1.04	1.05	1.08	1.03	1.02	1.04	1.01	1.06	1.02	0.99
1.02	1.04	1.04	1.06	1.06	1.02	1.04	1.01	1.05	1.01	1.04
1	1.04	1	0.99	1.12	1.03	1.07	1.05	1	1.04	1.02
1.03	1.06	1.02	1	1.05	1.04	1.04	1.06	1.02	1.04	1.01
1.06	1.05	1.02	0.99	1.07	1.04	1.09	1.05	1.05	1.06	1.05
1.04	1.05	1.04	1.02	1.07	1.04	1.02	1.05	1.05	1.03	0.99
1	1.03	1.07	1.03	1.07	1.03	1.07	1.04	1.06	1.04	1.03
1.01	1.02	1.09	1.02	1.05	1.03	1.06	1.05	1.06	1.07	1.04
1.02	1.02	1.1	1.05	1.06	1.03	1.03	1.03	1.06	1.06	0.99
1.04	1.01	1.12	1.06	1.06	1.03	1.05	1.02	1.03	1.07	1.05
1.01	1.05	1.06	1.07	1.03	1.02	1.05	1.02	1.03	1.02	1
1.01	1.06	1.07	1.04	1.06	1.02	1.07	1.03	1.02	1.04	1.03
1.03	1.04	1.1	1.02	1.05	1.03	1.07	1.04	1.03	1.09	1.03
1.05	1.01	1.09	1.02	1.07	1.03	1.06	1.05	1.04	1.06	1
1.05	1.01	1.03	1.07	1.08	1.03	1.07	1.04	1.04	1.02	1.05
1.07	1.04	0.97	1.06	1.02	1.04	1.07	1.04	1.03	1.04	1.02
1.05	1.06	0.97	1.03	1.08	1.02	1.05	1.03	1.03	1.07	1.01
1.05	1.07	0.99	1.03	1.06	1.01	1.05	1	1.05	1.08	1.04
1.04	1.06	1.05	1.05	1.06	1.03	1.05	1	1.03	1.07	0.99
1.04	1.02	1.04	1.03	1.06	1.03	1.02	1	1.04	1.08	1.02
1.05	1.03	1.04	1.03	1.04	1.02	1.08	1.02	1.05	1.05	1.03
1.06	1.02	1.02	1.02	1.07	1.04	1.06	1.04	1.05	1.08	0.99
1.02	1.01	1.03	1.04	1.03	1.05	1.05	1.03	1.05	1.03	1.04
1.02	1.04	1.04	1.04	1.09	1.05	1.07	1.03	1.04	1	1.01
1.07	1.05	1.03	1.04	1.09	1.03	1.03	1.02	1.06	1.04	1.02
1.06	1.04	1.02	1.05	1.05	1.03	1.03	1.02	1.03	1.05	1.04
1.01	1.02	1.02	1.05	1.06	1.05	1.09	1.01	1.04	1.05	1
1.01	1.03	1.03	1.02	1.05	1	1.13	1.01	1.04	1.03	1.03
1.04	1.02	1.02	1	1.05	1.02	1.02	1.03	1.04	1.01	1.03
1.02	1.04	1.02	1.05	1.05	1.07	1.09	1.02	1.05	1.01	0.99
1.04	1.04	1.08	1.05	1.08	1.05	1.02	1.02	1.04	1.03	1.05
1.05	1.04	1.07	1.05	1.04	1.04	1.1	1.01	1.05	1.04	1.01
1.05	1.08	1.07	1.04	1.05	1.06	1.05	1.01	1.04	1.07	1.01
1.02	1.05	1.05	1.02	1.06	1.06	1.1	1.02	1.05	1.04	1.04
1.02	1.04	1.04	1.02	1.13	1.05	1	1.03	1.04	1.03	1
1.01	1.06	1.03	1.02	1.09	1.05	1.07	1.09	1.01	1.02	1.03
1	1.04	1.04	1	1	1.02	1.1	1.02	1.02	1.03	1.03
1.04	1.01	1.07	1.02	1.1	1	1.01	0.98	1.05	1.04	1
1.05	1.02	1.05	1.06	1.06	1.02	1.03	1.01	1.06	1.03	1.06
1.03	1.04	1.07	1.06	1.04	1.04	1.07	1	1.07	1.02	1
1.01	1.06	1.07	1.05	1.09	1.06	1.05	1.07	1.07	1.02	1.03
1.03	1.05	1.06	1.04	1.05	1.05	1.03	1.06	1.05	1.02	1.02
1.04	1.05	1.05	1.02	1.09	1.05	1.12	1.04	1.05	1.04	1
1.05	1.03	1.05	1.04	1.04	1.05	1.05	1.05	1.03	1.04	1.05
1.04	1.02	1.03	1.08	1.05	1.03	1.05	1.05	1	1.04	1
1.03	1.02	1.03	1.06	1.04	1.02	1.07	1.05	1.01	1.05	1.02
1.04	1.03	1.06	1.06	1.06	1.02	1.03	1.05	1.03	1.05	1.03
1.04	1.05	1.06	1.08	1.04	1.02	1.06	1.05	1.04	1.05	0.99
1.06	1.04	1.03	1.03	1.06	1.04	1.05	1.08	1.05	1.04	1.05
1.03	1.06	1.04	1.02	1.07	1.04	1.07	1.06	1.04	1.02	0.99
1.03	1.05	1.06	1.03	1.07	1.04	1.03	1.05	1.04	1.02	1.02
1.03	1.03	1.03	1.02	1.02	1.04	1.06	1.06	1.04	1.04	1.05
1.02	0.99	1.02	1.02	1.02	1.04	1.03	1.06	1.08	1.04	0.99
1.03	1.01	1.04	1.01	1.04	1.03	1.08	1.05	1.05	1.03	1.04
1.03	1.01	1.03	1.07	1.07	1.02	1	1.05	1.06	1.02	1.03
1.02	1.01	1.04	1.07	1.04	1.02	1	1.08	1.08	1.03	0.99
1.03	1.01	1.05	1	1.06	1.04	1.09	1.06	1.04	1.03	1.05
1.04	1	1.07	1.03	1.07	1.03	1.07	1.04	1.01	1.03	1
1.04	1.05	1.07	1.06	1.06	1.04	1.04	1.04	1.03	1.01	1.01
1.03	1.07	1.06	1.03	1.07	1.04	1.06	1.03	1.04	1.02	1.07
1.03	1.05	1.07	1.01	1.1	1.03	1.05	1.03	1.03	1.04	1
1.04	1	1.06	1.02	1.07	1.03	1.07	1.09	1.01	1.05	0.99
1.03	1.01	1.02	1.08	1.03	1.04	1.03	1.01	1.02	1.03	1.06
1.01	1.01	1	1.05	1.1	1.05	1.04	1.01	1.05	1.04	1
1.02	1.01	1	1.03	1.06	1.04	1.08	1.06	1.06	1.05	1.02
1.02	1.02	1.04	1.02	1.07	1.02	1.01	1.08	1.05	1.04	1.05
1.02	1.02	1.07	1.02	1.08	1	1.04	1.1	1.01	1.06	1
1.04	1.01	1.05	1.04	1.06	1.03	1.09	1.09	1.02	1.04	1.03
1.05	1.02	1.04	1.05	1.05	1.06	1.02	1.05	1.02	1.03	1.05
1.04	1.03	1.02	1.08	1.1	1.04	1	1.05	1.02	1.07	0.98
1.02	1.05	1.02	1.06	1.02	1.01	1.03	1.11	1.03	1.04	1.03
1.02	1.05	1.02	1.08	1.06	1.02	1.03	0.99	1.06	1.09	1.04
1.04	1.03	1.04	1.07	1.09	1.04	1.07	1.08	1.06	1.05	0.98
1.03	1.01	1.05	1.07	1.04	1.06	1.06	1.1	1.06	1.05	1.04
1.04	1.01	1.04	1.01	1.09	1.04	1.05	1.06	1.06	1.03	1.03
1.03	1	1.03	1.01	1.03	1.01	1.04	1.05	1.07	1.03	0.99
1.03	1.07	1.01	1.01	1.06	1.01	1.06	1.01	1.04	1.04	1.05
1.04	1.06	1.03	1.06	1.07	1.04	1.06	1.02	1.04	1.04	1.03
1.01	1.04	1.05	1.09	1.06	1.06	1.04	1.02	1.04	1.03	1
1.07	1.02	1.02	1.07	1.06	1.04	1.09	1.05	1.04	1.03	1.04
1.09	1.02	1.02	1.07	1.03	1.03	1.02	1.07	1.05	1.05	1.01
1.09	1.04	1.03	1.04	1.09	1.03	1.08	1.04	1.05	1.06	1.03
1.04	1.07	1.05	1.05	0.99	1.02	1.06	1	1.05	1.05	1.04
1	1.07	1.05	1.04	1.13	1.04	1.06	1	1.06	1.04	0.99
1.03	1.06	1.05	1.01	1	1.05	1.04	1.03	1.07	1.03	1.03
1.03	1.04	1.03	1.05	1.07	1.05	1.01	1.05	1.06	1.06	1.03
1.01	1.02	1.06	1.06	1.06	1.06	1.03	1.08	1.05	1.05	0.99
1.01	1.02	1.03	1.04	1.06	1.06	1.09	1.07	1.04	1.04	1.05
1.03	1.01	1.04	1.04	1.03	1.05	1.04	1.02	1.02	1.02	1
1.05	1.01	1.03	1.07	1.07	1.04	1.08	1.02	1.02	1.13	1.02
1.06	1.02	1.02	1.05	1.08	1.02	1.04	1.04	1.03	1.01	1.05
1.07	1.01	1.02	1.03	1.04	1.01	1.11	1.03	1.04	1.02	0.99
1.06	0.99	1.03	1.01	1.11	1.01	1.11	1.04	1.05	1.08	1.04
1.06	1.02	1.05	1.01	1.01	1.04	1.09	1.03	1.05	1.04	1.01
1.03	1.05	1.04	1.03	1.12	1.05	1.01	1.02	1.05	1.04	1.01
1.03	1.06	1.04	1.03	1.01	1.03	0.99	1.02	1.04	1.08	1.04
1.05	1.04	1.03	1.03	1.05	1.01	1.01	1.02	1.04	1.05	0.99
1.06	1.05	1.04	1.03	1.11	1.03	1.13	1.04	1.04	1.01	1.03
1.03	1.06	1.02	1.03	1.05	1.03	1.05	1.06	1.04	1	1.02
1.03	1.02	1.04	1.09	1.08	1.03	0.99	1.05	1.04	1.05	1
1.03	1	1.04	1.07	1.08	1.03	1.1	1.03	1.03	1.09	1.04
1.06	1.03	1.03	1.04	1.08	1.02	0.99	1.01	1.02	1.02	1
1.05	1.04	1.04	1.05	1.09	1.02	1.03	1.03	1.02	1.05	1.03
1.06	1.06	1.04	1.07	1.01	1.05	1.05	1.04	1.03	1.09	1.04
1.06	1.04	1.04	1.05	1.04	1.05	1.1	1.04	1.03	1.01	0.99
1.07	1.02	1.05	0.99	1.11	1.04	1.04	1.04	1.02	1.04	1.04
1.07	1.02	1.04	1.04	1.02	1.04	1.03	1.04	1.01	1.06	1.02
1.08	1.02	1.03	1.08	1.08	1.03	1.05	1.04	1.04	1.06	0.99
1.07	1.02	1.02	1	1.03	1.03	1.04	1.04	1.05	1.04	1.05
1.06	1.01	1	1.08	1.03	1.04	1.09	1.05	1.03	1.04	1
1.04	1.02	1.01	1.08	1.09	1.05	1.01	1.05	1.04	1.04	1.02
1	1.04	1.03	1.01	1.04	1.04	1.03	1.05	1.05	1.02	1.02
1	1.05	1.04	1.09	1.09	1.01	1.08	1.05	1.04	1.02	1.02
1.04	1.04	1.06	1.04	1.03	1.01	1.04	1.06	1.02	1.04	1.04
1.08	1.03	1.04	1.05	1.09	1.02	1.05	1.04	1.02	1.04	1
1.08	1.03	1.04	1.03	1.02	1.03	1.05	1.03	1.01	1.04	1.02
1.05	1.04	1.05	1.02	1.08	1.04	1.04	1.07	1.02	1.06	1.02
1.05	1.05	1.05	1.08	1.06	1.04	1.05	1.05	1.04	1.07	1
0.99	1.03	1.07	1.09	1.08	1.05	1.05	1.01	1.07	1.05	1.04
1.01	1.04	1.05	1.04	1.04	1.04	1.03	1.01	1.06	1.04	1.02
1.04	1.03	1.05	1.06	1.06	1.02	1.04	1.07	1.04	1.03	1.01
1.02	1.02	1.02	1.11	1.08	1	1.03	1.06	1.01	1.05	1.04
1.01	1.02	1	1.07	1.04	1.03	1.05	1.01	1.01	1.07	1
0.99	1.05	1.02	1.01	1.07	1.05	1.08	0.99	1.02	1.02	1.05
1.01	1.04	1.06	1.02	1.05	1.05	1.03	1	1.04	1.08	1.03
1.01	1.05	1.05	1.12	1.05	1.01	1.04	1	1.04	1.03	0.99
1	1.05	1.02	1.01	1.07	1.01	1.03	1.06	1.05	1.07	1.05
1	1.04	1.01	1	1.03	1.02	1.05	1.09	1.06	1.07	1.02
1.03	1.05	1	1.08	1.04	1.02	1.05	1.05	1.06	1.06	1.01
1.07	1.06	1.03	1.07	1.1	1.04	1.06	1.02	1.03	1.05	1.06
1.09	1.06	1.05	1.06	1.06	1.03	1.07	1.07	1.04	1.01	0.99
1.07	1.06	1.06	1.07	1.02	1.02	1.06	1.05	1.03	1.08	1.03
1.02	1.07	1.06	1.05	1.12	1.01	1.03	1.05	1.03	1.03	1.02
0.98	1.04	1.05	1	1.03	1.03	1.01	1.06	1.07	1.06	1.01
1.03	1.04	1.03	1.02	1.07	1.05	1.02	1.05	1.05	1.06	1.03
1.08	1.04	1	1.06	1.08	1.05	1.1	1.03	1.04	1.05	1.02
1.08	1.04	1.04	1.06	1.03	1.06	1.03	1.05	1.04	1.03	1.02
1.05	1.06	1.05	1.07	1.07	1.06	1.02	1.06	1.06	1	1.01
0.99	1.06	1.04	0.98	1.05	1.05	1.02	1.04	1.05	1.01	1.03
0.98	1.07	1.01	1.01	1.04	1.03	1.04	1.02	1.02	1.05	1.02
1.04	1.06	1.03	1.07	1.09	1.04	1.06	1.03	1	1.05	1.02
1.08	1.03	1.04	1.09	1.03	1.04	1.01	1.03	1.03	1.04	1.03
1.05	1.04	1.05	1.05	1.07	1.05	1.03	1.03	1.03	1.01	1.01
0.98	1.08	1.06	1.06	1.09	1.06	1.07	1.04	1.01	1.02	1.02
1.01	1.04	1.05	1.03	1.03	1.06	1.06	1.03	1.01	1.04	1.02
1.08	1.04	1.07	1.04	1.09	1.07	1.05	1.03	1.07	1.04	1.01
1.06	1.01	1.04	1.06	1.03	1.07	1.04	1.04	1.08	1.06	1.02
1	1.02	1.03	1.1	1.06	1.07	1.07	1.08	1.07	1.03	1.03
1.01	1.03	1.02	1	1.09	1.05	1.06	0.99	1.07	1.01	1.01
1.07	1.01	1.01	0.99	1.06	1.06	1.04	0.99	1.05	1.04	1.03
1.06	1.03	1.02	1.04	1.02	1.04	1.05	1.01	1.06	1.03	1.01
1.03	1.02	1.06	1.06	1.13	1.01	1.05	1.04	1.04	1.02	1.03
0.99	1.03	1.07	1.04	1.01	1	1.06	1.08	1.03	1.05	1.02
1.03	1.03	1.08	1.04	1.1	1.04	1.06	1.1	1.01	1.05	1.03
1.08	1.06	1.08	1.05	1.03	1.06	1.05	1.07	1.04	1.07	1.03
1.09	1.07	1.06	1.07	1.1	1.04	1.05	1	1.04	1.05	1.01
1.04	1.05	1.06	1.06	1.03	1.01	1.05	1.03	1.06	1.03	1.04
0.99	1.03	1.06	1.08	1.08	0.99	1.06	1.06	1.06	1.08	1.01
1.03	1.02	1.07	1.08	1.04	1.02	1.06	1.08	1.05	1.05	1.03
1.07	1.07	1.07	1.07	1.07	1.04	1.06	1.03	1.06	1	1.01
1.02	1.1	1.06	1.08	1.04	1.05	1.03	1.02	1.06	1.04	1.02
1	1.06	1.02	1.05	1.06	1.04	1.05	1.03	1.05	1.08	1.03
1.02	1.01	1.01	1.04	1.06	1.06	1.09	1.04	1.03	1.06	1.01
1.04	1.09	1.01	1.05	1.02	1.07	1.03	1.03	1.04	1.02	1.03
1.05	1.07	1.03	1.07	1.1	1.07	1.08	1.02	1.04	1	1.04
1.04	1.03	1.06	1.02	1.07	1.02	1.04	1.04	1.04	1	1
1.01	0.99	1.04	1.08	1.03	1	1.05	1.05	1.03	0.99	1.05
1.01	0.96	1.03	1.05	1.08	1.02	1.07	1.06	1.01	1.02	1.01
1.02	1.02	1	1.06	1.03	1.04	1.05	1.07	1.02	1.03	1.01
1.04	1.07	1.01	1.06	1.07	1.07	1.08	1.06	1.02	1.07	1.04
1.05	1.1	1.03	1.04	1.03	1.07	1.03	1.05	1.04	1.04	1
1.04	1.11	1.07	1.05	1.08	1.04	1.07	1.05	1.03	1.05	1.03
1.02	1.1	1.06	1.05	1.04	0.99	1.05	1.04	1.04	1.07	1.01
1.03	0.99	1.09	1.03	1.09	1	1.02	1.05	1.06	1	1.01
1.04	1.05	1.06	1.04	1.03	1.06	1.07	1.06	1.04	1.01	1.04
1.04	1.09	1.05	1.02	1.08	1.06	1.06	1.06	1.06	1.02	0.99
1.05	1.1	1.07	1.02	1.06	1.06	1.04	1.02	1.05	1.09	1.04
1.04	1.09	1.06	1.02	1.01	1.08	1.03	1.02	1.05	1.05	1.01
1	1.09	1.05	1.03	1.1	1.08	1.07	1.03	1.06	1.04	1.01
1.04	1.01	1.03	1.03	1.03	1.07	1.07	1.03	1.04	1.03	1.04
1.04	0.99	1.01	1.05	1.08	1.05	1.05	1.06	1.05	1.04	1.01
1.02	0.99	1.01	1.04	1.04	1.03	1.04	1.05	1.03	1	1.03
1.01	1	1.01	1.03	1.09	0.97	1.08	1.07	1.03	1	1.03
1.03	1.01	1.01	1.04	0.99	1	1.01	1.07	1.03	1.02	1
1.04	1.02	1.02	1.08	1.12	1.06	1.04	1.06	1.01	1.05	1.05
1.05	1.02	1.02	1.06	1.03	1.09	1.05	1.06	1.03	1.03	1.01
1.04	1.02	1.03	1.01	1.09	1.08	1.04	1.03	1.07	1.03	1
1.03	1.04	1.05	1.02	1.02	1.05	1.06	1.01	1.02	1.07	1.04
1.04	1.1	1.05	1.02	1.09	1.03	1.03	1.02	1.05	1.06	1
1.05	1.06	1.02	1.01	1.05	0.99	1.05	1.04	1.07	1.04	1.03
1.04	1.05	1.02	1	1.06	1	1.06	1.05	1.03	1.07	1.03
1.04	1.02	1.04	1.03	1.05	1.03	1.03	1.06	1.01	1.05	1
1.02	1	1.05	1.05	1.06	1.07	1.02	1.04	1	1.03	1.04
1.03	1.04	1.04	1.06	1.05	1.06	1.08	1	0.97	1.04	0.99
1.02	1.05	1.06	1.06	1.06	1.02	1.04	1	0.97	1.04	1.04
1.03	1.14	1.05	1.06	1.07	1	1.06	1.04	1.01	1.06	1
1.03	1.14	1.04	1.03	1.06	1	1.03	1.07	1.06	1.05	1.03
1.03	1.14	1.01	1.06	1.06	1.02	1.09	1.07	1.07	1.03	1.03
1.04	1.12	1.04	1.05	1.06	1	1.03	1.07	1.08	1.03	1.01
1.04	1.06	1.07	1.01	1.1	1.03	1.09	1.02	1.09	1.06	1.02
1.01	0.97	1.05	1.03	1.02	1.05	1.03	0.99	1.07	1.05	1.03
1.02	1.07	1.02	1.07	1.1	1.06	1.07	1	1.08	1.06	1.01
1.04	1.09	1.04	1.04	1.02	1.04	1.07	1.03	1.08	1.05	1.02
1.04	1.13	1.03	1.05	1.11	1.06	1.04	1.06	1.09	1.04	1.02
1.04	1.11	1	1.02	1.02	1.03	1.09	1.04	1.09	1.05	1.02
1.03	0.98	0.98	1.05	1.07	0.98	1.02	1.03	1.08	1.05	1.02
1.03	0.97	1.02	1.06	1.08	1	1.03	1.01	1.06	1.05	1.02
1.03	0.98	1.03	1.05	1.02	1.01	1.04	1.03	1.03	1.05	1.03
1.03	0.97	1.03	1.04	1.1	1	1.06	1.05	1.06	1.04	1.01
1.05	0.99	1.02	1.07	1.01	1.06	1.06	1.07	1.06	1.05	1.03
1.03	1.06	1.02	1.07	1.09	1.08	1.07	1.02	1.06	1.06	1.02
1.01	1.1	1.03	1.04	1.03	1.05	1.04	1.02	1.03	1.07	1.02
1	1.11	1.02	1.05	1.11	0.99	1.05	1.01	1.02	1.07	1.03
1.02	1.11	1.03	1.07	1.01	0.98	1.06	1.03	1.05	1.07	1.01
1.01	1.02	1.04	1.14	1.11	1	1.07	1.04	1.05	1.07	1.02
1.01	1.02	1.07	1	1.04	1.02	1.06	1.04	1.05	1.06	1.03
1	1.02	1.09	1.02	1.08	1.07	1.02	1.05	1.04	1.06	1.01
0.98	1.04	1.08	1.04	1.09	1.1	1.1	1.06	1	1.01	1.02
0.99	1.05	1.06	1.05	0.98	1.05	1.01	1.02	1.01	1.02	1.01
1.02	1.06	1.04	1.02	1.12	0.99	1.08	1.01	1.06	1.05	1.01
1.08	1.03	1.03	1.03	0.99	0.98	1.09	1.02	1.09	1.08	1.05
1.09	1.04	0.99	1.01	1.13	1.02	1.01	1.05	1.06	1.03	1
1.08	1.06	0.99	1	1.01	1.08	1.09	1.05	0.99	1.01	1.01
1.02	1.03	1.03	1.02	1.07	1.09	1.02	1.04	0.98	1.01	1.03
1	1.02	1.01	1.05	1.03	1.06	1.03	1.07	1.03	1.06	1
1	1.02	1.02	1.07	1.06	1.05	1.05	1.06	1.06	1.04	1.04
1	1.02	1.02	1.02	1.03	1.03	1.08	1.02	1.01	1.02	1.01
1.05	1.03	1.01	1.03	1.08	1.01	0.99	1.01	1.08	1.02	1.02
1.07	1.04	1.03	1.02	1.03	1.01	1.1	1.01	1.07	1.05	1.02
1.06	1.01	1.05	1.04	1.07	1.01	1.04	1	1.01	1.08	1
1.03	1.02	1.03	1.04	1.05	1.01	1.02	1.03	1.03	1.03	1.05
1.04	1.03	1	1.03	1.09	1.01	1	1.05	1.05	1.07	1.01
1.05	1.02	1.04	1.04	1.07	1.01	1	1.07	1.05	1.03	1.01
1.05	1.04	1.07	1.06	1.04	1	1.06	1.06	1.02	1.01	1.05
1.02	1.03	1.03	1.03	1.08	1.02	1.08	1.01	1.02	1.04	1.01
1	1.03	1	1.04	1.03	0.99	1.03	1	1.02	1.11	1.01
1.02	1.01	1.04	1.05	1.08	1.01	1.06	1	1.03	1.04	1.05
1.02	1.01	1.08	1.01	1.11	1.05	1.03	1	1.04	1.01	0.99
1	1.01	1.06	1.04	1.02	1.07	1.03	1.01	1.01	1.04	1.03
0.99	1.03	1.05	1.04	1.05	1.04	1.08	1	1	1.04	1
1.02	0.99	1.05	1.04	1.07	0.99	1.07	1.05	1.03	1.07	1.04
1.06	1.05	1.05	1.03	1.04	1.01	1.04	1.07	1.06	1.09	1.02
1.08	1.02	1.04	1.04	1.07	1.04	1.04	1.08	1.06	1.05	1
1.07	1.02	1.02	1.03	1.06	1.08	1.03	1.04	1.05	1	1.05
1.04	1.01	1.02	1.03	1.06	1.07	1.06	0.99	1.02	1.02	0.99
0.99	1.02	1.01	1.05	1.05	1.04	1.05	1.06	1	1.05	1.02
1.03	1.02	1.03	1.01	1.06	1.02	1.06	1.09	1.01	1.07	1.04
1.06	1.02	1.05	1.01	1.04	1	1.04	1.06	1.02	1.06	1
1.04	1.03	1.05	1.01	1.07	1	1.07	1.05	1.04	1.02	1.04
1.02	1.01	1.05	1.02	1.05	1.01	1.02	1.07	1.03	1.05	1
1	1	1.04	1.04	1.03	0.99	1.01	1.07	1.01	1.05	1.01
1.01	1.02	1.06	1.02	1.08	0.99	1.02	1.05	1.01	1.06	1.03
1.03	1.05	1.04	1.02	1.06	1.03	1.05	1.01	1.04	1.04	1.01
1.05	1.07	1.04	1.02	1.02	1.08	1.04	1.02	1.05	1.04	1.03
1.05	1.06	1.02	1.03	1.08	1.09	1.05	1.09	1.04	1.05	1
1.04	1.04	1.07	1.04	1.04	1.07	1.07	1.08	1.02	1.04	1.03
1.01	1.03	1.02	1.04	1.09	1.03	1.05	1.07	1.01	1.06	1.02
1.01	1.01	1.01	1.05	1.06	1.01	1.06	1.06	1.02	1.06	1.01
1.01	1.01	1.05	1.05	1.06	1	1.03	1.06	1.02	1.05	1.03
1.01	1.04	1.04	1.03	1.06	0.99	1.07	1.04	1.01	1.04	1.01
1.02	1.06	1.02	1.02	1.04	1.04	1.07	0.99	1.01	1.04	1.03
1.02	1.04	1.03	1.03	1.09	1.06	1.05	1.02	1.02	1.02	1.01
1.04	1.05	1.03	1.03	1.05	1.07	1.05	1.07	1.03	1.01	1.02
1.05	1.04	1.03	1.04	1.07	1.06	1.06	1.07	1.03	1.06	1.02
1.05	1.01	1.02	1.04	1.12	1.01	1.07	1.06	1.03	1.08	1.02
1.06	1.03	1	1.05	1.04	1.01	1.02	1.08	1.04	1.04	1
1.07	1.06	1	1.07	1.05	1.03	1.1	1.08	1.03	1.01	1.04
1.06	1.04	1	1.04	1.05	1.05	1.02	1.06	1.03	1.01	1
1.05	1.03	1.01	1.05	1.06	1.06	1.04	1.05	1.03	1.02	1.02
1.02	1.02	1.01	1.05	1.06	1.04	1.1	1.05	1.04	1.07	1.02
1	1.02	1.02	1.09	1	0.99	0.99	1.08	1.05	1.07	1.03
1.02	1.02	1.02	1.06	1.1	1.01	1.09	1.07	1.05	1.04	1.04
1.05	1.04	1.03	1.05	1.03	1.02	1.04	1.05	1.04	1.07	1
1.04	1.04	1.03	1.04	1.06	1.03	1.12	1.02	1.04	1.07	1.03
1	1.01	1.05	1.05	1.07	1.05	0.99	1.01	1.04	1.02	1.05
1.03	1.06	1.08	1.02	1.09	1.05	1.13	1.01	1.02	1.09	0.99
1.04	1.06	1.04	1.03	1.03	1.03	1.09	1.01	1.03	1.01	1.05
1.05	1.05	1	1.03	1.11	1.03	1.01	1.03	1.02	1.04	1.01
1.04	1.06	0.99	1.05	1	1.03	1.03	1.04	1	1.09	1.03
1.02	1.06	1.02	1.06	1.08	1.03	1.11	1.03	1	1.04	1.03
1.02	1.05	1.06	1.02	1.01	1.03	1.05	1.04	1.03	1.01	0.99
1.03	1.06	1.07	1.02	1.07	1.05	1.04	1.05	1.05	1.01	1.04
1.03	1.05	1.02	1.02	1.09	1.05	1.08	1.05	1.05	1.08	1
1.04	1.05	0.99	1.05	1.06	1.04	1.05	1.02	1.03	1.09	1.01
1.04	1.06	1.01	1.08	1.03	1.04	1.09	1.02	1.03	1.08	1.04
1.04	1.06	1	1.1	1.13	1.03	1.03	1.02	1.03	1.03	1
1.02	1.01	1.02	1.08	1.01	1.03	1.05	1	1.03	1.03	1.03
1.03	1.03	1.05	1.05	1.06	1.01	1.04	0.99	1.02	1.03	1.01
1.03	1.02	1.06	1.05	1.06	1.02	1.06	0.99	1.03	1.02	1
1.02	1	1.06	1.05	1.04	1.04	1.04	0.99	1.03	1.04	1.05
1.02	1.01	1.05	1.03	1.04	1.06	1.08	1.04	1.03	1.05	1
1.04	1	1.09	1.03	1.08	1.03	1.07	1.06	1.01	1.07	1.03
1.04	1.01	1.08	1.02	1.01	1.01	1.04	1.06	1.03	1.03	1.03
1.05	1.03	1.07	1.01	1.05	1.02	1.05	1.1	1.01	1.11	1
1.04	1	1.05	1.06	1.09	1.01	1.07	1.07	1.01	1.05	1.05
1.02	1.01	1.07	1.02	1.03	1.03	1.07	1.07	1.02	1.03	0.99
1.01	1.05	1.04	1.04	1.06	1.05	1.1	1	1.04	1.06	1.03
1.04	1.05	1	1.08	1.07	1.04	1.05	0.99	1.03	1.06	1.02
1.05	1.07	1.02	1.06	1.07	1.01	1.05	1	1.03	1.06	1.02
1.02	1.07	1.06	1.07	1.06	1.02	1.08	0.99	1.05	1.03	1.03
1.01	1.06	1.06	1.02	1.09	1.04	1.04	1.01	1.05	1.02	1
1.03	1.03	1.01	1.07	1	1.05	1.09	1.01	1.06	1.02	1.04
1.04	1.01	1	1.05	1.08	1.04	1.09	1.03	1.05	1.04	1.03
1.04	1.04	1	1.06	1.02	1.01	1.09	1.07	1.05	1.02	0.99
1.02	1.08	1.01	1.03	1.1	1.01	1.01	1.03	1.07	1.03	1.05
1.02	1	1.04	1.01	1.06	1.03	1.08	1.04	1.04	1.03	0.97
1.03	1.09	1.06	1.02	1.1	1.06	1.09	1.03	1.06	1.03	1.05
1.04	1.07	1.05	1	1.06	1.08	1.12	1.03	1.05	1.03	1
1.03	1.01	1.05	1.01	1.05	1.06	1.14	1.07	1.05	1.02	1.03
1.03	1.03	1.02	1.08	1.04	1.02	1.01	1.09	1.04	1.01	1.03
1.03	1.02	1.05	1.04	1.09	1.04	1.15	1.08	1.01	1.02	0.99
1.04	1	1.02	1.03	1.04	1.04	1.11	1.1	1	1.05	1.06
1.01	1.03	1.04	1.04	1.08	1.02	1.14	1.08	1	1.06	1
1.03	1.07	1.07	0.98	1.07	1.02	1.02	1.07	1.01	1.08	1.03
1.03	1.06	1.05	1	1.06	1.04	1.03	1.08	1	1.07	1.04
1.05	1.09	1	1.01	1.03	1.06	0.98	1.03	1	1.07	1
1.05	1.01	1.01	1.03	1.06	1.05	1.14	1.01	1.01	1.05	1.02
1.03	1.11	1.03	1.02	1.1	1.03	1.01	1.01	1.04	1.08	1.03
1	1.02	1.06	1.03	1.04	1.01	1.07	1.04	1.06	1.04	1
1.04	1.07	1.06	1.05	1.09	1.01	1.05	1.06	1.06	1.04	1.04
1.06	1.01	1.01	1.07	1.03	1.03	1.04	1.05	1.04	1.05	1.01
1.03	1.05	1	1	1.09	1.05	1.09	1.05	1.03	1.05	1.01
1	1.04	1.06	1.05	1.06	1.06	1	1.04	1.03	1.05	1.05
1.04	1.02	1.1	1.04	1.1	1.04	1.05	1	1.02	1.04	1.01
1.05	1.02	1.08	1.09	1.02	1.02	1.12	1.03	1.02	1.03	1.03
1.01	1.02	0.99	1.07	1.09	1	1.05	1.04	1.03	1.04	1.04
1.02	1.03	0.98	1.04	1.09	1.01	1.02	1.06	1.06	1.06	1
1.06	1.04	1.07	1.02	1.04	1.02	1.05	1.04	1.06	1.07	1.04
1.03	1.04	1.08	1.08	1.01	1.02	1.12	1.05	1.06	1.07	1.02
1	1.04	1.05	1.08	1.1	1.03	1.04	1.06	1.06	1.06	1.01
1.04	1.02	1.06	1.11	1.05	1.01	1.03	1.07	1.05	1.06	1.05
1.05	1.02	1.05	1.04	1.09	1	1.08	1.06	1.02	1.05	1
1.05	1.01	1.03	1.04	1.06	1.01	1.07	1.07	1.02	1.06	1.03
1.05	1.04	1.02	1.04	1.03	1.05	1.07	1.08	1.02	1.03	1
1.04	1.07	1.01	1.04	1.05	1.06	1	1.06	1	1.06	1.02
1.05	1.02	1.01	1.08	1.09	1.04	1.12	1.03	1.02	1.06	1.04
1.05	1.01	1.03	1.08	1.06	1.01	1.03	1.05	1.04	1.06	0.99
1.04	1.02	1.03	1.06	1.07	0.98	1.08	1.05	1.04	1.07	1.04
1.03	1.03	1.01	1.03	1.06	1.02	1.08	1.05	1.06	0.99	1
1.04	1.05	1.03	1.04	1.07	1.06	1.04	1.04	1.06	1.05	1.03
1.04	1.06	1.04	1.03	1.05	1.06	1.07	1.02	1.06	1.05	1.04
1.02	1.07	1.01	1.04	1.07	1.03	1.05	1.01	1.06	1.07	1.01
[truncated: 12,088 more rows]

## Sheet: Supplementary Figure 6
Number_1_SA	Number_2_SA	Number_3_SA	Number_4_SA	Number_5_SA	Number_6_SA
[truncated: 13,648 more rows]
